# Supplementary material for: Amino acid auxotrophies in human gut bacteria are linked to higher microbiome diversity and long-term stability
Source: ISME J. 2023 Oct 27;17(12):2370–80. doi: 10.1038/s41396-023-01537-3 (PMC10689445; doi:10.1038/s41396-023-01537-3)
Supplement: Supplementary file 2 — Supplementary tables [file 41396_2023_1537_MOESM2_ESM.xlsx]

## Sheet: contents
Amino acid auxotrophies in human gut bacteria are linked to higher microbiome diversity and long-term stability
Supplementary Table 1	Auxotrophy predictions for HRGM models
Supplementary Table 2	Comparison of experimentally validated and in silico predictions of auxotrophies in human gut bacteria
Supplementary Table 3	Auxotrophy predictions for AGORA2 models
Supplementary Table 4	Auxotrophy predictions for 124 prototrophic genotypes (Price 2022, doi: 10.1038/s41559-022-01936-3)
Supplementary Table 5	Abbreviations used in Figure 5
Supplementary Table 6	Logical expressions used as rules to decide the absence/presence of specific compounds in a genome-specific gap filling medium.

## Sheet: Table S1
Supplementary Table S1
Auxotrophy predictions for HRGM models
Genomes	Genome name	GTDB Taxonomy	Completeness (%)	Contamination (%)	Ala	Val	Met	Leu	Ile	Pro	Trp	Phe	Lys	Arg	His	Tyr	Thr	Glu	Gln	Gly	Ser	Cys	Asp	Asn	count
HRGM_Genome_0001	GUT_GENOME096239	d__Bacteria;p__Firmicutes;c__Bacilli;o__Bacillales;f__Domibacillaceae_A;g__Bacillus_O;s__Bacillus_O smithii	98.63	0	1	1	1	1	1	1	1	1	1	1	1	1	1	1	1	1	1	1	1	1	0
HRGM_Genome_0002	GUT_GENOME096240	d__Bacteria;p__Bacteroidota;c__Bacteroidia;o__Bacteroidales;f__Coprobacteraceae;g__Coprobacter;s__Coprobacter fastidiosus	99.62	0	1	1	1	1	1	1	1	0	1	1	1	1	1	1	1	1	0	1	1	1	2
HRGM_Genome_0003	GUT_GENOME219276	d__Bacteria;p__Bacteroidota;c__Bacteroidia;o__Bacteroidales;f__Coprobacteraceae;g__Coprobacter;s__	93.58	0.38	1	1	1	1	1	0	1	1	1	1	0	1	1	1	1	1	0	0	1	1	4
HRGM_Genome_0004	GUT_GENOME096243	d__Bacteria;p__Campylobacterota;c__Campylobacteria;o__Campylobacterales;f__Campylobacteraceae;g__Campylobacter_A;s__Campylobacter_A concisus_R	99.32	0	1	1	1	1	1	0	1	1	1	1	1	1	1	1	1	1	1	1	1	1	1
HRGM_Genome_0005	GUT_GENOME143095	d__Bacteria;p__Campylobacterota;c__Campylobacteria;o__Campylobacterales;f__Campylobacteraceae;g__Campylobacter_A;s__Campylobacter_A concisus_K	99.26	0.49	1	1	1	1	1	0	1	1	1	0	1	1	1	1	1	1	1	1	1	0	3
HRGM_Genome_0006	GUT_GENOME143096	d__Bacteria;p__Campylobacterota;c__Campylobacteria;o__Campylobacterales;f__Campylobacteraceae;g__Campylobacter_A;s__Campylobacter_A concisus_B	99.88	0	1	1	1	1	1	1	0	1	1	0	1	1	1	1	1	1	1	1	1	1	2
HRGM_Genome_0007	GUT_GENOME143097	d__Bacteria;p__Campylobacterota;c__Campylobacteria;o__Campylobacterales;f__Campylobacteraceae;g__Campylobacter_A;s__Campylobacter_A concisus_E	99.88	0.94	1	1	1	1	1	1	1	1	1	1	1	1	1	1	1	1	1	1	1	1	0
HRGM_Genome_0008	GUT_GENOME143098	d__Bacteria;p__Campylobacterota;c__Campylobacteria;o__Campylobacterales;f__Campylobacteraceae;g__Campylobacter_A;s__Campylobacter_A concisus_W	99.88	0.56	1	1	1	1	1	1	1	1	1	1	1	1	1	1	1	1	1	1	1	1	0
HRGM_Genome_0009	GUT_GENOME143101	d__Bacteria;p__Campylobacterota;c__Campylobacteria;o__Campylobacterales;f__Campylobacteraceae;g__Campylobacter_A;s__Campylobacter_A concisus_I	99.88	0.12	1	1	1	1	1	1	1	1	1	1	1	1	1	1	1	1	1	1	1	1	0
HRGM_Genome_0010	GUT_GENOME143103	d__Bacteria;p__Campylobacterota;c__Campylobacteria;o__Campylobacterales;f__Campylobacteraceae;g__Campylobacter_A;s__Campylobacter_A concisus_L	99.82	0.37	1	1	1	1	1	0	1	1	1	1	1	1	1	1	1	1	1	1	1	1	1
HRGM_Genome_0011	GUT_GENOME143105	d__Bacteria;p__Campylobacterota;c__Campylobacteria;o__Campylobacterales;f__Campylobacteraceae;g__Campylobacter_A;s__Campylobacter_A concisus_I	99.88	0.12	1	1	1	1	1	1	1	1	1	1	1	1	1	1	1	1	1	1	1	1	0
HRGM_Genome_0012	GUT_GENOME143112	d__Bacteria;p__Campylobacterota;c__Campylobacteria;o__Campylobacterales;f__Campylobacteraceae;g__Campylobacter_A;s__Campylobacter_A concisus_D	99.51	0.86	1	1	1	1	1	0	1	1	1	1	1	1	1	1	1	1	1	1	1	1	1
HRGM_Genome_0013	GUT_GENOME143115	d__Bacteria;p__Campylobacterota;c__Campylobacteria;o__Campylobacterales;f__Campylobacteraceae;g__Campylobacter_A;s__Campylobacter_A concisus_P	99.88	0.49	1	1	1	1	1	1	1	1	1	1	1	1	1	1	1	1	1	1	1	1	0
HRGM_Genome_0014	GUT_GENOME143116	d__Bacteria;p__Campylobacterota;c__Campylobacteria;o__Campylobacterales;f__Campylobacteraceae;g__Campylobacter_A;s__Campylobacter_A concisus_G	99.14	0.62	1	1	1	1	1	1	1	1	1	1	1	1	1	1	1	1	1	1	1	1	0
HRGM_Genome_0015	GUT_GENOME143118	d__Bacteria;p__Campylobacterota;c__Campylobacteria;o__Campylobacterales;f__Campylobacteraceae;g__Campylobacter_A;s__Campylobacter_A concisus	99.51	0.37	1	1	1	1	1	1	1	1	1	1	1	1	1	1	1	1	1	1	1	1	0
HRGM_Genome_0018	GUT_GENOME226020	d__Bacteria;p__Campylobacterota;c__Campylobacteria;o__Campylobacterales;f__Campylobacteraceae;g__Campylobacter_A;s__Campylobacter_A concisus_Q	99.88	0.37	1	1	1	1	1	0	1	1	1	1	1	1	1	1	1	1	1	1	1	1	1
HRGM_Genome_0019	GUT_GENOME096244	d__Bacteria;p__Proteobacteria;c__Gammaproteobacteria;o__Enterobacterales;f__Enterobacteriaceae;g__Hafnia;s__Hafnia paralvei	99.86	0.36	1	1	1	1	1	1	1	1	1	1	1	1	1	1	1	1	1	1	1	1	0
HRGM_Genome_0020	GUT_GENOME145582	d__Bacteria;p__Proteobacteria;c__Gammaproteobacteria;o__Enterobacterales;f__Enterobacteriaceae;g__Hafnia;s__Hafnia alvei	99.92	0.28	1	1	1	1	1	1	1	1	1	1	1	1	1	1	1	1	1	1	1	1	0
HRGM_Genome_0021	KIJ_genome_14590	d__Bacteria;p__Proteobacteria;c__Gammaproteobacteria;o__Enterobacterales;f__Enterobacteriaceae;g__Hafnia;s__Hafnia proteus	94.31	0.625	1	1	1	1	1	1	0	1	1	1	1	1	1	1	1	1	1	1	1	1	1
HRGM_Genome_0022	GUT_GENOME096246	d__Bacteria;p__Proteobacteria;c__Gammaproteobacteria;o__Enterobacterales;f__Enterobacteriaceae;g__Yokenella;s__Yokenella regensburgei	100	0.87	1	1	1	1	1	1	1	1	1	1	1	1	1	1	1	1	1	1	1	1	0
HRGM_Genome_0023	GUT_GENOME096298	d__Bacteria;p__Proteobacteria;c__Gammaproteobacteria;o__Enterobacterales;f__Enterobacteriaceae;g__Metakosakonia;s__Metakosakonia massiliensis	97.43	0.55	1	1	1	1	1	1	1	1	1	1	1	1	1	1	1	1	1	1	1	1	0
HRGM_Genome_0024	GUT_GENOME096384	d__Bacteria;p__Proteobacteria;c__Gammaproteobacteria;o__Enterobacterales;f__Enterobacteriaceae;g__Cedecea;s__Cedecea davisae	99.95	0.49	1	1	1	1	1	1	1	1	1	1	1	1	1	1	1	1	1	1	1	1	0
HRGM_Genome_0025	GUT_GENOME096543	d__Bacteria;p__Proteobacteria;c__Gammaproteobacteria;o__Enterobacterales;f__Enterobacteriaceae;g__Enterobacter_A;s__Enterobacter_A timonensis	99.67	0.33	1	1	1	1	1	1	1	1	1	1	1	1	1	1	1	1	1	1	1	1	0
HRGM_Genome_0026	GUT_GENOME095995	d__Bacteria;p__Proteobacteria;c__Gammaproteobacteria;o__Enterobacterales;f__Enterobacteriaceae;g__Citrobacter;s__Citrobacter portucalensis_A	99.87	0.07	1	1	1	1	1	1	1	1	1	1	1	1	1	1	1	1	1	1	1	1	0
HRGM_Genome_0027	GUT_GENOME095996	d__Bacteria;p__Proteobacteria;c__Gammaproteobacteria;o__Enterobacterales;f__Enterobacteriaceae;g__Enterobacter;s__Enterobacter cancerogenus	99.98	0.04	1	1	1	1	1	1	1	1	1	1	1	1	1	1	1	1	1	1	1	1	0
HRGM_Genome_0028	GUT_GENOME103751	d__Bacteria;p__Proteobacteria;c__Gammaproteobacteria;o__Enterobacterales;f__Enterobacteriaceae;g__Citrobacter_A;s__Citrobacter_A sedlakii	100	0.08	1	1	1	1	1	1	1	1	1	1	1	1	1	1	1	1	1	1	1	1	0
HRGM_Genome_0029	GUT_GENOME143361	d__Bacteria;p__Proteobacteria;c__Gammaproteobacteria;o__Enterobacterales;f__Enterobacteriaceae;g__Cronobacter;s__Cronobacter sakazakii	99.69	0.16	1	1	1	1	1	1	1	1	1	1	1	1	1	1	1	1	1	1	1	1	0
HRGM_Genome_0030	GUT_GENOME103766	d__Bacteria;p__Proteobacteria;c__Gammaproteobacteria;o__Enterobacterales;f__Enterobacteriaceae;g__Citrobacter;s__Citrobacter portucalensis	99.87	0.04	1	1	1	1	1	1	1	1	1	1	1	1	1	1	1	1	1	1	1	1	0
HRGM_Genome_0031	GUT_GENOME143502	d__Bacteria;p__Proteobacteria;c__Gammaproteobacteria;o__Enterobacterales;f__Enterobacteriaceae;g__Citrobacter_A;s__Citrobacter_A amalonaticus_D	99.76	0.09	1	1	1	1	1	1	1	1	1	1	1	1	1	1	1	1	1	1	1	1	0
HRGM_Genome_0032	GUT_GENOME143527	d__Bacteria;p__Proteobacteria;c__Gammaproteobacteria;o__Enterobacterales;f__Enterobacteriaceae;g__Cronobacter;s__Cronobacter malonaticus	99.82	0.47	1	1	1	1	1	1	1	1	1	1	1	1	1	1	1	1	1	1	1	1	0
HRGM_Genome_0034	KIJ_genome_315	d__Bacteria;p__Proteobacteria;c__Gammaproteobacteria;o__Enterobacterales;f__Enterobacteriaceae;g__Citrobacter_B;s__Citrobacter_B koseri	99.88	0.319	1	1	1	1	1	1	1	1	1	1	1	1	1	1	1	1	1	1	1	1	0
HRGM_Genome_0035	GUT_GENOME143724	d__Bacteria;p__Proteobacteria;c__Gammaproteobacteria;o__Enterobacterales;f__Enterobacteriaceae;g__Citrobacter;s__Citrobacter europaeus	99.31	0.49	1	1	1	1	1	1	1	1	1	1	1	1	1	1	1	1	1	1	1	1	0
HRGM_Genome_0036	GUT_GENOME143726	d__Bacteria;p__Proteobacteria;c__Gammaproteobacteria;o__Enterobacterales;f__Enterobacteriaceae;g__Salmonella;s__Salmonella bongori	100	0.68	1	1	1	1	1	1	1	1	1	1	1	1	1	1	1	1	1	1	1	1	0
HRGM_Genome_0037	KIJ_genome_27334	d__Bacteria;p__Proteobacteria;c__Gammaproteobacteria;o__Enterobacterales;f__Enterobacteriaceae;g__Klebsiella_B;s__Klebsiella_B aerogenes	100	0.037	1	1	1	1	1	1	1	1	1	1	1	1	1	1	1	1	1	1	1	1	0
HRGM_Genome_0038	GUT_GENOME143740	d__Bacteria;p__Proteobacteria;c__Gammaproteobacteria;o__Enterobacterales;f__Enterobacteriaceae;g__Enterobacter;s__Enterobacter cloacae_B	98.78	0.33	1	1	1	1	1	1	1	1	1	1	1	1	1	1	1	1	1	1	1	1	0
HRGM_Genome_0039	GUT_GENOME143746	d__Bacteria;p__Proteobacteria;c__Gammaproteobacteria;o__Enterobacterales;f__Enterobacteriaceae;g__Enterobacter;s__Enterobacter nimipressuralis	99.07	0.04	1	1	1	1	1	1	1	1	1	1	1	1	1	1	1	1	1	1	1	1	0
HRGM_Genome_0040	GUT_GENOME143747	d__Bacteria;p__Proteobacteria;c__Gammaproteobacteria;o__Enterobacterales;f__Enterobacteriaceae;g__Enterobacter;s__Enterobacter cloacae	100	0.11	1	1	1	1	1	1	1	1	1	1	1	1	1	1	1	1	1	1	1	1	0
HRGM_Genome_0041	GUT_GENOME143749	d__Bacteria;p__Proteobacteria;c__Gammaproteobacteria;o__Enterobacterales;f__Enterobacteriaceae;g__Enterobacter;s__Enterobacter cloacae_K	98.68	0.78	1	1	1	1	1	1	1	1	1	1	1	1	1	1	1	1	1	1	1	1	0
HRGM_Genome_0042	GUT_GENOME143751	d__Bacteria;p__Proteobacteria;c__Gammaproteobacteria;o__Enterobacterales;f__Enterobacteriaceae;g__Enterobacter;s__Enterobacter cloacae_H	99.07	1.17	1	1	1	1	1	1	1	1	1	1	1	1	1	1	1	1	1	1	1	1	0
HRGM_Genome_0043	GUT_GENOME143752	d__Bacteria;p__Proteobacteria;c__Gammaproteobacteria;o__Enterobacterales;f__Enterobacteriaceae;g__Enterobacter;s__Enterobacter ludwigii	99.97	0.04	1	1	1	1	1	1	1	1	1	1	1	1	1	1	1	1	1	1	1	1	0
HRGM_Genome_0044	GUT_GENOME143760	d__Bacteria;p__Proteobacteria;c__Gammaproteobacteria;o__Enterobacterales;f__Enterobacteriaceae;g__Enterobacter;s__Enterobacter himalayensis	99.45	0.18	1	1	1	1	1	1	1	1	1	1	1	1	1	1	1	1	1	1	1	1	0
HRGM_Genome_0045	GUT_GENOME144544	d__Bacteria;p__Proteobacteria;c__Gammaproteobacteria;o__Enterobacterales;f__Enterobacteriaceae;g__Escherichia;s__Escherichia coli_D	99.97	0.04	1	1	1	1	1	1	1	1	1	1	1	1	1	1	1	1	1	1	1	1	0
HRGM_Genome_0046	GUT_GENOME145378	d__Bacteria;p__Proteobacteria;c__Gammaproteobacteria;o__Enterobacterales;f__Enterobacteriaceae;g__Escherichia;s__Escherichia albertii	98.6	0.33	1	1	1	1	1	1	1	1	1	1	1	1	1	1	1	1	1	1	1	1	0
HRGM_Genome_0047	GUT_GENOME145695	d__Bacteria;p__Proteobacteria;c__Gammaproteobacteria;o__Enterobacterales;f__Enterobacteriaceae;g__Klebsiella;s__Klebsiella quasipneumoniae	99.99	0.14	1	1	1	1	1	1	1	1	1	1	1	1	1	1	1	1	1	1	1	1	0
HRGM_Genome_0048	GUT_GENOME145698	d__Bacteria;p__Proteobacteria;c__Gammaproteobacteria;o__Enterobacterales;f__Enterobacteriaceae;g__Klebsiella;s__Klebsiella variicola	100	0.04	1	1	1	1	1	1	1	1	1	1	1	1	1	1	1	1	1	1	1	1	0
HRGM_Genome_0049	GUT_GENOME145983	d__Bacteria;p__Proteobacteria;c__Gammaproteobacteria;o__Enterobacterales;f__Enterobacteriaceae;g__Escherichia;s__Escherichia fergusonii	99.9	0.04	1	1	1	1	1	1	1	1	1	1	1	1	1	1	1	1	1	1	1	1	0
HRGM_Genome_0050	GUT_GENOME146008	d__Bacteria;p__Proteobacteria;c__Gammaproteobacteria;o__Enterobacterales;f__Enterobacteriaceae;g__Enterobacter;s__Enterobacter sesami	99.97	0.38	1	1	1	1	1	1	1	1	1	1	1	1	1	1	1	1	1	1	1	1	0
HRGM_Genome_0051	GUT_GENOME146009	d__Bacteria;p__Proteobacteria;c__Gammaproteobacteria;o__Enterobacterales;f__Enterobacteriaceae;g__Pluralibacter;s__Pluralibacter gergoviae	99.93	1.78	1	1	1	1	1	1	1	1	1	1	1	1	1	1	1	1	1	1	1	1	0
HRGM_Genome_0052	GUT_GENOME146010	d__Bacteria;p__Proteobacteria;c__Gammaproteobacteria;o__Enterobacterales;f__Enterobacteriaceae;g__Metakosakonia;s__Metakosakonia intermedia	99.34	1.7	1	1	1	1	1	1	1	1	1	1	1	1	1	1	1	1	1	1	1	1	0
HRGM_Genome_0053	GUT_GENOME147524	d__Bacteria;p__Proteobacteria;c__Gammaproteobacteria;o__Enterobacterales;f__Enterobacteriaceae;g__Citrobacter_A;s__Citrobacter_A farmeri	99.97	0.9	1	1	1	1	1	1	1	1	1	1	1	1	1	1	1	1	1	1	1	1	0
HRGM_Genome_0054	GUT_GENOME147525	d__Bacteria;p__Proteobacteria;c__Gammaproteobacteria;o__Enterobacterales;f__Enterobacteriaceae;g__Citrobacter;s__Citrobacter werkmanii_A	99.97	0.58	1	1	1	1	1	1	1	1	1	1	1	1	1	1	1	1	1	1	1	1	0
HRGM_Genome_0055	GUT_GENOME147598	d__Bacteria;p__Proteobacteria;c__Gammaproteobacteria;o__Enterobacterales;f__Enterobacteriaceae;g__Klebsiella;s__Klebsiella pneumoniae	100	0.02	1	1	1	1	1	1	1	1	1	1	1	1	1	1	1	1	1	1	1	1	0
HRGM_Genome_0056	GUT_GENOME140808	d__Bacteria;p__Proteobacteria;c__Gammaproteobacteria;o__Enterobacterales;f__Enterobacteriaceae;g__Escherichia;s__Escherichia marmotae	100	0.04	1	1	1	1	1	1	1	1	1	1	1	1	1	1	1	1	1	1	1	1	0
HRGM_Genome_0057	GUT_GENOME140826	d__Bacteria;p__Proteobacteria;c__Gammaproteobacteria;o__Enterobacterales;f__Enterobacteriaceae;g__Escherichia;s__Escherichia sp000208585	99.89	0.04	1	1	1	1	1	1	1	1	1	1	1	1	1	1	1	1	1	1	1	1	0
HRGM_Genome_0058	GUT_GENOME141436	d__Bacteria;p__Proteobacteria;c__Gammaproteobacteria;o__Enterobacterales;f__Enterobacteriaceae;g__Klebsiella_A;s__Klebsiella_A michiganensis	100	0.74	1	1	1	1	1	1	1	1	1	1	1	1	1	1	1	1	1	1	1	1	0
HRGM_Genome_0059	KIJ_genome_5205	d__Bacteria;p__Proteobacteria;c__Gammaproteobacteria;o__Enterobacterales;f__Enterobacteriaceae;g__Raoultella;s__Raoultella ornithinolytica	99.54	1.238	1	1	1	1	1	1	1	1	1	1	1	1	1	1	1	1	1	1	1	1	0
HRGM_Genome_0060	GUT_GENOME142031	d__Bacteria;p__Proteobacteria;c__Gammaproteobacteria;o__Enterobacterales;f__Enterobacteriaceae;g__Salmonella;s__Salmonella enterica	100	0.04	1	1	1	1	1	1	1	1	1	1	1	1	1	1	1	1	1	1	1	1	0
HRGM_Genome_0061	GUT_GENOME000559	d__Bacteria;p__Proteobacteria;c__Gammaproteobacteria;o__Enterobacterales;f__Enterobacteriaceae;g__Klebsiella_A;s__Klebsiella_A oxytoca	100	0.11	1	1	1	1	1	1	1	1	1	1	1	1	1	1	1	1	1	1	1	1	0
HRGM_Genome_0062	KIJ_genome_8005	d__Bacteria;p__Proteobacteria;c__Gammaproteobacteria;o__Enterobacterales;f__Enterobacteriaceae;g__Citrobacter;s__Citrobacter braakii	99.96	0.402	1	1	1	1	1	1	1	1	1	1	1	1	1	1	1	1	1	1	1	1	0
HRGM_Genome_0063	KIJ_genome_27746	d__Bacteria;p__Proteobacteria;c__Gammaproteobacteria;o__Enterobacterales;f__Enterobacteriaceae;g__Citrobacter;s__Citrobacter freundii_A	96.91	1.37	1	1	1	1	1	1	1	1	1	1	1	1	1	1	1	1	1	1	1	1	0
HRGM_Genome_0067	GUT_GENOME001417	d__Bacteria;p__Proteobacteria;c__Gammaproteobacteria;o__Enterobacterales;f__Enterobacteriaceae;g__Enterobacter;s__Enterobacter kobei	99.7	0.65	1	1	1	1	1	1	1	1	1	1	1	1	1	1	1	1	1	1	1	1	0
HRGM_Genome_0068	KIJ_genome_16831	d__Bacteria;p__Proteobacteria;c__Gammaproteobacteria;o__Enterobacterales;f__Enterobacteriaceae;g__Leclercia;s__Leclercia adecarboxylata	96.07	0.546	1	1	1	1	1	1	1	1	1	1	1	1	1	1	1	1	1	1	1	1	0
HRGM_Genome_0069	GUT_GENOME000563	d__Bacteria;p__Proteobacteria;c__Gammaproteobacteria;o__Enterobacterales;f__Enterobacteriaceae;g__Citrobacter;s__Citrobacter freundii	99.97	0.17	1	1	1	1	1	1	1	1	1	1	1	1	1	1	1	1	1	1	1	1	0
HRGM_Genome_0070	KIJ_genome_21923	d__Bacteria;p__Proteobacteria;c__Gammaproteobacteria;o__Enterobacterales;f__Enterobacteriaceae;g__Klebsiella_A;s__Klebsiella_A grimontii	99.1	0.129	1	1	1	1	1	1	1	1	1	1	1	1	1	1	1	1	1	1	1	1	0
HRGM_Genome_0071	GUT_GENOME247095	d__Bacteria;p__Proteobacteria;c__Gammaproteobacteria;o__Enterobacterales;f__Enterobacteriaceae;g__Kosakonia;s__Kosakonia cowanii	94.26	1.85	1	1	1	1	1	1	1	1	1	1	1	1	1	1	1	1	1	1	1	1	0
HRGM_Genome_0073	GUT_GENOME095296	d__Bacteria;p__Proteobacteria;c__Gammaproteobacteria;o__Enterobacterales;f__Enterobacteriaceae;g__Atlantibacter;s__Atlantibacter hermannii	98.76	1.47	1	1	1	1	1	1	1	1	1	1	1	1	1	1	1	1	1	1	1	1	0
HRGM_Genome_0075	GUT_GENOME171597	d__Bacteria;p__Proteobacteria;c__Gammaproteobacteria;o__Enterobacterales;f__Enterobacteriaceae;g__Klebsiella_A;s__	98.35	1.54	1	1	1	1	1	1	1	1	1	1	1	1	1	1	1	1	1	1	1	1	0
HRGM_Genome_0078	GUT_GENOME212260	d__Bacteria;p__Proteobacteria;c__Gammaproteobacteria;o__Enterobacterales;f__Enterobacteriaceae;g__Leclercia;s__Leclercia adecarboxylata_C	98.21	0.23	1	1	1	1	1	1	1	1	1	1	1	1	1	1	1	1	1	1	1	1	0
HRGM_Genome_0079	GUT_GENOME000565	d__Bacteria;p__Proteobacteria;c__Gammaproteobacteria;o__Enterobacterales;f__Enterobacteriaceae;g__Kluyvera;s__	98.41	0.33	1	1	1	1	1	1	1	1	1	1	1	1	1	1	1	1	1	1	1	1	0
HRGM_Genome_0080	GUT_GENOME000595	d__Bacteria;p__Proteobacteria;c__Gammaproteobacteria;o__Enterobacterales;f__Enterobacteriaceae;g__Citrobacter;s__Citrobacter pasteurii	99.55	0.33	1	1	1	1	1	1	1	1	1	1	1	1	1	1	1	1	1	1	1	1	0
HRGM_Genome_0081	GUT_GENOME000047	d__Bacteria;p__Proteobacteria;c__Gammaproteobacteria;o__Enterobacterales;f__Enterobacteriaceae;g__Enterobacter;s__Enterobacter mori	98.78	0.1	1	1	1	1	1	1	1	1	1	1	1	1	1	1	1	1	1	1	1	1	0
HRGM_Genome_0082	GUT_GENOME000057	d__Bacteria;p__Proteobacteria;c__Gammaproteobacteria;o__Enterobacterales;f__Enterobacteriaceae;g__Enterobacter;s__	99.22	0.18	1	1	1	1	1	1	1	1	1	1	1	1	1	1	1	1	1	1	1	1	0
HRGM_Genome_0083	GUT_GENOME231247	d__Bacteria;p__Proteobacteria;c__Gammaproteobacteria;o__Enterobacterales;f__Enterobacteriaceae;g__Kluyvera;s__Kluyvera ascorbata	98.11	0.83	1	1	1	1	1	1	1	1	1	1	1	1	1	1	1	1	1	1	1	1	0
HRGM_Genome_0084	GUT_GENOME231257	d__Bacteria;p__Proteobacteria;c__Gammaproteobacteria;o__Enterobacterales;f__Enterobacteriaceae;g__Enterobacter_D;s__Enterobacter_D kobei	98.64	1.25	1	1	1	1	1	1	1	1	1	1	1	1	1	1	1	1	1	1	1	1	0
HRGM_Genome_0085	GUT_GENOME231320	d__Bacteria;p__Proteobacteria;c__Gammaproteobacteria;o__Enterobacterales;f__Enterobacteriaceae;g__Pseudescherichia;s__Pseudescherichia sp002298805	97.66	0.49	1	1	1	1	1	1	1	1	1	1	1	1	1	1	1	1	1	1	1	1	0
HRGM_Genome_0086	GUT_GENOME231453	d__Bacteria;p__Proteobacteria;c__Gammaproteobacteria;o__Enterobacterales;f__Enterobacteriaceae;g__Citrobacter;s__Citrobacter werkmanii	95.25	0.82	1	1	1	1	1	1	1	1	1	1	1	1	1	1	1	1	1	1	1	1	0
HRGM_Genome_0087	GUT_GENOME231559	d__Bacteria;p__Proteobacteria;c__Gammaproteobacteria;o__Enterobacterales;f__Enterobacteriaceae;g__Metakosakonia;s__Metakosakonia sp002377245	99.3	1.58	1	1	1	1	1	1	1	1	1	1	1	1	1	1	1	1	1	1	1	1	0
HRGM_Genome_0088	GUT_GENOME231920	d__Bacteria;p__Proteobacteria;c__Gammaproteobacteria;o__Enterobacterales;f__Enterobacteriaceae;g__Pseudescherichia;s__Pseudescherichia vulneris	97.57	0.85	1	1	1	1	1	1	1	1	1	1	1	1	1	1	1	1	1	1	1	1	0
HRGM_Genome_0089	GUT_GENOME232032	d__Bacteria;p__Proteobacteria;c__Gammaproteobacteria;o__Enterobacterales;f__Enterobacteriaceae;g__RIT-PI-d;s__	99.79	0.51	1	1	1	1	1	1	1	1	1	1	1	1	1	1	1	1	1	1	1	1	0
HRGM_Genome_0091	GUT_GENOME096248	d__Bacteria;p__Firmicutes;c__Bacilli;o__Lactobacillales;f__Listeriaceae;g__Listeria;s__Listeria innocua	99.45	0.55	1	1	1	1	1	1	1	1	1	1	1	1	1	1	1	1	1	1	1	1	0
HRGM_Genome_0092	GUT_GENOME142492	d__Bacteria;p__Firmicutes;c__Bacilli;o__Lactobacillales;f__Listeriaceae;g__Listeria;s__Listeria monocytogenes	99.45	0	1	1	1	1	1	1	1	1	1	1	1	1	1	1	1	1	1	1	1	1	0
HRGM_Genome_0093	GUT_GENOME141005	d__Bacteria;p__Firmicutes;c__Bacilli;o__Lactobacillales;f__Listeriaceae;g__Listeria;s__Listeria monocytogenes_B	99.45	0	1	1	1	1	1	1	1	1	1	1	1	1	1	1	1	1	1	1	1	1	0
HRGM_Genome_0094	KIJ_genome_22646	d__Bacteria;p__Firmicutes;c__Bacilli;o__Erysipelotrichales;f__Erysipelotrichaceae;g__Absiella;s__Absiella innocuum	100	0	1	1	1	1	1	1	1	1	1	1	1	1	1	1	1	1	1	1	1	1	0
HRGM_Genome_0095	GUT_GENOME096124	d__Bacteria;p__Firmicutes;c__Bacilli;o__Erysipelotrichales;f__Erysipelotrichaceae;g__Absiella;s__Absiella sp000165065	99.96	0.94	1	1	1	1	1	0	1	0	1	1	1	0	1	1	1	1	1	1	1	1	3
HRGM_Genome_0096	GUT_GENOME140045	d__Bacteria;p__Firmicutes;c__Bacilli;o__Erysipelotrichales;f__Erysipelotrichaceae;g__Absiella;s__	100	0	1	1	1	1	1	1	1	1	1	1	1	1	1	1	1	1	1	1	1	1	0
HRGM_Genome_0097	KIJ_genome_25382	d__Bacteria;p__Firmicutes_C;c__Negativicutes;o__Veillonellales;f__Dialisteraceae;g__Dialister;s__Dialister succinatiphilus	100	0	1	0	1	1	0	1	0	1	1	1	1	1	1	1	0	1	1	0	1	1	5
HRGM_Genome_0098	KIJ_genome_24393	d__Bacteria;p__Firmicutes_C;c__Negativicutes;o__Veillonellales;f__Dialisteraceae;g__Dialister;s__	98.96	1.265	1	0	1	1	1	1	0	1	1	1	1	1	1	1	0	1	1	0	1	1	4
HRGM_Genome_0099	KIJ_genome_20746	d__Bacteria;p__Firmicutes_C;c__Negativicutes;o__Veillonellales;f__Dialisteraceae;g__Dialister;s__Dialister sp002320515	99.89	0	1	0	1	1	0	1	1	1	1	1	1	1	1	1	0	1	1	0	1	1	4
HRGM_Genome_0100	KIJ_genome_18171	d__Bacteria;p__Firmicutes_C;c__Negativicutes;o__Veillonellales;f__Dialisteraceae;g__Dialister;s__	99.9	0	1	0	1	1	0	1	1	1	1	1	1	1	1	1	0	1	1	0	1	1	4
HRGM_Genome_0101	GUT_GENOME026646	d__Bacteria;p__Firmicutes_C;c__Negativicutes;o__Veillonellales;f__Dialisteraceae;g__Dialister;s__	99.37	0	1	0	1	1	0	0	1	1	1	1	1	1	1	1	0	1	1	0	1	1	5
HRGM_Genome_0102	GUT_GENOME019034	d__Bacteria;p__Firmicutes_C;c__Negativicutes;o__Veillonellales;f__Dialisteraceae;g__Dialister;s__	89.98	0	1	0	1	1	0	1	1	1	1	1	1	1	1	1	0	1	1	0	1	0	5
HRGM_Genome_0103	GUT_GENOME096253	d__Bacteria;p__Firmicutes;c__Bacilli;o__Erysipelotrichales;f__Erysipelotrichaceae;g__Absiella;s__Absiella sp000163515	100	0	1	1	0	1	1	1	0	1	1	1	1	1	1	1	1	1	1	1	1	1	2
HRGM_Genome_0104	KIJ_genome_8402	d__Bacteria;p__Bacteroidota;c__Bacteroidia;o__Bacteroidales;f__Marinifilaceae;g__Odoribacter;s__Odoribacter laneus	100	0	1	1	1	1	0	0	0	1	1	1	1	1	0	1	1	1	1	1	1	1	4
HRGM_Genome_0105	GUT_GENOME095967	d__Bacteria;p__Firmicutes_A;c__Clostridia;o__Oscillospirales;f__Ruminococcaceae;g__Faecalibacterium;s__Faecalibacterium prausnitzii_K	100	0	1	1	1	1	1	1	0	1	1	1	1	1	1	1	1	1	1	1	1	1	1
HRGM_Genome_0106	KIJ_genome_22663	d__Bacteria;p__Firmicutes_A;c__Clostridia;o__Oscillospirales;f__Ruminococcaceae;g__Faecalibacterium;s__Faecalibacterium prausnitzii_G	97.03	0	1	1	1	1	1	1	0	1	1	0	0	1	1	1	1	1	1	1	1	1	3
HRGM_Genome_0108	GUT_GENOME147678	d__Bacteria;p__Firmicutes_A;c__Clostridia;o__Oscillospirales;f__Ruminococcaceae;g__Faecalibacterium;s__Faecalibacterium prausnitzii_G	100	0	1	1	1	1	1	1	0	1	1	1	1	1	1	1	1	1	1	1	1	1	1
HRGM_Genome_0110	GUT_GENOME000152	d__Bacteria;p__Firmicutes_A;c__Clostridia;o__Oscillospirales;f__Ruminococcaceae;g__Faecalibacterium;s__Faecalibacterium prausnitzii_H	99.32	0	1	1	1	1	1	1	0	1	1	1	1	1	1	1	1	1	1	1	1	1	1
HRGM_Genome_0111	KIJ_genome_23096	d__Bacteria;p__Firmicutes_A;c__Clostridia;o__Oscillospirales;f__Ruminococcaceae;g__Faecalibacterium;s__Faecalibacterium prausnitzii_D	100	0	1	1	1	1	1	1	0	1	1	1	1	1	1	1	1	1	1	1	1	1	1
HRGM_Genome_0112	KIJ_genome_7200	d__Bacteria;p__Firmicutes_A;c__Clostridia;o__Oscillospirales;f__Ruminococcaceae;g__Faecalibacterium;s__Faecalibacterium prausnitzii_C	100	0	1	1	1	1	1	1	0	1	1	1	1	1	1	1	1	1	1	1	1	1	1
HRGM_Genome_0113	GUT_GENOME155439	d__Bacteria;p__Firmicutes_A;c__Clostridia;o__Oscillospirales;f__Ruminococcaceae;g__Faecalibacterium;s__Faecalibacterium prausnitzii_J	99.32	0	1	1	1	1	1	1	0	1	1	1	1	1	1	1	1	1	1	1	1	1	1
HRGM_Genome_0115	KIJ_genome_9285	d__Bacteria;p__Firmicutes_A;c__Clostridia;o__Oscillospirales;f__Ruminococcaceae;g__Faecalibacterium;s__Faecalibacterium prausnitzii_G	99.31	0	1	1	1	1	1	1	0	1	1	1	0	1	1	1	1	1	1	1	1	1	2
HRGM_Genome_0116	KIJ_genome_3451	d__Bacteria;p__Firmicutes_A;c__Clostridia;o__Oscillospirales;f__Ruminococcaceae;g__Faecalibacterium;s__Faecalibacterium prausnitzii_G	100	0	1	1	1	1	1	1	0	1	1	1	0	1	1	1	1	1	1	1	1	1	2
HRGM_Genome_0117	KIJ_genome_15375	d__Bacteria;p__Firmicutes_A;c__Clostridia;o__Oscillospirales;f__Ruminococcaceae;g__Faecalibacterium;s__Faecalibacterium prausnitzii_C	99.36	0.104	1	1	1	1	1	1	0	1	1	1	1	1	1	1	1	1	1	1	1	1	1
HRGM_Genome_0118	GUT_GENOME247791	d__Bacteria;p__Firmicutes_A;c__Clostridia;o__Oscillospirales;f__Ruminococcaceae;g__Faecalibacterium;s__	98.64	0	1	1	1	1	1	1	0	1	1	1	1	1	1	1	1	1	1	1	1	1	1
HRGM_Genome_0119	KIJ_genome_14761	d__Bacteria;p__Firmicutes_A;c__Clostridia;o__Oscillospirales;f__Ruminococcaceae;g__Faecalibacterium;s__	100	0	1	1	1	1	1	1	0	1	1	1	1	1	1	1	1	1	1	1	1	1	1
HRGM_Genome_0120	KIJ_genome_6145	d__Bacteria;p__Firmicutes_A;c__Clostridia;o__Oscillospirales;f__Ruminococcaceae;g__Faecalibacterium;s__Faecalibacterium prausnitzii_D	91.64	1.785	1	1	0	1	1	1	0	1	1	1	1	1	1	1	0	1	1	1	1	1	3
HRGM_Genome_0121	KIJ_genome_19879	d__Bacteria;p__Firmicutes_A;c__Clostridia;o__Oscillospirales;f__Ruminococcaceae;g__Faecalibacterium;s__Faecalibacterium prausnitzii_G	95.69	0.742	1	1	1	1	1	1	0	1	1	1	0	1	1	1	1	1	1	1	1	1	2
HRGM_Genome_0122	GUT_GENOME001115	d__Bacteria;p__Firmicutes_A;c__Clostridia;o__Oscillospirales;f__Ruminococcaceae;g__Faecalibacterium;s__Faecalibacterium prausnitzii_E	100	0	1	1	1	1	1	1	0	1	1	1	1	1	1	1	1	1	1	1	1	1	1
HRGM_Genome_0123	KIJ_genome_17563	d__Bacteria;p__Firmicutes_A;c__Clostridia;o__Oscillospirales;f__Ruminococcaceae;g__Faecalibacterium;s__Faecalibacterium prausnitzii_C	100	0	1	1	1	1	1	1	0	1	1	1	1	1	1	1	1	1	1	1	1	1	1
HRGM_Genome_0124	KIJ_genome_8028	d__Bacteria;p__Firmicutes_A;c__Clostridia;o__Oscillospirales;f__Ruminococcaceae;g__Faecalibacterium;s__Faecalibacterium prausnitzii_C	100	0	1	1	1	1	1	1	0	1	1	1	1	1	1	1	1	1	1	1	1	1	1
HRGM_Genome_0125	GUT_GENOME140078	d__Bacteria;p__Firmicutes_A;c__Clostridia;o__Oscillospirales;f__Ruminococcaceae;g__Faecalibacterium;s__Faecalibacterium prausnitzii_I	98.13	0	1	1	1	1	1	0	0	1	1	1	0	1	1	1	1	1	1	1	1	1	3
HRGM_Genome_0126	GUT_GENOME139147	d__Bacteria;p__Firmicutes_A;c__Clostridia;o__Oscillospirales;f__Ruminococcaceae;g__Faecalibacterium;s__	100	0	1	1	1	1	1	1	0	1	1	1	0	1	1	1	1	1	1	1	1	1	2
HRGM_Genome_0127	GUT_GENOME140074	d__Bacteria;p__Firmicutes_A;c__Clostridia;o__Oscillospirales;f__Ruminococcaceae;g__Faecalibacterium;s__Faecalibacterium prausnitzii_D	100	0	1	1	1	1	1	1	0	1	1	1	1	1	1	1	1	1	1	1	1	1	1
HRGM_Genome_0128	GUT_GENOME095021	d__Bacteria;p__Firmicutes_A;c__Clostridia;o__Oscillospirales;f__Ruminococcaceae;g__Faecalibacterium;s__Faecalibacterium prausnitzii_F	98.35	0	1	1	1	1	1	1	1	1	1	1	1	1	1	1	1	1	1	1	1	1	0
HRGM_Genome_0129	GUT_GENOME123416	d__Bacteria;p__Firmicutes_A;c__Clostridia;o__Oscillospirales;f__Ruminococcaceae;g__Faecalibacterium;s__	100	0	1	1	1	1	1	1	0	1	1	1	1	1	1	1	1	1	1	1	1	1	1
HRGM_Genome_0131	GUT_GENOME156244	d__Bacteria;p__Firmicutes_A;c__Clostridia;o__Oscillospirales;f__Ruminococcaceae;g__Faecalibacterium;s__Faecalibacterium sp003449675	99.87	0	1	1	1	1	1	1	0	1	1	1	1	1	1	1	1	1	1	1	1	1	1
HRGM_Genome_0132	GUT_GENOME157191	d__Bacteria;p__Firmicutes_A;c__Clostridia;o__Oscillospirales;f__Ruminococcaceae;g__Faecalibacterium;s__	96.43	0.68	1	1	1	1	1	1	1	1	1	1	1	1	1	1	1	1	1	1	1	1	0
HRGM_Genome_0133	GUT_GENOME268486	d__Bacteria;p__Firmicutes_A;c__Clostridia;o__Oscillospirales;f__Ruminococcaceae;g__Faecalibacterium;s__	92.83	1.59	1	1	1	1	1	1	0	1	1	1	1	1	1	1	1	1	1	1	1	1	1
HRGM_Genome_0138	GUT_GENOME209802	d__Bacteria;p__Firmicutes_A;c__Clostridia;o__Oscillospirales;f__Ruminococcaceae;g__Faecalibacterium;s__	97.28	0	1	1	1	1	1	1	0	1	1	1	1	1	1	1	1	1	1	1	1	1	1
HRGM_Genome_0139	GUT_GENOME220495	d__Bacteria;p__Firmicutes_A;c__Clostridia;o__Oscillospirales;f__Ruminococcaceae;g__Faecalibacterium;s__	88.14	1.02	1	1	1	1	1	1	0	1	1	1	1	1	1	1	1	1	1	1	1	1	1
HRGM_Genome_0141	GUT_GENOME239280	d__Bacteria;p__Firmicutes_A;c__Clostridia;o__Oscillospirales;f__Ruminococcaceae;g__Faecalibacterium;s__	97.03	0.02	1	1	1	1	1	1	0	1	1	1	1	1	1	1	1	1	1	1	1	1	1
HRGM_Genome_0142	GUT_GENOME096257	d__Bacteria;p__Firmicutes;c__Bacilli;o__Erysipelotrichales;f__Erysipelatoclostridiaceae;g__Erysipelatoclostridium;s__Erysipelatoclostridium ramosum	100	0	1	1	1	1	1	1	1	1	1	1	1	1	1	1	1	1	1	1	1	1	0
HRGM_Genome_0144	KIJ_genome_20648	d__Bacteria;p__Proteobacteria;c__Gammaproteobacteria;o__Burkholderiales;f__Burkholderiaceae;g__Sutterella;s__Sutterella parvirubra	96.89	0.931	1	0	0	1	0	1	0	0	1	0	0	0	0	1	1	1	0	0	1	1	11
HRGM_Genome_0145	KIJ_genome_25824	d__Bacteria;p__Proteobacteria;c__Gammaproteobacteria;o__Burkholderiales;f__Burkholderiaceae;g__Sutterella;s__	96.89	0.621	1	0	0	1	0	1	0	1	1	0	0	1	0	1	1	1	0	0	1	1	9
HRGM_Genome_0146	GUT_GENOME033647	d__Bacteria;p__Proteobacteria;c__Gammaproteobacteria;o__Burkholderiales;f__Burkholderiaceae;g__Sutterella;s__	95.5	0.62	1	0	0	1	0	1	0	0	1	0	0	0	0	1	0	1	0	0	1	1	12
HRGM_Genome_0147	KIJ_genome_20311	d__Bacteria;p__Proteobacteria;c__Gammaproteobacteria;o__Burkholderiales;f__Burkholderiaceae;g__Sutterella;s__	95.65	0.703	1	0	0	1	0	1	0	0	1	0	0	1	0	1	1	1	0	0	1	1	10
HRGM_Genome_0148	KIJ_genome_11916	d__Bacteria;p__Proteobacteria;c__Gammaproteobacteria;o__Burkholderiales;f__Burkholderiaceae;g__Sutterella;s__	96.27	0.621	1	0	0	1	0	1	0	0	1	0	0	0	0	1	1	1	0	0	1	1	11
HRGM_Genome_0149	GUT_GENOME045895	d__Bacteria;p__Proteobacteria;c__Gammaproteobacteria;o__Burkholderiales;f__Burkholderiaceae;g__Sutterella;s__	96.88	1.25	1	0	0	1	0	1	0	0	1	0	0	0	0	1	1	1	0	0	1	1	11
HRGM_Genome_0151	KIJ_genome_2192	d__Bacteria;p__Firmicutes;c__Bacilli;o__Erysipelotrichales;f__Erysipelatoclostridiaceae;g__Coprobacillus;s__Coprobacillus cateniformis	100	0	1	1	1	1	1	1	1	1	1	1	1	1	1	1	1	1	1	1	1	1	0
HRGM_Genome_0152	GUT_GENOME096391	d__Bacteria;p__Firmicutes;c__Bacilli;o__Erysipelotrichales;f__Erysipelatoclostridiaceae;g__Stoquefichus;s__Stoquefichus massiliensis	99.06	0	1	1	1	1	1	1	0	1	1	1	1	1	1	1	1	1	1	1	1	1	1
HRGM_Genome_0153	GUT_GENOME000624	d__Bacteria;p__Firmicutes;c__Bacilli;o__Erysipelotrichales;f__Erysipelatoclostridiaceae;g__KLE1796;s__KLE1796 sp001580115	100	0.94	1	1	1	1	1	1	0	1	1	1	1	1	1	1	1	1	1	1	1	1	1
HRGM_Genome_0154	GUT_GENOME099523	d__Bacteria;p__Firmicutes;c__Bacilli;o__Erysipelotrichales;f__Erysipelatoclostridiaceae;g__KLE1796;s__	100	0	1	1	1	1	1	1	0	1	1	1	1	1	1	1	1	1	1	1	1	1	1
HRGM_Genome_0156	GUT_GENOME096268	d__Bacteria;p__Firmicutes;c__Bacilli;o__Bacillales;f__Amphibacillaceae;g__Oceanobacillus;s__Oceanobacillus massiliensis	100	0.22	1	1	0	0	1	1	1	1	1	1	1	1	1	1	1	1	1	1	1	1	2
HRGM_Genome_0157	GUT_GENOME096269	d__Bacteria;p__Firmicutes_I;c__Bacilli_A;o__Paenibacillales;f__Paenibacillaceae;g__Paenibacillus_L;s__Paenibacillus_L senegalensis	98.12	1.84	1	1	1	1	1	1	1	1	1	1	1	1	1	1	1	1	1	1	1	1	0
HRGM_Genome_0159	GUT_GENOME096271	d__Bacteria;p__Firmicutes;c__Bacilli;o__Bacillales_A;f__Planococcaceae;g__Kurthia;s__Kurthia massiliensis	99.34	1.38	1	1	1	1	1	1	1	1	1	1	1	1	1	1	1	1	1	1	1	1	0
HRGM_Genome_0161	GUT_GENOME140364	d__Bacteria;p__Firmicutes;c__Bacilli;o__Bacillales_A;f__Planococcaceae;g__Kurthia;s__Kurthia senegalensis	98.68	0.39	1	1	1	1	1	1	1	1	1	1	1	1	1	1	1	1	1	1	1	1	0
HRGM_Genome_0164	GUT_GENOME096273	d__Bacteria;p__Actinobacteriota;c__Actinobacteria;o__Actinomycetales;f__Brevibacteriaceae;g__Brevibacterium;s__Brevibacterium senegalense	98.84	0	1	1	0	1	1	1	1	1	1	1	1	1	1	1	1	1	1	1	1	1	1
HRGM_Genome_0165	GUT_GENOME096274	d__Bacteria;p__Actinobacteriota;c__Coriobacteriia;o__Coriobacteriales;f__Eggerthellaceae;g__Slackia_A;s__Slackia_A piriformis	100	0	1	0	1	1	0	1	0	1	1	1	1	1	1	1	1	1	1	1	1	1	3
HRGM_Genome_0166	GUT_GENOME258957	d__Bacteria;p__Actinobacteriota;c__Coriobacteriia;o__Coriobacteriales;f__Eggerthellaceae;g__Slackia_A;s__	96.77	0.07	1	0	1	1	0	1	0	1	1	1	1	1	1	1	1	1	1	1	1	1	3
HRGM_Genome_0167	KIJ_genome_17899	d__Bacteria;p__Firmicutes_A;c__Clostridia;o__Tissierellales;f__Helcococcaceae;g__Parvimonas;s__Parvimonas micra	97.86	0.609	1	0	0	0	0	0	0	0	0	0	0	0	0	1	1	1	1	0	1	1	13
HRGM_Genome_0168	GUT_GENOME137460	d__Bacteria;p__Firmicutes_A;c__Clostridia;o__Tissierellales;f__Helcococcaceae;g__Parvimonas;s__Parvimonas sp001553085	96.65	1.07	1	0	0	0	0	0	0	0	0	0	0	0	0	1	1	1	1	0	1	1	13
HRGM_Genome_0170	KIJ_genome_11473	d__Bacteria;p__Proteobacteria;c__Gammaproteobacteria;o__Burkholderiales;f__Burkholderiaceae;g__Sutterella;s__Sutterella wadsworthensis_A	98.75	0	1	1	0	1	1	1	1	1	1	1	1	1	1	1	1	1	1	1	1	1	1
HRGM_Genome_0171	GUT_GENOME210225	d__Bacteria;p__Proteobacteria;c__Gammaproteobacteria;o__Burkholderiales;f__Burkholderiaceae;g__Sutterella;s__	93.48	0.12	1	0	0	1	0	0	0	1	1	1	1	1	0	1	1	1	0	0	1	1	8
HRGM_Genome_0173	GUT_GENOME096281	d__Bacteria;p__Actinobacteriota;c__Actinobacteria;o__Actinomycetales;f__Actinomycetaceae;g__Pauljensenia;s__Pauljensenia sp000308055	99.84	0.71	1	1	1	1	1	0	1	1	0	0	0	1	1	1	1	1	1	1	1	1	4
HRGM_Genome_0176	GUT_GENOME003966	d__Bacteria;p__Actinobacteriota;c__Actinobacteria;o__Actinomycetales;f__Actinomycetaceae;g__Pauljensenia;s__	97.95	0.47	1	1	1	1	1	0	1	1	0	0	0	1	1	1	1	1	1	1	1	1	4
HRGM_Genome_0178	GUT_GENOME207895	d__Bacteria;p__Actinobacteriota;c__Actinobacteria;o__Actinomycetales;f__Actinomycetaceae;g__Pauljensenia;s__Pauljensenia sp000758755	93.74	0	1	1	0	1	1	0	1	1	0	0	0	1	1	1	1	1	1	0	1	1	6
HRGM_Genome_0180	GUT_GENOME096284	d__Bacteria;p__Actinobacteriota;c__Coriobacteriia;o__Coriobacteriales;f__Coriobacteriaceae;g__Enorma;s__Enorma massiliensis	98.39	0.81	1	1	1	1	1	1	0	1	1	1	1	1	1	1	1	1	1	1	1	1	1
HRGM_Genome_0181	GUT_GENOME096299	d__Bacteria;p__Actinobacteriota;c__Coriobacteriia;o__Coriobacteriales;f__Coriobacteriaceae;g__Enorma;s__Enorma massiliensis_A	100	0.81	1	1	1	1	1	1	0	1	0	1	1	1	1	1	1	1	1	1	1	1	2
HRGM_Genome_0182	GUT_GENOME096545	d__Bacteria;p__Actinobacteriota;c__Coriobacteriia;o__Coriobacteriales;f__Coriobacteriaceae;g__Collinsella;s__Collinsella ihuae	99.19	0	1	1	1	1	1	1	0	1	1	1	1	1	1	1	1	1	1	1	1	1	1
HRGM_Genome_0183	KIJ_genome_4186	d__Bacteria;p__Actinobacteriota;c__Coriobacteriia;o__Coriobacteriales;f__Coriobacteriaceae;g__Collinsella;s__	93.44	0	1	1	0	1	1	0	0	1	1	1	1	1	1	1	1	1	1	1	1	1	3
HRGM_Genome_0184	GUT_GENOME283696	d__Bacteria;p__Actinobacteriota;c__Coriobacteriia;o__Coriobacteriales;f__Coriobacteriaceae;g__Enorma;s__	97.74	1.76	1	1	1	1	1	0	0	1	1	1	1	1	1	1	1	1	1	1	1	1	2
HRGM_Genome_0185	GUT_GENOME098007	d__Bacteria;p__Actinobacteriota;c__Coriobacteriia;o__Coriobacteriales;f__Coriobacteriaceae;g__Enorma;s__	100	0	1	1	0	1	1	1	0	1	1	1	1	1	1	1	1	1	0	1	1	1	3
HRGM_Genome_0186	GUT_GENOME096285	d__Bacteria;p__Firmicutes_A;c__Clostridia;o__Tissierellales;f__Peptoniphilaceae;g__Peptoniphilus_E;s__Peptoniphilus_E obesi	97.9	0	1	0	0	0	0	0	0	0	1	0	0	0	1	1	1	1	1	0	1	1	11
HRGM_Genome_0187	GUT_GENOME096296	d__Bacteria;p__Firmicutes_A;c__Clostridia;o__Tissierellales;f__Helcococcaceae;g__Anaerococcus;s__Anaerococcus senegalensis	99.39	0.91	1	0	0	0	0	1	0	1	0	0	0	0	0	1	1	1	1	1	1	1	10
HRGM_Genome_0188	GUT_GENOME096490	d__Bacteria;p__Firmicutes_A;c__Clostridia;o__Tissierellales;f__Helcococcaceae;g__Anaerococcus;s__Anaerococcus sp001182725	99.39	0.39	1	0	0	0	0	1	0	0	1	0	0	0	0	1	1	1	1	1	1	1	10
HRGM_Genome_0189	GUT_GENOME096537	d__Bacteria;p__Firmicutes_A;c__Clostridia;o__Tissierellales;f__Helcococcaceae;g__Anaerococcus;s__Anaerococcus rubeinfantis	99.39	0.3	1	0	0	0	0	1	0	1	1	0	0	1	0	1	1	1	1	1	1	1	8
HRGM_Genome_0190	GUT_GENOME096134	d__Bacteria;p__Firmicutes_A;c__Clostridia;o__Tissierellales;f__Helcococcaceae;g__Anaerococcus;s__Anaerococcus hydrogenalis	95.83	1.52	1	0	1	0	0	1	0	1	1	0	0	1	0	1	1	1	1	1	1	1	7
HRGM_Genome_0191	GUT_GENOME140602	d__Bacteria;p__Firmicutes_A;c__Clostridia;o__Tissierellales;f__Helcococcaceae;g__Anaerococcus;s__Anaerococcus vaginalis_B	96.24	0	1	1	1	0	1	1	0	1	1	0	0	0	0	1	1	1	0	0	1	1	8
HRGM_Genome_0192	GUT_GENOME140603	d__Bacteria;p__Firmicutes_A;c__Clostridia;o__Tissierellales;f__Helcococcaceae;g__Anaerococcus;s__Anaerococcus obesiensis	98.59	0.61	1	0	0	0	0	1	0	1	1	0	0	0	0	1	1	1	1	1	1	1	9
HRGM_Genome_0193	GUT_GENOME171326	d__Bacteria;p__Firmicutes_A;c__Clostridia;o__Tissierellales;f__Helcococcaceae;g__Anaerococcus;s__Anaerococcus prevotii_A	99.39	0	1	0	0	0	0	0	0	0	0	0	0	0	0	1	0	1	1	1	1	1	13
HRGM_Genome_0194	GUT_GENOME176483	d__Bacteria;p__Firmicutes_A;c__Clostridia;o__Tissierellales;f__Helcococcaceae;g__Anaerococcus;s__	85.48	1.22	1	0	0	0	0	1	0	0	0	0	0	0	0	1	1	1	1	1	1	1	11
HRGM_Genome_0195	KIJ_genome_28707	d__Bacteria;p__Bacteroidota;c__Bacteroidia;o__Bacteroidales;f__Rikenellaceae;g__Alistipes;s__Alistipes obesi	98.95	0	1	1	1	1	0	1	0	1	1	1	1	1	1	1	1	1	1	1	1	1	2
HRGM_Genome_0197	GUT_GENOME034955	d__Bacteria;p__Bacteroidota;c__Bacteroidia;o__Bacteroidales;f__Rikenellaceae;g__Alistipes;s__	89.12	1.92	1	1	0	1	1	1	0	0	1	1	1	0	1	1	1	1	1	1	1	1	4
HRGM_Genome_0198	GUT_GENOME096287	d__Bacteria;p__Actinobacteriota;c__Actinobacteria;o__Actinomycetales;f__Cellulomonadaceae;g__Cellulomonas;s__Cellulomonas massiliensis	95.86	0	1	1	1	1	1	1	1	1	1	1	1	1	1	1	1	1	1	1	1	1	0
HRGM_Genome_0199	GUT_GENOME096544	d__Bacteria;p__Actinobacteriota;c__Actinobacteria;o__Actinomycetales;f__Cellulomonadaceae;g__Cellulomonas;s__Cellulomonas timonensis	99.71	1.16	1	1	1	1	1	1	1	1	1	1	1	1	1	1	1	1	1	1	1	1	0
HRGM_Genome_0200	GUT_GENOME096289	d__Bacteria;p__Proteobacteria;c__Gammaproteobacteria;o__Burkholderiales;f__Burkholderiaceae;g__Noviherbaspirillum;s__Noviherbaspirillum massiliense	99.77	1.64	1	1	1	1	1	1	1	1	1	1	1	1	1	1	1	1	1	1	1	1	0
HRGM_Genome_0201	GUT_GENOME096290	d__Bacteria;p__Actinobacteriota;c__Actinobacteria;o__Propionibacteriales;f__Nocardioidaceae;g__Aeromicrobium_A;s__Aeromicrobium_A massiliense	98.7	1.04	1	1	1	1	1	1	1	1	1	1	1	1	1	1	1	1	1	1	1	1	0
HRGM_Genome_0202	GUT_GENOME096291	d__Bacteria;p__Actinobacteriota;c__Actinobacteria;o__Actinomycetales;f__Cellulomonadaceae;g__Timonella;s__Timonella senegalensis	97.21	0	1	1	1	1	1	1	1	1	1	1	1	1	1	1	1	1	1	1	1	1	0
HRGM_Genome_0203	KIJ_genome_25521	d__Bacteria;p__Bacteroidota;c__Bacteroidia;o__Bacteroidales;f__Rikenellaceae;g__Alistipes;s__Alistipes putredinis	99.51	0.48	1	0	1	0	0	0	0	0	1	0	0	1	0	1	1	1	0	0	1	0	12
HRGM_Genome_0205	GUT_GENOME000608	d__Bacteria;p__Bacteroidota;c__Bacteroidia;o__Bacteroidales;f__Rikenellaceae;g__Alistipes;s__	99.52	0.64	1	0	0	0	0	0	0	0	1	0	0	0	0	1	1	1	1	0	1	0	13
HRGM_Genome_0206	GUT_GENOME096292	d__Bacteria;p__Bacteroidota;c__Bacteroidia;o__Bacteroidales;f__Rikenellaceae;g__Alistipes;s__Alistipes senegalensis	99.76	0.48	1	1	1	1	1	1	0	0	1	1	1	0	1	1	1	1	1	1	1	1	3
HRGM_Genome_0207	GUT_GENOME096556	d__Bacteria;p__Bacteroidota;c__Bacteroidia;o__Bacteroidales;f__Rikenellaceae;g__Alistipes;s__Alistipes sp900083545	100	0	1	1	1	1	1	1	0	1	1	0	1	1	1	1	1	1	1	1	1	1	2
HRGM_Genome_0208	GUT_GENOME096573	d__Bacteria;p__Bacteroidota;c__Bacteroidia;o__Bacteroidales;f__Rikenellaceae;g__Alistipes;s__Alistipes timonensis	100	0	1	1	1	1	1	1	1	0	1	1	1	0	1	1	1	1	1	1	1	1	2
HRGM_Genome_0209	KIJ_genome_17517	d__Bacteria;p__Bacteroidota;c__Bacteroidia;o__Bacteroidales;f__Rikenellaceae;g__Alistipes;s__Alistipes senegalensis	98.31	0.48	1	1	1	1	1	1	0	0	1	1	0	0	1	1	1	1	1	1	1	1	4
HRGM_Genome_0210	KIJ_genome_3314	d__Bacteria;p__Bacteroidota;c__Bacteroidia;o__Bacteroidales;f__Rikenellaceae;g__Alistipes;s__	99.51	1.201	1	0	1	0	0	0	0	0	1	1	1	0	0	1	1	1	1	1	1	0	9
HRGM_Genome_0211	KIJ_genome_8774	d__Bacteria;p__Bacteroidota;c__Bacteroidia;o__Bacteroidales;f__Rikenellaceae;g__Alistipes;s__Alistipes onderdonkii	99.27	0.48	1	1	1	1	1	1	0	0	1	1	1	0	1	1	1	1	1	1	1	1	3
HRGM_Genome_0212	KIJ_genome_10739	d__Bacteria;p__Bacteroidota;c__Bacteroidia;o__Bacteroidales;f__Rikenellaceae;g__Alistipes;s__Alistipes finegoldii	100	0	1	1	1	1	1	1	0	0	1	1	1	0	1	1	1	1	1	1	1	1	3
HRGM_Genome_0213	GUT_GENOME126719	d__Bacteria;p__Bacteroidota;c__Bacteroidia;o__Bacteroidales;f__Rikenellaceae;g__Alistipes;s__	100	0.96	1	0	1	0	0	0	0	0	1	0	0	0	0	1	1	1	1	1	1	0	11
HRGM_Genome_0214	GUT_GENOME282385	d__Bacteria;p__Bacteroidota;c__Bacteroidia;o__Bacteroidales;f__Rikenellaceae;g__Alistipes;s__Alistipes sp900290115	99.52	0	1	0	1	0	0	0	0	0	1	1	0	0	0	1	1	1	1	1	1	0	10
HRGM_Genome_0215	GUT_GENOME121220	d__Bacteria;p__Bacteroidota;c__Bacteroidia;o__Bacteroidales;f__Rikenellaceae;g__Alistipes;s__	99.52	0	1	0	1	0	0	0	0	1	1	1	1	1	0	1	1	1	1	1	1	1	6
HRGM_Genome_0216	KIJ_genome_18749	d__Bacteria;p__Bacteroidota;c__Bacteroidia;o__Bacteroidales;f__Rikenellaceae;g__Alistipes;s__Alistipes sp000434235	98.5	0.48	1	1	1	1	1	0	0	0	1	1	0	0	0	1	1	1	1	0	1	0	8
HRGM_Genome_0217	KIJ_genome_22335	d__Bacteria;p__Bacteroidota;c__Bacteroidia;o__Bacteroidales;f__Rikenellaceae;g__Alistipes;s__Alistipes shahii	100	0	1	1	1	1	1	1	0	1	1	1	1	1	1	1	1	1	1	1	1	1	1
HRGM_Genome_0218	GUT_GENOME218891	d__Bacteria;p__Bacteroidota;c__Bacteroidia;o__Bacteroidales;f__Rikenellaceae;g__Alistipes;s__	97.6	0	1	1	1	1	1	1	0	1	1	1	1	1	1	1	1	1	1	0	1	1	2
HRGM_Genome_0219	KIJ_genome_23540	d__Bacteria;p__Bacteroidota;c__Bacteroidia;o__Bacteroidales;f__Rikenellaceae;g__Alistipes;s__Alistipes shahii	100	0	1	1	1	1	1	1	0	1	1	1	1	1	1	1	1	1	1	1	1	1	1
HRGM_Genome_0220	GUT_GENOME137680	d__Bacteria;p__Bacteroidota;c__Bacteroidia;o__Bacteroidales;f__Rikenellaceae;g__Alistipes;s__	97.56	0.96	1	0	1	0	0	0	0	0	1	1	0	0	0	1	1	1	1	1	1	0	10
HRGM_Genome_0221	GUT_GENOME152999	d__Bacteria;p__Bacteroidota;c__Bacteroidia;o__Bacteroidales;f__Rikenellaceae;g__Alistipes;s__	97.84	0.48	1	1	1	1	1	1	0	0	1	1	1	0	1	1	1	1	1	1	1	1	3
HRGM_Genome_0224	GUT_GENOME251243	d__Bacteria;p__Bacteroidota;c__Bacteroidia;o__Bacteroidales;f__Rikenellaceae;g__Alistipes;s__	90.87	1.52	1	0	1	0	0	0	0	1	0	0	1	1	0	1	1	1	1	1	1	0	9
HRGM_Genome_0225	GUT_GENOME251627	d__Bacteria;p__Bacteroidota;c__Bacteroidia;o__Bacteroidales;f__Rikenellaceae;g__Alistipes;s__Alistipes sp900021155	96.88	0.48	1	0	0	0	0	0	0	0	0	0	0	0	0	1	1	1	1	0	1	0	14
HRGM_Genome_0227	GUT_GENOME264037	d__Bacteria;p__Bacteroidota;c__Bacteroidia;o__Bacteroidales;f__Rikenellaceae;g__Alistipes;s__	96.47	0.48	1	1	1	1	1	1	1	1	1	1	1	1	1	1	1	1	1	1	1	1	0
HRGM_Genome_0228	GUT_GENOME281513	d__Bacteria;p__Bacteroidota;c__Bacteroidia;o__Bacteroidales;f__Rikenellaceae;g__Alistipes;s__	98.3	0.48	1	0	1	0	0	0	0	0	1	1	0	0	0	1	1	1	1	0	1	0	11
HRGM_Genome_0230	GUT_GENOME000008	d__Bacteria;p__Bacteroidota;c__Bacteroidia;o__Bacteroidales;f__Rikenellaceae;g__Alistipes;s__Alistipes shahii	100	0	1	1	1	1	1	1	0	1	1	1	1	1	1	1	1	1	1	1	1	1	1
HRGM_Genome_0231	GUT_GENOME000220	d__Bacteria;p__Bacteroidota;c__Bacteroidia;o__Bacteroidales;f__Rikenellaceae;g__Alistipes;s__Alistipes sp002358415	99.52	0.48	1	0	1	0	0	0	0	0	1	1	0	0	0	1	1	1	1	0	1	0	11
HRGM_Genome_0234	GUT_GENOME096294	d__Bacteria;p__Bacteroidota;c__Bacteroidia;o__Bacteroidales;f__Bacteroidaceae;g__Bacteroides;s__Bacteroides oleiciplenus	99.26	0.84	1	1	1	1	1	1	1	1	1	1	1	1	1	1	1	1	1	1	1	1	0
HRGM_Genome_0235	GUT_GENOME143232	d__Bacteria;p__Bacteroidota;c__Bacteroidia;o__Bacteroidales;f__Bacteroidaceae;g__Bacteroides;s__Bacteroides cellulosilyticus	99.07	0	1	1	1	1	1	1	1	1	1	1	1	1	1	1	1	1	1	1	1	1	0
HRGM_Genome_0236	GUT_GENOME143484	d__Bacteria;p__Bacteroidota;c__Bacteroidia;o__Bacteroidales;f__Bacteroidaceae;g__Bacteroides;s__Bacteroides intestinalis	99.25	0	1	1	1	1	1	1	1	1	1	1	1	1	1	1	1	1	1	1	1	1	0
HRGM_Genome_0237	KIJ_genome_168	d__Bacteria;p__Bacteroidota;c__Bacteroidia;o__Bacteroidales;f__Bacteroidaceae;g__Bacteroides;s__Bacteroides cellulosilyticus	94.08	0.619	1	1	1	1	1	1	1	1	1	1	1	1	1	1	1	1	1	1	1	1	0
HRGM_Genome_0239	KIJ_genome_8364	d__Bacteria;p__Bacteroidota;c__Bacteroidia;o__Bacteroidales;f__Bacteroidaceae;g__Bacteroides;s__Bacteroides cellulosilyticus	91.17	0.557	1	1	1	1	1	1	1	1	1	1	1	1	1	1	1	1	1	1	1	1	0
HRGM_Genome_0240	KIJ_genome_14660	d__Bacteria;p__Bacteroidota;c__Bacteroidia;o__Bacteroidales;f__Bacteroidaceae;g__Bacteroides;s__Bacteroides cellulosilyticus	91.08	1.561	1	1	0	1	1	1	0	1	1	1	1	1	1	1	1	1	1	1	1	1	2
HRGM_Genome_0242	GUT_GENOME140076	d__Bacteria;p__Bacteroidota;c__Bacteroidia;o__Bacteroidales;f__Bacteroidaceae;g__Bacteroides;s__Bacteroides stercorirosoris	97.97	0.37	1	0	1	1	0	1	1	0	1	1	1	1	0	1	1	1	1	1	1	1	4
HRGM_Genome_0243	GUT_GENOME001255	d__Bacteria;p__Bacteroidota;c__Bacteroidia;o__Bacteroidales;f__Bacteroidaceae;g__Bacteroides;s__Bacteroides intestinalis_A	99.13	0.37	1	1	1	1	1	1	1	1	1	1	1	1	1	1	1	1	1	1	1	1	0
HRGM_Genome_0245	GUT_GENOME108993	d__Bacteria;p__Bacteroidota;c__Bacteroidia;o__Bacteroidales;f__Bacteroidaceae;g__Bacteroides;s__	96.13	1.12	1	1	1	1	1	1	1	1	1	1	1	1	1	1	1	1	1	1	1	1	0
HRGM_Genome_0246	GUT_GENOME096295	d__Bacteria;p__Firmicutes_A;c__Clostridia;o__Clostridiales;f__Clostridiaceae;g__Clostridium;s__Clostridium celatum	99.19	0	1	1	1	1	1	0	0	1	1	1	1	1	1	1	1	1	1	1	1	1	2
HRGM_Genome_0247	GUT_GENOME000545	d__Bacteria;p__Firmicutes_A;c__Clostridia;o__Clostridiales;f__Clostridiaceae;g__Clostridium;s__	98.39	1.7	1	1	1	1	1	1	1	1	1	1	1	1	1	1	1	1	0	1	1	1	1
HRGM_Genome_0248	KIJ_genome_14536	d__Bacteria;p__Firmicutes_A;c__Clostridia;o__Clostridiales;f__Clostridiaceae;g__Clostridium;s__	96.77	0	1	1	1	1	1	1	0	1	1	1	1	1	1	1	1	1	0	1	1	1	2
HRGM_Genome_0249	KIJ_genome_7981	d__Bacteria;p__Firmicutes_A;c__Clostridia;o__Clostridiales;f__Clostridiaceae;g__Clostridium;s__Clostridium saudiense	97.98	0.896	1	1	1	1	1	1	1	1	1	1	1	1	1	1	1	1	0	1	1	1	1
HRGM_Genome_0252	KIJ_genome_2318	d__Bacteria;p__Firmicutes_A;c__Clostridia;o__Clostridiales;f__Clostridiaceae;g__Clostridium;s__	98.42	0.806	1	1	1	1	1	1	0	1	1	1	1	1	1	1	1	1	0	1	1	1	2
HRGM_Genome_0253	GUT_GENOME188058	d__Bacteria;p__Firmicutes_A;c__Clostridia;o__Clostridiales;f__Clostridiaceae;g__Clostridium;s__	97.53	0.9	1	1	1	1	1	1	0	1	1	1	1	1	1	1	1	1	0	1	1	1	2
HRGM_Genome_0254	GUT_GENOME096297	d__Bacteria;p__Firmicutes_A;c__Clostridia;o__Tissierellales;f__Peptoniphilaceae;g__Peptoniphilus_A;s__Peptoniphilus_A senegalensis	98.95	0	1	0	0	0	0	0	0	0	0	0	0	0	1	1	1	1	1	1	1	1	11
HRGM_Genome_0255	GUT_GENOME096539	d__Bacteria;p__Firmicutes_A;c__Clostridia;o__Tissierellales;f__Peptoniphilaceae;g__Peptoniphilus_A;s__Peptoniphilus_A phoceensis	99.3	0	1	0	0	0	0	0	0	0	0	0	0	0	1	1	1	1	1	1	1	1	11
HRGM_Genome_0256	KIJ_genome_21837	d__Bacteria;p__Firmicutes_A;c__Clostridia;o__Tissierellales;f__Peptoniphilaceae;g__Peptoniphilus_A;s__Peptoniphilus_A grossensis_B	99.3	0	1	0	0	0	0	0	0	0	0	0	0	0	1	1	1	1	1	1	1	1	11
HRGM_Genome_0258	GUT_GENOME187394	d__Bacteria;p__Firmicutes_A;c__Clostridia;o__Tissierellales;f__Peptoniphilaceae;g__Peptoniphilus_A;s__Peptoniphilus_A rhinitidis	98.95	0	1	0	0	0	0	1	0	0	0	0	0	0	1	1	1	1	1	1	1	1	10
HRGM_Genome_0259	GUT_GENOME207318	d__Bacteria;p__Firmicutes_A;c__Clostridia;o__Tissierellales;f__Peptoniphilaceae;g__Peptoniphilus_A;s__Peptoniphilus_A harei	99.3	0	1	0	0	0	0	0	0	0	0	0	0	0	1	1	1	1	1	1	1	1	11
HRGM_Genome_0260	GUT_GENOME208170	d__Bacteria;p__Firmicutes_A;c__Clostridia;o__Tissierellales;f__Peptoniphilaceae;g__Peptoniphilus_A;s__	99.3	0	1	0	0	0	0	1	0	0	0	1	0	0	1	1	1	1	1	1	1	1	9
HRGM_Genome_0261	GUT_GENOME000584	d__Bacteria;p__Firmicutes_A;c__Clostridia;o__Tissierellales;f__Peptoniphilaceae;g__Peptoniphilus_A;s__Peptoniphilus_A harei_A	99.3	0	1	0	0	0	0	1	0	0	0	0	0	0	1	1	1	1	1	1	1	1	10
HRGM_Genome_0263	KIJ_genome_16096	d__Bacteria;p__Bacteroidota;c__Bacteroidia;o__Bacteroidales;f__Rikenellaceae;g__Alistipes_A;s__Alistipes_A ihumii	100	0	1	1	1	1	1	1	0	0	1	1	1	0	1	1	1	1	1	1	1	1	3
HRGM_Genome_0264	KIJ_genome_4543	d__Bacteria;p__Bacteroidota;c__Bacteroidia;o__Bacteroidales;f__Rikenellaceae;g__Alistipes_A;s__	95.24	0.881	1	1	1	1	1	1	0	0	1	1	1	0	1	1	1	1	1	1	1	1	3
HRGM_Genome_0265	GUT_GENOME095973	d__Bacteria;p__Firmicutes_A;c__Clostridia;o__Lachnospirales;f__Lachnospiraceae;g__Dorea;s__Dorea scindens	99.42	0	1	1	1	1	1	1	0	1	1	1	1	1	1	1	1	1	1	1	1	1	1
HRGM_Genome_0266	KIJ_genome_7579	d__Bacteria;p__Firmicutes_A;c__Clostridia;o__Lachnospirales;f__Lachnospiraceae;g__Dorea;s__Dorea sp000509125	98.83	0	1	1	1	1	1	1	0	1	1	1	1	1	1	1	1	1	1	1	1	1	1
HRGM_Genome_0267	GUT_GENOME096302	d__Bacteria;p__Firmicutes;c__Bacilli;o__Erysipelotrichales;f__Erysipelotrichaceae;g__Holdemania;s__Holdemania massiliensis	100	1.27	1	0	0	0	0	0	0	1	1	0	0	1	1	1	1	1	1	0	1	1	9
HRGM_Genome_0268	GUT_GENOME001046	d__Bacteria;p__Firmicutes;c__Bacilli;o__Erysipelotrichales;f__Erysipelotrichaceae;g__Holdemania;s__Holdemania filiformis	100	0.32	1	0	0	0	0	0	0	1	1	0	0	0	1	1	1	1	1	0	1	1	10
HRGM_Genome_0269	GUT_GENOME165490	d__Bacteria;p__Firmicutes;c__Bacilli;o__Erysipelotrichales;f__Erysipelotrichaceae;g__Holdemania;s__Holdemania sp900120005	98.41	1.9	1	0	0	0	0	0	0	1	1	0	0	0	1	1	1	1	1	0	1	1	10
HRGM_Genome_0270	GUT_GENOME096332	d__Bacteria;p__Campylobacterota;c__Campylobacteria;o__Campylobacterales;f__Helicobacteraceae;g__Helicobacter;s__Helicobacter pylori_BU	99.76	0	1	0	0	0	1	0	1	0	1	0	0	1	1	1	1	1	1	1	1	1	7
HRGM_Genome_0271	GUT_GENOME096151	d__Bacteria;p__Campylobacterota;c__Campylobacteria;o__Campylobacterales;f__Helicobacteraceae;g__Helicobacter;s__Helicobacter pylori_C	99.48	0	1	0	0	0	1	0	1	0	1	0	0	1	1	1	1	1	0	1	1	1	8
HRGM_Genome_0272	KIJ_genome_13933	d__Bacteria;p__Campylobacterota;c__Campylobacteria;o__Campylobacterales;f__Helicobacteraceae;g__Helicobacter_C;s__Helicobacter_C cinaedi	98.88	0.588	1	1	1	1	1	1	1	1	1	1	1	1	1	1	1	1	1	1	1	1	0
HRGM_Genome_0273	GUT_GENOME096039	d__Bacteria;p__Campylobacterota;c__Campylobacteria;o__Campylobacterales;f__Helicobacteraceae;g__Helicobacter_A;s__Helicobacter_A rappini	96.82	0.7	1	1	1	1	1	0	1	1	1	1	1	1	1	1	1	1	1	1	1	1	1
HRGM_Genome_0274	GUT_GENOME096366	d__Bacteria;p__Bacteroidota;c__Bacteroidia;o__Bacteroidales;f__Bacteroidaceae;g__Bacteroides;s__Bacteroides salyersiae	99.26	0	1	1	1	1	1	1	1	1	1	1	1	1	1	1	1	1	1	1	1	1	0
HRGM_Genome_0276	GUT_GENOME096368	d__Bacteria;p__Firmicutes_A;c__Clostridia;o__Oscillospirales;f__Butyricicoccaceae;g__Butyricicoccus;s__Butyricicoccus pullicaecorum	98.66	0	1	1	1	1	1	1	0	1	1	1	1	1	1	1	1	1	1	1	1	1	1
HRGM_Genome_0278	GUT_GENOME096371	d__Bacteria;p__Actinobacteriota;c__Actinobacteria;o__Mycobacteriales;f__Mycobacteriaceae;g__Corynebacterium;s__Corynebacterium amycolatum	100	0	1	1	1	1	1	1	1	1	1	1	1	1	1	1	1	1	1	1	1	1	0
HRGM_Genome_0279	GUT_GENOME244349	d__Bacteria;p__Actinobacteriota;c__Actinobacteria;o__Mycobacteriales;f__Mycobacteriaceae;g__Corynebacterium;s__Corynebacterium sp000755185	93.45	0.89	1	1	1	1	1	1	1	0	1	1	1	1	1	1	1	1	1	1	1	1	1
HRGM_Genome_0280	GUT_GENOME096372	d__Bacteria;p__Firmicutes_I;c__Bacilli_A;o__Paenibacillales;f__Paenibacillaceae;g__Paenibacillus_F;s__Paenibacillus_F sp000411255	99.73	0	1	1	1	1	1	1	1	1	1	1	1	1	1	1	1	1	1	1	1	1	0
HRGM_Genome_0281	GUT_GENOME096373	d__Bacteria;p__Firmicutes;c__Bacilli;o__Staphylococcales;f__Staphylococcaceae;g__Staphylococcus;s__Staphylococcus schleiferi	99.43	0.28	1	1	0	1	1	1	1	1	1	0	1	1	1	1	1	1	1	1	1	1	2
HRGM_Genome_0282	GUT_GENOME096374	d__Bacteria;p__Firmicutes;c__Bacilli;o__Bacillales_A;f__Planococcaceae;g__Paenisporosarcina_A;s__Paenisporosarcina_A sp000411295	99.34	0.44	1	0	1	0	0	1	1	1	1	0	1	1	0	1	1	1	1	1	1	1	5
HRGM_Genome_0283	GUT_GENOME096375	d__Bacteria;p__Firmicutes_A;c__Clostridia;o__Lachnospirales;f__Lachnospiraceae;g__Tyzzerella;s__Tyzzerella sp000411335	99.37	0	1	0	1	0	0	0	0	1	1	1	0	1	0	1	1	1	1	1	1	1	7
HRGM_Genome_0284	GUT_GENOME096210	d__Bacteria;p__Firmicutes_A;c__Clostridia;o__Lachnospirales;f__Lachnospiraceae;g__Faecalicatena;s__Faecalicatena gnavus	99.42	0	1	1	1	1	1	1	1	1	1	1	1	1	1	1	1	1	0	1	1	1	1
HRGM_Genome_0285	GUT_GENOME038202	d__Bacteria;p__Firmicutes_A;c__Clostridia;o__Lachnospirales;f__Lachnospiraceae;g__Tyzzerella;s__	91.91	0.63	1	0	1	0	0	0	0	1	1	1	0	1	0	1	1	1	1	1	1	1	7
HRGM_Genome_0287	KIJ_genome_10348	d__Bacteria;p__Firmicutes_A;c__Clostridia;o__Lachnospirales;f__Lachnospiraceae;g__Faecalicatena;s__Faecalicatena gnavus	99.41	0	1	1	1	1	1	1	1	1	1	1	1	1	1	1	1	1	0	1	1	1	1
HRGM_Genome_0289	KIJ_genome_21253	d__Bacteria;p__Firmicutes_A;c__Clostridia;o__Lachnospirales;f__Lachnospiraceae;g__Faecalicatena;s__Faecalicatena gnavus	99.36	0	1	1	1	1	1	1	0	1	1	1	1	1	1	1	1	1	0	1	1	1	2
HRGM_Genome_0291	GUT_GENOME199169	d__Bacteria;p__Firmicutes_A;c__Clostridia;o__Lachnospirales;f__Lachnospiraceae;g__Faecalicatena;s__	94.62	0.58	1	1	1	1	1	1	0	1	1	1	1	1	1	1	1	1	1	1	1	1	1
HRGM_Genome_0292	GUT_GENOME095977	d__Bacteria;p__Firmicutes;c__Bacilli;o__Erysipelotrichales;f__Erysipelatoclostridiaceae;g__Erysipelatoclostridium;s__Erysipelatoclostridium spiroforme	100	0	1	1	1	1	1	1	1	1	1	1	1	1	1	1	1	1	1	1	1	1	0
HRGM_Genome_0293	GUT_GENOME103741	d__Bacteria;p__Firmicutes;c__Bacilli;o__Erysipelotrichales;f__Erysipelatoclostridiaceae;g__Erysipelatoclostridium;s__Erysipelatoclostridium saccharogumia	100	0	1	1	1	1	1	1	1	1	1	1	1	1	1	1	1	1	1	1	1	1	0
HRGM_Genome_0294	KIJ_genome_21499	d__Bacteria;p__Firmicutes;c__Bacilli;o__Erysipelotrichales;f__Erysipelatoclostridiaceae;g__Erysipelatoclostridium;s__Erysipelatoclostridium spiroforme	87.31	0.471	1	1	1	1	1	0	0	1	1	1	1	1	1	1	1	1	0	1	1	1	3
HRGM_Genome_0295	KIJ_genome_23831	d__Bacteria;p__Firmicutes;c__Bacilli;o__Erysipelotrichales;f__Erysipelatoclostridiaceae;g__Erysipelatoclostridium;s__Erysipelatoclostridium sp000508865	87.41	0.471	1	1	1	1	1	1	1	1	1	1	1	0	1	1	1	1	1	1	1	1	1
HRGM_Genome_0297	KIJ_genome_19410	d__Bacteria;p__Firmicutes_C;c__Negativicutes;o__Acidaminococcales;f__Acidaminococcaceae;g__Acidaminococcus;s__Acidaminococcus intestini	100	0	1	1	1	1	1	1	1	1	1	1	1	1	1	1	1	1	1	0	1	1	1
HRGM_Genome_0298	GUT_GENOME037425	d__Bacteria;p__Firmicutes_C;c__Negativicutes;o__Acidaminococcales;f__Acidaminococcaceae;g__Acidaminococcus;s__	100	0	1	1	1	1	1	1	1	1	1	1	1	1	1	1	1	1	1	0	1	1	1
HRGM_Genome_0299	GUT_GENOME096378	d__Bacteria;p__Actinobacteriota;c__Actinobacteria;o__Actinomycetales;f__Actinomycetaceae;g__Pauljensenia;s__Pauljensenia sp000411415	100	0.47	1	1	1	1	1	0	1	1	1	0	0	1	1	1	1	1	1	1	1	1	3
HRGM_Genome_0301	GUT_GENOME207226	d__Bacteria;p__Actinobacteriota;c__Actinobacteria;o__Actinomycetales;f__Actinomycetaceae;g__Pauljensenia;s__Pauljensenia sp001838165	99.05	0.52	1	1	1	1	1	0	1	1	1	0	0	1	1	1	1	1	1	1	1	1	3
HRGM_Genome_0302	KIJ_genome_18383	d__Bacteria;p__Actinobacteriota;c__Actinobacteria;o__Actinomycetales;f__Actinomycetaceae;g__Pauljensenia;s__	93.19	1.113	1	0	1	0	0	0	1	1	1	0	0	1	1	1	1	1	1	1	1	1	6
HRGM_Genome_0303	KIJ_genome_25050	d__Bacteria;p__Actinobacteriota;c__Actinobacteria;o__Actinomycetales;f__Actinomycetaceae;g__Pauljensenia;s__	87.77	1.342	1	1	1	1	1	0	1	0	1	0	0	1	1	1	1	1	1	1	1	0	5
HRGM_Genome_0304	KIJ_genome_16486	d__Bacteria;p__Actinobacteriota;c__Actinobacteria;o__Actinomycetales;f__Actinomycetaceae;g__Pauljensenia;s__Pauljensenia bouchesdurhonensis	90.95	1.832	1	1	1	1	1	0	1	1	1	0	0	0	1	1	1	1	1	1	1	0	5
HRGM_Genome_0308	KIJ_genome_13303	d__Bacteria;p__Actinobacteriota;c__Actinobacteria;o__Actinomycetales;f__Actinomycetaceae;g__Pauljensenia;s__Pauljensenia sp000278725	97.39	1.148	1	1	1	1	1	1	1	1	1	0	0	1	1	1	1	1	1	1	1	1	2
HRGM_Genome_0312	GUT_GENOME096380	d__Bacteria;p__Firmicutes;c__Bacilli;o__Lactobacillales;f__Streptococcaceae;g__Streptococcus;s__Streptococcus sp000411475	100	0	1	1	1	1	1	0	1	1	1	0	0	1	1	1	1	1	1	1	1	1	3
HRGM_Genome_0313	GUT_GENOME096569	d__Bacteria;p__Firmicutes;c__Bacilli;o__Lactobacillales;f__Streptococcaceae;g__Streptococcus;s__Streptococcus timonensis	99.15	0.06	1	1	1	0	1	0	0	1	1	0	0	1	1	1	1	1	0	1	1	1	6
HRGM_Genome_0317	GUT_GENOME242920	d__Bacteria;p__Firmicutes;c__Bacilli;o__Lactobacillales;f__Streptococcaceae;g__Streptococcus;s__	92.42	1.12	1	1	0	1	1	1	1	1	1	0	0	1	1	1	1	1	0	0	1	1	5
HRGM_Genome_0318	GUT_GENOME243200	d__Bacteria;p__Firmicutes;c__Bacilli;o__Lactobacillales;f__Streptococcaceae;g__Streptococcus;s__Streptococcus oralis_E	98.38	1.73	1	1	1	1	1	1	1	1	1	0	0	1	1	1	1	1	0	1	1	1	3
HRGM_Genome_0319	GUT_GENOME244205	d__Bacteria;p__Firmicutes;c__Bacilli;o__Lactobacillales;f__Streptococcaceae;g__Streptococcus;s__	85.35	1.47	1	1	1	1	1	0	1	0	1	0	0	1	1	1	1	1	0	1	1	1	5
HRGM_Genome_0320	GUT_GENOME003665	d__Bacteria;p__Firmicutes;c__Bacilli;o__Lactobacillales;f__Streptococcaceae;g__Streptococcus;s__	87.62	1.84	1	0	1	1	0	0	1	1	1	0	0	1	1	1	1	1	0	1	1	1	6
HRGM_Genome_0321	GUT_GENOME261776	d__Bacteria;p__Firmicutes;c__Bacilli;o__Lactobacillales;f__Streptococcaceae;g__Streptococcus;s__	90.34	1.84	1	1	1	1	1	0	1	1	1	0	0	1	1	1	1	1	0	1	1	1	4
HRGM_Genome_0322	GUT_GENOME284658	d__Bacteria;p__Firmicutes;c__Bacilli;o__Lactobacillales;f__Streptococcaceae;g__Streptococcus;s__Streptococcus oralis	98.19	0.2	1	1	1	1	1	1	1	1	1	0	0	1	1	1	1	1	0	0	1	1	4
HRGM_Genome_0323	GUT_GENOME005405	d__Bacteria;p__Firmicutes;c__Bacilli;o__Lactobacillales;f__Streptococcaceae;g__Streptococcus;s__Streptococcus infantis_I	89.18	0.28	1	1	0	1	1	0	1	1	1	0	0	1	0	1	1	1	0	1	1	1	6
HRGM_Genome_0327	GUT_GENOME176717	d__Bacteria;p__Firmicutes;c__Bacilli;o__Lactobacillales;f__Streptococcaceae;g__Streptococcus;s__Streptococcus oralis	88.45	0	1	1	0	0	1	0	1	0	1	0	0	0	1	1	0	1	1	1	1	1	8
HRGM_Genome_0328	GUT_GENOME176732	d__Bacteria;p__Firmicutes;c__Bacilli;o__Lactobacillales;f__Streptococcaceae;g__Streptococcus;s__	95.99	1.43	1	1	1	1	1	0	1	1	1	0	0	1	1	1	1	1	0	1	1	1	4
HRGM_Genome_0329	GUT_GENOME207787	d__Bacteria;p__Firmicutes;c__Bacilli;o__Lactobacillales;f__Streptococcaceae;g__Streptococcus;s__	99.56	0.33	1	1	1	1	1	1	1	1	1	0	0	1	1	1	1	1	0	1	1	1	3
HRGM_Genome_0331	GUT_GENOME207884	d__Bacteria;p__Firmicutes;c__Bacilli;o__Lactobacillales;f__Streptococcaceae;g__Streptococcus;s__Streptococcus pseudopneumoniae_O	96.76	0.32	1	1	1	1	1	1	1	1	1	0	0	1	1	1	1	1	0	1	1	1	3
HRGM_Genome_0332	GUT_GENOME208016	d__Bacteria;p__Firmicutes;c__Bacilli;o__Lactobacillales;f__Streptococcaceae;g__Streptococcus;s__Streptococcus oralis_S	99.47	0.4	1	1	1	1	1	1	1	1	1	0	0	1	1	1	0	1	1	1	1	1	3
HRGM_Genome_0333	GUT_GENOME231431	d__Bacteria;p__Firmicutes;c__Bacilli;o__Lactobacillales;f__Streptococcaceae;g__Streptococcus;s__Streptococcus mitis_AC	95.4	0.2	1	1	1	1	1	1	1	1	1	0	0	1	1	1	1	1	0	1	1	1	3
HRGM_Genome_0335	GUT_GENOME096381	d__Bacteria;p__Actinobacteriota;c__Actinobacteria;o__Streptomycetales;f__Streptomycetaceae;g__Streptomyces;s__Streptomyces albus	99.64	1.33	1	1	0	1	1	1	1	1	1	1	1	1	1	1	1	1	1	1	1	1	1
HRGM_Genome_0336	GUT_GENOME096383	d__Bacteria;p__Firmicutes_C;c__Negativicutes;o__Veillonellales;f__Veillonellaceae;g__Veillonella;s__Veillonella atypica	100	0	1	1	1	1	1	1	1	1	1	1	1	0	1	1	1	1	1	1	1	1	1
HRGM_Genome_0337	KIJ_genome_18113	d__Bacteria;p__Firmicutes_C;c__Negativicutes;o__Veillonellales;f__Veillonellaceae;g__Veillonella;s__Veillonella parvula	100	0	1	1	1	1	1	1	1	1	1	1	1	1	1	1	1	1	1	1	1	1	0
HRGM_Genome_0338	KIJ_genome_8727	d__Bacteria;p__Firmicutes_C;c__Negativicutes;o__Veillonellales;f__Veillonellaceae;g__Veillonella;s__Veillonella denticariosi	89.78	0	1	1	1	1	1	0	1	1	1	1	1	0	1	1	0	1	1	1	1	0	4
HRGM_Genome_0339	GUT_GENOME212317	d__Bacteria;p__Firmicutes_C;c__Negativicutes;o__Veillonellales;f__Veillonellaceae;g__Veillonella;s__Veillonella rogosae	100	0	1	1	1	1	1	1	1	1	1	1	0	1	1	1	1	1	1	1	1	1	1
HRGM_Genome_0340	KIJ_genome_6646	d__Bacteria;p__Firmicutes_C;c__Negativicutes;o__Veillonellales;f__Veillonellaceae;g__Veillonella;s__Veillonella dispar	87.88	1.646	1	0	0	0	0	1	0	1	1	0	0	0	0	1	0	1	1	1	1	1	10
HRGM_Genome_0342	KIJ_genome_28301	d__Bacteria;p__Firmicutes_C;c__Negativicutes;o__Veillonellales;f__Veillonellaceae;g__Veillonella;s__Veillonella dispar_A	100	0	1	1	1	1	1	1	1	1	1	1	1	1	1	1	1	1	1	1	1	1	0
HRGM_Genome_0344	KIJ_genome_3036	d__Bacteria;p__Firmicutes_C;c__Negativicutes;o__Veillonellales;f__Veillonellaceae;g__Veillonella;s__	100	0	1	1	1	1	1	1	1	1	1	1	1	1	1	1	1	1	1	1	1	1	0
HRGM_Genome_0345	GUT_GENOME212278	d__Bacteria;p__Firmicutes_C;c__Negativicutes;o__Veillonellales;f__Veillonellaceae;g__Veillonella;s__Veillonella dispar	100	0	1	1	1	1	1	1	1	1	1	1	1	1	1	1	1	1	1	1	1	1	0
HRGM_Genome_0346	KIJ_genome_13786	d__Bacteria;p__Firmicutes_C;c__Negativicutes;o__Veillonellales;f__Veillonellaceae;g__Veillonella;s__	96.04	0	1	1	0	1	1	1	1	0	1	1	1	0	1	1	1	1	1	1	1	1	3
HRGM_Genome_0347	GUT_GENOME156224	d__Bacteria;p__Firmicutes_C;c__Negativicutes;o__Veillonellales;f__Veillonellaceae;g__Veillonella;s__Veillonella parvula	96.13	0.2	1	1	1	1	1	1	1	0	1	1	1	0	1	1	1	1	1	1	1	1	2
HRGM_Genome_0348	GUT_GENOME001853	d__Bacteria;p__Firmicutes_C;c__Negativicutes;o__Veillonellales;f__Veillonellaceae;g__Veillonella;s__	99.85	0	1	1	1	1	1	1	0	1	1	1	1	1	1	1	1	1	1	1	1	1	1
HRGM_Genome_0350	GUT_GENOME155428	d__Bacteria;p__Firmicutes_C;c__Negativicutes;o__Veillonellales;f__Veillonellaceae;g__Veillonella;s__	96.18	1.85	1	1	1	0	1	1	1	1	1	1	1	1	1	1	1	1	1	1	1	1	1
HRGM_Genome_0351	GUT_GENOME156655	d__Bacteria;p__Firmicutes_C;c__Negativicutes;o__Veillonellales;f__Veillonellaceae;g__Veillonella;s__	93.59	1.8	1	1	1	1	1	1	1	1	1	1	1	1	1	1	1	1	1	1	1	1	0
HRGM_Genome_0352	GUT_GENOME156895	d__Bacteria;p__Firmicutes_C;c__Negativicutes;o__Veillonellales;f__Veillonellaceae;g__Veillonella;s__Veillonella infantium	98.2	0	1	1	1	1	1	1	1	1	1	1	0	1	1	1	1	1	1	1	1	1	1
HRGM_Genome_0355	GUT_GENOME248256	d__Bacteria;p__Firmicutes_C;c__Negativicutes;o__Veillonellales;f__Veillonellaceae;g__Veillonella;s__Veillonella dispar	100	0	1	1	1	1	1	1	1	1	1	1	1	1	1	1	1	1	1	1	1	1	0
HRGM_Genome_0356	GUT_GENOME262768	d__Bacteria;p__Firmicutes_C;c__Negativicutes;o__Veillonellales;f__Veillonellaceae;g__Veillonella;s__	96.91	0.3	1	1	1	1	1	1	1	1	1	1	1	1	1	1	1	1	1	1	1	1	0
HRGM_Genome_0357	GUT_GENOME005080	d__Bacteria;p__Firmicutes_C;c__Negativicutes;o__Veillonellales;f__Veillonellaceae;g__Veillonella;s__	90.1	1.2	1	1	1	1	1	1	1	1	1	1	1	1	1	1	1	1	1	1	1	1	0
HRGM_Genome_0358	GUT_GENOME095850	d__Bacteria;p__Firmicutes_C;c__Negativicutes;o__Veillonellales;f__Veillonellaceae;g__Veillonella;s__Veillonella dispar	100	0.6	1	1	1	1	1	1	1	1	1	1	1	1	1	1	1	1	1	1	1	1	0
HRGM_Genome_0361	GUT_GENOME065630	d__Bacteria;p__Firmicutes_C;c__Negativicutes;o__Veillonellales;f__Veillonellaceae;g__Veillonella;s__	100	0	1	1	1	1	1	1	1	1	1	1	0	1	1	1	1	1	1	1	1	1	1
HRGM_Genome_0362	GUT_GENOME171392	d__Bacteria;p__Firmicutes_C;c__Negativicutes;o__Veillonellales;f__Veillonellaceae;g__Veillonella;s__Veillonella tobetsuensis	100	0	1	1	1	1	1	1	1	1	1	1	1	1	1	1	1	1	1	1	1	1	0
HRGM_Genome_0367	GUT_GENOME096385	d__Bacteria;p__Actinobacteriota;c__Actinobacteria;o__Propionibacteriales;f__Propionibacteriaceae;g__Cutibacterium;s__Cutibacterium avidum	99.78	0.66	1	1	1	1	1	1	1	1	1	1	1	1	1	1	1	1	1	1	1	1	0
HRGM_Genome_0368	GUT_GENOME000566	d__Bacteria;p__Actinobacteriota;c__Actinobacteria;o__Propionibacteriales;f__Propionibacteriaceae;g__Cutibacterium;s__Cutibacterium acnes	100	0	1	0	0	1	1	1	0	0	1	1	1	1	1	1	1	1	1	1	1	1	4
HRGM_Genome_0369	GUT_GENOME096386	d__Bacteria;p__Bacteroidota;c__Bacteroidia;o__Bacteroidales;f__Bacteroidaceae;g__Prevotella;s__Prevotella oralis	99.29	0.36	1	1	1	1	1	0	0	1	1	1	1	1	1	1	1	1	0	1	1	1	3
HRGM_Genome_0370	GUT_GENOME096387	d__Bacteria;p__Actinobacteriota;c__Actinobacteria;o__Actinomycetales;f__Dermabacteraceae;g__Dermabacter;s__Dermabacter hominis	94.15	0.15	1	1	0	1	1	1	1	1	1	0	0	1	0	1	1	1	1	0	1	1	5
HRGM_Genome_0371	GUT_GENOME096388	d__Bacteria;p__Firmicutes;c__Bacilli;o__Staphylococcales;f__Salinicoccaceae;g__Nosocomiicoccus;s__Nosocomiicoccus massiliensis	90.15	0.55	1	0	0	0	0	0	0	0	0	0	0	0	0	1	0	1	1	1	1	1	13
HRGM_Genome_0372	GUT_GENOME095978	d__Bacteria;p__Firmicutes_A;c__Clostridia;o__Eubacteriales;f__Anaerofustaceae;g__Anaerofustis;s__Anaerofustis stercorihominis	98.59	1.41	1	1	1	1	1	1	0	0	1	1	1	1	1	1	1	1	1	1	1	1	2
HRGM_Genome_0374	GUT_GENOME096389	d__Bacteria;p__Actinobacteriota;c__Actinobacteria;o__Actinomycetales;f__Micrococcaceae;g__Nesterenkonia;s__Nesterenkonia massiliensis	97.73	0.46	1	1	0	1	1	1	1	1	1	1	1	1	1	1	1	1	1	1	1	1	1
HRGM_Genome_0375	GUT_GENOME096390	d__Bacteria;p__Firmicutes_I;c__Bacilli_A;o__Paenibacillales;f__Paenibacillaceae;g__Paenibacillus_P;s__Paenibacillus_P antibioticophila	97.29	0.15	1	1	1	1	1	1	1	1	1	1	1	1	1	1	1	1	1	1	1	1	0
HRGM_Genome_0377	GUT_GENOME096399	d__Bacteria;p__Firmicutes_A;c__Clostridia;o__Oscillospirales;f__Ruminococcaceae;g__Bittarella;s__Bittarella massiliensis	94.46	0	1	0	1	0	0	1	0	1	1	0	0	1	1	1	1	1	1	1	1	1	6
HRGM_Genome_0378	KIJ_genome_17372	d__Bacteria;p__Firmicutes;c__Bacilli;o__Erysipelotrichales;f__Erysipelotrichaceae;g__Faecalitalea;s__Faecalitalea cylindroides	97.3	1.078	1	1	0	1	1	1	0	1	0	0	1	1	1	1	1	1	1	1	1	1	4
HRGM_Genome_0379	GUT_GENOME096402	d__Bacteria;p__Firmicutes_A;c__Clostridia;o__Lachnospirales;f__Lachnospiraceae;g__Eubacterium_I;s__Eubacterium_I ramulus	98.28	0.21	1	1	1	1	1	1	1	0	1	1	1	1	1	1	1	1	1	1	1	1	1
HRGM_Genome_0380	GUT_GENOME140233	d__Bacteria;p__Firmicutes_A;c__Clostridia;o__Lachnospirales;f__Lachnospiraceae;g__Eubacterium_I;s__Eubacterium_I ramulus_A	98.85	1.7	1	1	1	1	1	1	1	0	1	1	1	1	1	1	1	1	1	1	1	1	1
HRGM_Genome_0383	GUT_GENOME057686	d__Bacteria;p__Firmicutes_A;c__Clostridia;o__Lachnospirales;f__Lachnospiraceae;g__Eubacterium_I;s__	95.55	1.44	1	1	0	1	1	1	1	0	1	1	1	1	1	1	1	1	1	1	1	1	2
HRGM_Genome_0384	GUT_GENOME096406	d__Bacteria;p__Proteobacteria;c__Gammaproteobacteria;o__Pseudomonadales;f__Pseudomonadaceae;g__Pseudomonas_B;s__Pseudomonas_B luteola	99.62	0.76	1	1	1	1	1	1	1	1	1	1	1	1	1	1	1	1	1	1	1	1	0
HRGM_Genome_0385	GUT_GENOME096407	d__Bacteria;p__Fusobacteriota;c__Fusobacteriia;o__Fusobacteriales;f__Fusobacteriaceae;g__Cetobacterium_A;s__Cetobacterium_A somerae	98.88	0	1	1	0	0	1	0	0	1	1	0	0	0	0	1	1	1	1	0	1	1	9
HRGM_Genome_0386	KIJ_genome_2393	d__Bacteria;p__Fusobacteriota;c__Fusobacteriia;o__Fusobacteriales;f__Fusobacteriaceae;g__Cetobacterium_A;s__	97.75	0	1	1	0	0	1	0	0	1	1	0	0	0	0	1	1	1	1	1	1	1	8
HRGM_Genome_0387	GUT_GENOME014975	d__Bacteria;p__Fusobacteriota;c__Fusobacteriia;o__Fusobacteriales;f__Fusobacteriaceae;g__Cetobacterium_A;s__	98.88	0	1	0	0	0	0	0	0	0	0	0	0	0	0	1	1	1	1	1	1	1	12
HRGM_Genome_0388	GUT_GENOME096412	d__Bacteria;p__Fusobacteriota;c__Fusobacteriia;o__Fusobacteriales;f__Fusobacteriaceae;g__Fusobacterium;s__Fusobacterium nucleatum	98.88	0.72	1	0	0	0	0	0	0	0	0	0	0	0	0	1	0	1	1	1	1	1	13
HRGM_Genome_0389	GUT_GENOME096420	d__Bacteria;p__Fusobacteriota;c__Fusobacteriia;o__Fusobacteriales;f__Fusobacteriaceae;g__Fusobacterium;s__Fusobacterium polymorphum	100	0	1	1	1	1	1	0	0	0	1	0	0	0	1	1	1	1	1	1	1	1	6
HRGM_Genome_0390	GUT_GENOME096566	d__Bacteria;p__Fusobacteriota;c__Fusobacteriia;o__Fusobacteriales;f__Fusobacteriaceae;g__Fusobacterium;s__Fusobacterium massiliense	98.88	1.12	1	1	1	1	1	0	0	0	1	0	0	0	1	1	0	1	1	1	1	1	7
HRGM_Genome_0391	GUT_GENOME096028	d__Bacteria;p__Fusobacteriota;c__Fusobacteriia;o__Fusobacteriales;f__Fusobacteriaceae;g__Fusobacterium;s__Fusobacterium periodonticum_D	100	0.56	1	1	1	1	1	0	0	0	1	0	0	0	1	1	1	1	0	1	1	1	7
HRGM_Genome_0392	GUT_GENOME096031	d__Bacteria;p__Fusobacteriota;c__Fusobacteriia;o__Fusobacteriales;f__Fusobacteriaceae;g__Fusobacterium;s__Fusobacterium animalis	100	0	1	0	0	0	0	0	0	0	0	0	0	0	0	1	1	1	1	1	1	1	12
HRGM_Genome_0393	GUT_GENOME096084	d__Bacteria;p__Fusobacteriota;c__Fusobacteriia;o__Fusobacteriales;f__Fusobacteriaceae;g__Fusobacterium;s__Fusobacterium vincentii	100	0	1	0	0	0	0	0	0	0	0	0	0	0	0	1	1	1	1	1	1	1	12
HRGM_Genome_0394	GUT_GENOME096098	d__Bacteria;p__Fusobacteriota;c__Fusobacteriia;o__Fusobacteriales;f__Fusobacteriaceae;g__Fusobacterium;s__Fusobacterium periodonticum_B	100	0	1	1	1	1	1	0	0	0	1	0	0	0	1	1	0	1	0	1	1	1	8
HRGM_Genome_0396	KIJ_genome_25518	d__Bacteria;p__Fusobacteriota;c__Fusobacteriia;o__Fusobacteriales;f__Fusobacteriaceae;g__Fusobacterium;s__Fusobacterium sp000235465	100	0	1	0	0	0	0	0	0	0	1	0	0	0	0	1	0	1	1	1	1	1	12
HRGM_Genome_0397	GUT_GENOME030277	d__Bacteria;p__Fusobacteriota;c__Fusobacteriia;o__Fusobacteriales;f__Fusobacteriaceae;g__Fusobacterium;s__Fusobacterium nucleatum_E	92.7	0	1	1	1	0	1	0	0	1	0	0	0	0	0	1	0	1	1	1	1	1	9
HRGM_Genome_0398	GUT_GENOME095979	d__Bacteria;p__Bacteroidota;c__Bacteroidia;o__Bacteroidales;f__Bacteroidaceae;g__Bacteroides_A;s__Bacteroides_A coprocola	98.88	0	1	1	1	1	1	1	1	1	1	1	1	1	1	1	1	1	1	1	1	1	0
HRGM_Genome_0399	GUT_GENOME205964	d__Bacteria;p__Bacteroidota;c__Bacteroidia;o__Bacteroidales;f__Bacteroidaceae;g__Bacteroides_A;s__Bacteroides_A sp000436795	97.42	0.12	1	1	1	1	1	1	1	1	1	1	1	1	1	1	1	1	1	1	1	1	0
HRGM_Genome_0400	KIJ_genome_7022	d__Bacteria;p__Bacteroidota;c__Bacteroidia;o__Bacteroidales;f__Bacteroidaceae;g__Bacteroides_A;s__Bacteroides_A coprocola	97.63	0.373	1	1	1	1	1	1	1	1	1	1	1	1	1	1	1	1	1	1	1	1	0
HRGM_Genome_0401	KIJ_genome_10798	d__Bacteria;p__Bacteroidota;c__Bacteroidia;o__Bacteroidales;f__Bacteroidaceae;g__Bacteroides_A;s__Bacteroides_A coprocola	98.74	0.487	1	1	1	1	1	1	1	1	1	1	1	1	1	1	1	1	1	1	1	1	0
HRGM_Genome_0402	KIJ_genome_15654	d__Bacteria;p__Bacteroidota;c__Bacteroidia;o__Bacteroidales;f__Bacteroidaceae;g__Bacteroides_A;s__Bacteroides_A sp000432735	85.82	0	1	1	1	1	1	0	1	1	1	1	1	1	1	1	1	1	1	1	1	1	1
HRGM_Genome_0404	KIJ_genome_1668	d__Bacteria;p__Bacteroidota;c__Bacteroidia;o__Bacteroidales;f__Bacteroidaceae;g__Bacteroides_A;s__Bacteroides_A coprocola	98.85	0	1	1	1	1	1	1	1	1	1	1	1	1	1	1	1	1	1	1	1	1	0
HRGM_Genome_0406	GUT_GENOME111729	d__Bacteria;p__Bacteroidota;c__Bacteroidia;o__Bacteroidales;f__Bacteroidaceae;g__Bacteroides_A;s__Bacteroides_A sp000432735	97.69	0.19	1	1	1	1	1	1	1	1	1	1	1	1	1	1	1	1	1	1	1	1	0
HRGM_Genome_0407	GUT_GENOME096414	d__Bacteria;p__Firmicutes_A;c__Clostridia;o__Peptostreptococcales;f__Peptostreptococcaceae;g__Romboutsia;s__Romboutsia dakarense	98.36	0.35	1	0	0	0	0	1	0	0	1	0	0	0	0	1	0	1	1	1	1	1	11
HRGM_Genome_0408	KIJ_genome_8252	d__Bacteria;p__Firmicutes_A;c__Clostridia;o__Peptostreptococcales;f__Peptostreptococcaceae;g__Romboutsia;s__Romboutsia timonensis	98.94	0	1	0	0	0	0	0	0	0	1	0	0	0	0	1	0	1	1	1	1	1	12
HRGM_Genome_0409	GUT_GENOME096415	d__Bacteria;p__Bacteroidota;c__Bacteroidia;o__Bacteroidales;f__Bacteroidaceae;g__Bacteroides;s__Bacteroides neonati	98.14	1.02	1	1	1	1	1	1	1	1	1	1	1	1	1	1	1	1	1	1	1	1	0
HRGM_Genome_0410	GUT_GENOME096416	d__Bacteria;p__Campylobacterota;c__Campylobacteria;o__Campylobacterales;f__Helicobacteraceae;g__Helicobacter_B;s__Helicobacter_B macacae	97.82	0	1	1	1	1	1	1	1	1	1	1	1	1	1	1	1	1	1	1	1	1	0
HRGM_Genome_0411	GUT_GENOME096417	d__Bacteria;p__Campylobacterota;c__Campylobacteria;o__Campylobacterales;f__Helicobacteraceae;g__Helicobacter_B;s__Helicobacter_B canis	98.59	0.29	1	1	1	1	1	1	1	1	1	1	1	1	1	1	1	1	1	1	1	1	0
HRGM_Genome_0412	GUT_GENOME096424	d__Bacteria;p__Proteobacteria;c__Gammaproteobacteria;o__Enterobacterales;f__Enterobacteriaceae;g__Providencia;s__Providencia alcalifaciens_A	100	0	1	1	1	1	1	1	1	1	1	1	1	1	1	1	1	1	1	1	1	1	0
HRGM_Genome_0413	GUT_GENOME096425	d__Bacteria;p__Proteobacteria;c__Gammaproteobacteria;o__Enterobacterales;f__Enterobacteriaceae;g__Providencia;s__Providencia alcalifaciens	100	0	1	1	1	1	1	1	1	1	1	1	1	1	1	1	1	1	1	1	1	1	0
HRGM_Genome_0414	GUT_GENOME095980	d__Bacteria;p__Proteobacteria;c__Gammaproteobacteria;o__Enterobacterales;f__Enterobacteriaceae;g__Providencia;s__Providencia stuartii_B	100	0.54	1	1	1	1	1	1	1	1	1	1	1	1	1	1	1	1	1	1	1	1	0
HRGM_Genome_0415	GUT_GENOME096025	d__Bacteria;p__Proteobacteria;c__Gammaproteobacteria;o__Enterobacterales;f__Enterobacteriaceae;g__Providencia;s__Providencia rettgeri_D	100	0.54	1	1	1	1	1	1	1	1	1	1	1	1	1	1	1	1	1	1	1	1	0
HRGM_Genome_0416	GUT_GENOME103856	d__Bacteria;p__Proteobacteria;c__Gammaproteobacteria;o__Enterobacterales;f__Enterobacteriaceae;g__Providencia;s__Providencia rustigianii	100	0	1	1	1	1	1	1	1	1	1	1	1	1	1	1	1	1	1	1	1	1	0
HRGM_Genome_0418	GUT_GENOME096428	d__Bacteria;p__Firmicutes_A;c__Clostridia;o__Oscillospirales;f__Acutalibacteraceae;g__Clostridium_E;s__Clostridium_E jeddahense	97.99	0.83	1	1	1	1	1	1	1	1	1	1	1	1	1	1	1	1	1	1	1	1	0
HRGM_Genome_0419	GUT_GENOME142687	d__Bacteria;p__Firmicutes_A;c__Clostridia;o__Oscillospirales;f__Acutalibacteraceae;g__Clostridium_E;s__Clostridium_E merdae	97.99	0.69	1	1	0	1	1	1	1	1	1	1	1	1	1	1	1	1	1	1	1	1	1
HRGM_Genome_0420	GUT_GENOME003308	d__Bacteria;p__Firmicutes_A;c__Clostridia;o__Oscillospirales;f__Acutalibacteraceae;g__Clostridium_E;s__Clostridium_E sporosphaeroides	92.56	0.69	1	1	0	0	1	1	1	1	1	1	0	1	1	1	1	1	1	1	1	1	3
HRGM_Genome_0422	GUT_GENOME096430	d__Bacteria;p__Actinobacteriota;c__Actinobacteria;o__Mycobacteriales;f__Geodermatophilaceae;g__Blastococcus;s__Blastococcus massiliensis	98.42	0.45	1	1	1	1	1	1	1	1	1	1	1	1	1	1	1	1	1	1	1	1	0
HRGM_Genome_0423	GUT_GENOME096431	d__Bacteria;p__Firmicutes;c__Bacilli;o__Bacillales;f__Bacillaceae_A;g__Bacillus_W;s__Bacillus_W jeddahensis	98.84	0.47	1	1	1	1	1	1	1	1	1	1	1	1	1	1	1	1	1	1	1	1	0
HRGM_Genome_0424	GUT_GENOME096435	d__Bacteria;p__Firmicutes;c__Bacilli;o__Bacillales;f__Amphibacillaceae;g__Virgibacillus;s__Virgibacillus massiliensis	99.33	1.61	1	1	1	1	1	1	1	1	1	1	1	1	1	1	1	1	1	1	1	1	0
HRGM_Genome_0425	GUT_GENOME096436	d__Bacteria;p__Actinobacteriota;c__Actinobacteria;o__Actinomycetales;f__Bifidobacteriaceae;g__Bifidobacterium;s__Bifidobacterium gallicum	99.33	0	1	1	1	1	1	1	1	0	1	1	1	1	1	1	1	1	1	1	1	1	1
HRGM_Genome_0428	GUT_GENOME096442	d__Bacteria;p__Firmicutes_A;c__Clostridia;o__Clostridiales;f__Clostridiaceae;g__Clostridium_J;s__Clostridium_J sp000821305	98.46	1.55	1	0	0	0	0	0	0	0	1	0	0	0	0	1	1	1	1	1	1	1	11
HRGM_Genome_0430	GUT_GENOME096445	d__Bacteria;p__Firmicutes_A;c__Clostridia;o__Oscillospirales;f__Acutalibacteraceae;g__MS4;s__MS4 sp000752215	98.66	0.98	1	1	1	1	1	1	1	1	1	1	1	1	1	1	1	1	1	1	1	1	0
HRGM_Genome_0431	GUT_GENOME182432	d__Bacteria;p__Firmicutes_A;c__Clostridia;o__Oscillospirales;f__Acutalibacteraceae;g__MS4;s__	94.53	1.35	1	1	1	1	1	1	1	1	1	1	1	1	0	1	1	1	1	1	1	1	1
HRGM_Genome_0432	GUT_GENOME096449	d__Bacteria;p__Firmicutes_A;c__Clostridia;o__Clostridiales;f__Clostridiaceae;g__Clostridium_L;s__Clostridium_L amazonitimonense	99.17	0.78	1	0	1	0	0	1	0	0	1	0	0	0	0	1	1	1	1	1	1	1	9
HRGM_Genome_0433	GUT_GENOME000396	d__Bacteria;p__Actinobacteriota;c__Coriobacteriia;o__Coriobacteriales;f__Coriobacteriaceae;g__Collinsella;s__Collinsella aerofaciens_F	100	0.81	1	0	1	0	1	1	0	1	1	1	1	1	1	1	1	1	1	1	1	1	3
HRGM_Genome_0434	GUT_GENOME096128	d__Bacteria;p__Actinobacteriota;c__Coriobacteriia;o__Coriobacteriales;f__Coriobacteriaceae;g__Collinsella;s__Collinsella aerofaciens	99.6	1.61	1	0	1	0	1	1	0	1	1	1	1	1	1	1	1	1	1	1	1	1	3
HRGM_Genome_0435	GUT_GENOME147602	d__Bacteria;p__Actinobacteriota;c__Coriobacteriia;o__Coriobacteriales;f__Coriobacteriaceae;g__Collinsella;s__Collinsella aerofaciens_A	100	0.81	1	0	1	0	0	1	0	1	1	1	1	1	1	1	1	1	1	1	1	1	4
HRGM_Genome_0436	GUT_GENOME126939	d__Bacteria;p__Actinobacteriota;c__Coriobacteriia;o__Coriobacteriales;f__Coriobacteriaceae;g__Collinsella;s__Collinsella sp002232035	100	0.81	1	0	1	0	0	1	0	1	1	1	1	1	1	1	1	1	1	1	1	1	4
HRGM_Genome_0437	KIJ_genome_14670	d__Bacteria;p__Actinobacteriota;c__Coriobacteriia;o__Coriobacteriales;f__Coriobacteriaceae;g__Collinsella;s__	99.19	1.612	1	0	1	0	0	1	0	1	1	1	0	1	1	1	1	1	1	1	1	1	5
HRGM_Genome_0438	KIJ_genome_21383	d__Bacteria;p__Actinobacteriota;c__Coriobacteriia;o__Coriobacteriales;f__Coriobacteriaceae;g__Collinsella;s__	100	0.806	1	0	1	0	0	1	0	1	1	1	1	1	1	1	1	1	1	1	1	1	4
HRGM_Genome_0439	KIJ_genome_15913	d__Bacteria;p__Actinobacteriota;c__Coriobacteriia;o__Coriobacteriales;f__Coriobacteriaceae;g__Collinsella;s__	99.46	1.612	1	0	1	0	0	1	0	1	1	1	1	1	1	1	1	1	1	1	1	1	4
HRGM_Genome_0440	KIJ_genome_8295	d__Bacteria;p__Actinobacteriota;c__Coriobacteriia;o__Coriobacteriales;f__Coriobacteriaceae;g__Collinsella;s__	100	1.612	1	0	1	0	0	1	0	1	1	1	1	1	1	1	1	1	1	1	1	1	4
HRGM_Genome_0441	KIJ_genome_4664	d__Bacteria;p__Actinobacteriota;c__Coriobacteriia;o__Coriobacteriales;f__Coriobacteriaceae;g__Collinsella;s__	100	0.806	1	0	1	0	0	1	0	1	0	1	1	1	1	1	1	1	1	1	1	1	5
HRGM_Genome_0442	KIJ_genome_4243	d__Bacteria;p__Actinobacteriota;c__Coriobacteriia;o__Coriobacteriales;f__Coriobacteriaceae;g__Collinsella;s__	100	1.612	1	0	1	0	0	1	0	1	1	1	1	1	1	1	1	1	1	1	1	1	4
HRGM_Genome_0443	GUT_GENOME090402	d__Bacteria;p__Actinobacteriota;c__Coriobacteriia;o__Coriobacteriales;f__Coriobacteriaceae;g__Collinsella;s__Collinsella sp002391315	100	0.81	1	0	1	1	0	1	0	1	1	1	1	1	1	1	1	1	1	0	1	1	4
HRGM_Genome_0444	GUT_GENOME239815	d__Bacteria;p__Actinobacteriota;c__Coriobacteriia;o__Coriobacteriales;f__Coriobacteriaceae;g__Collinsella;s__	100	1.61	1	0	1	0	0	1	0	1	1	1	1	1	1	1	1	1	1	1	1	1	4
HRGM_Genome_0445	KIJ_genome_7576	d__Bacteria;p__Actinobacteriota;c__Coriobacteriia;o__Coriobacteriales;f__Coriobacteriaceae;g__Collinsella;s__	85.75	0.403	1	0	0	0	0	0	0	1	1	1	1	1	0	1	1	1	0	1	1	1	8
HRGM_Genome_0446	KIJ_genome_4415	d__Bacteria;p__Actinobacteriota;c__Coriobacteriia;o__Coriobacteriales;f__Coriobacteriaceae;g__Collinsella;s__	100	0.806	1	0	1	0	0	1	0	1	1	1	1	1	1	1	1	1	1	1	1	1	4
HRGM_Genome_0448	KIJ_genome_1052	d__Bacteria;p__Actinobacteriota;c__Coriobacteriia;o__Coriobacteriales;f__Coriobacteriaceae;g__Collinsella;s__	100	0.806	1	0	1	0	0	1	0	1	1	1	1	1	1	1	1	1	1	1	1	1	4
HRGM_Genome_0450	KIJ_genome_22250	d__Bacteria;p__Actinobacteriota;c__Coriobacteriia;o__Coriobacteriales;f__Coriobacteriaceae;g__Collinsella;s__	99.19	0.806	1	0	1	0	0	1	0	1	1	1	0	1	1	1	1	1	1	1	1	1	5
HRGM_Genome_0451	KIJ_genome_19566	d__Bacteria;p__Actinobacteriota;c__Coriobacteriia;o__Coriobacteriales;f__Coriobacteriaceae;g__Collinsella;s__	98.65	0.806	1	0	1	0	0	1	0	1	1	1	1	1	1	1	1	1	1	1	1	1	4
HRGM_Genome_0452	KIJ_genome_19651	d__Bacteria;p__Actinobacteriota;c__Coriobacteriia;o__Coriobacteriales;f__Coriobacteriaceae;g__Collinsella;s__	97.17	0	1	0	1	0	0	1	0	1	0	1	1	1	1	1	1	1	1	1	1	1	5
HRGM_Genome_0453	KIJ_genome_16844	d__Bacteria;p__Actinobacteriota;c__Coriobacteriia;o__Coriobacteriales;f__Coriobacteriaceae;g__Collinsella;s__	100	0.806	1	0	1	0	0	1	0	1	1	1	1	1	1	1	1	1	1	1	1	1	4
HRGM_Genome_0454	KIJ_genome_16095	d__Bacteria;p__Actinobacteriota;c__Coriobacteriia;o__Coriobacteriales;f__Coriobacteriaceae;g__Collinsella;s__	98.38	1.612	1	0	1	0	0	1	0	1	1	1	1	1	1	1	1	1	1	1	1	1	4
HRGM_Genome_0455	KIJ_genome_26084	d__Bacteria;p__Actinobacteriota;c__Coriobacteriia;o__Coriobacteriales;f__Coriobacteriaceae;g__Collinsella;s__Collinsella sp002232035	98.92	0	1	0	1	0	0	1	0	1	1	1	1	1	1	1	1	1	1	0	1	1	5
HRGM_Genome_0456	KIJ_genome_5940	d__Bacteria;p__Actinobacteriota;c__Coriobacteriia;o__Coriobacteriales;f__Coriobacteriaceae;g__Collinsella;s__	100	0.806	1	0	1	0	0	1	0	1	1	1	1	1	1	1	1	1	1	1	1	1	4
HRGM_Genome_0458	KIJ_genome_18765	d__Bacteria;p__Actinobacteriota;c__Coriobacteriia;o__Coriobacteriales;f__Coriobacteriaceae;g__Collinsella;s__	100	1.612	1	0	1	0	0	1	0	1	1	1	1	1	1	1	1	1	1	1	1	1	4
HRGM_Genome_0459	GUT_GENOME028003	d__Bacteria;p__Actinobacteriota;c__Coriobacteriia;o__Coriobacteriales;f__Coriobacteriaceae;g__Collinsella;s__	99.19	0.81	1	0	1	0	0	1	0	1	1	1	1	1	1	1	1	1	1	1	1	1	4
HRGM_Genome_0460	KIJ_genome_1372	d__Bacteria;p__Actinobacteriota;c__Coriobacteriia;o__Coriobacteriales;f__Coriobacteriaceae;g__Collinsella;s__Collinsella sp002232035	98.92	0.806	1	0	1	0	0	1	0	1	1	1	1	1	1	1	1	1	1	1	1	1	4
HRGM_Genome_0461	KIJ_genome_15351	d__Bacteria;p__Actinobacteriota;c__Coriobacteriia;o__Coriobacteriales;f__Coriobacteriaceae;g__Collinsella;s__	97.28	1.612	1	0	1	0	0	1	0	1	1	1	1	1	1	1	1	1	1	1	1	1	4
HRGM_Genome_0462	KIJ_genome_13819	d__Bacteria;p__Actinobacteriota;c__Coriobacteriia;o__Coriobacteriales;f__Coriobacteriaceae;g__Collinsella;s__Collinsella sp002232035	99.46	0.806	1	0	1	0	1	1	0	1	1	1	1	1	1	1	1	1	1	1	1	1	3
HRGM_Genome_0463	KIJ_genome_22279	d__Bacteria;p__Actinobacteriota;c__Coriobacteriia;o__Coriobacteriales;f__Coriobacteriaceae;g__Collinsella;s__	98.38	0.806	1	0	1	0	0	1	0	1	1	1	1	1	1	1	1	1	1	1	1	1	4
HRGM_Genome_0464	KIJ_genome_26318	d__Bacteria;p__Actinobacteriota;c__Coriobacteriia;o__Coriobacteriales;f__Coriobacteriaceae;g__Collinsella;s__	99.54	0.806	1	0	1	0	0	1	0	1	1	1	1	1	1	1	1	1	1	1	1	1	4
HRGM_Genome_0465	KIJ_genome_8854	d__Bacteria;p__Actinobacteriota;c__Coriobacteriia;o__Coriobacteriales;f__Coriobacteriaceae;g__Collinsella;s__	100	0.806	1	0	1	0	0	1	0	1	1	1	1	1	1	1	1	1	1	1	1	1	4
HRGM_Genome_0466	KIJ_genome_24731	d__Bacteria;p__Actinobacteriota;c__Coriobacteriia;o__Coriobacteriales;f__Coriobacteriaceae;g__Collinsella;s__	100	1.612	1	0	1	0	0	1	0	1	1	1	0	1	1	1	1	1	1	1	1	1	5
HRGM_Genome_0467	KIJ_genome_23194	d__Bacteria;p__Actinobacteriota;c__Coriobacteriia;o__Coriobacteriales;f__Coriobacteriaceae;g__Collinsella;s__	93.68	1.612	1	0	1	0	0	1	0	1	1	1	1	1	1	1	1	1	1	1	1	1	4
HRGM_Genome_0469	KIJ_genome_27662	d__Bacteria;p__Actinobacteriota;c__Coriobacteriia;o__Coriobacteriales;f__Coriobacteriaceae;g__Collinsella;s__	100	0.806	1	0	1	0	0	1	0	1	1	1	1	1	1	1	1	1	1	1	1	1	4
HRGM_Genome_0470	KIJ_genome_9283	d__Bacteria;p__Actinobacteriota;c__Coriobacteriia;o__Coriobacteriales;f__Coriobacteriaceae;g__Collinsella;s__	100	1.612	1	0	1	0	0	1	0	1	1	1	1	1	1	1	1	1	1	1	1	1	4
HRGM_Genome_0471	GUT_GENOME000054	d__Bacteria;p__Actinobacteriota;c__Coriobacteriia;o__Coriobacteriales;f__Coriobacteriaceae;g__Collinsella;s__	100	0.81	1	0	1	0	0	1	0	1	1	1	1	1	1	1	1	1	1	1	1	1	4
HRGM_Genome_0472	KIJ_genome_12877	d__Bacteria;p__Actinobacteriota;c__Coriobacteriia;o__Coriobacteriales;f__Coriobacteriaceae;g__Collinsella;s__	94.35	0.806	1	0	1	0	0	1	0	1	1	1	1	1	1	1	1	1	0	0	1	1	6
HRGM_Genome_0473	KIJ_genome_17924	d__Bacteria;p__Actinobacteriota;c__Coriobacteriia;o__Coriobacteriales;f__Coriobacteriaceae;g__Collinsella;s__	98.79	1.008	1	0	1	0	0	1	0	1	1	1	1	1	1	1	1	1	1	1	1	1	4
HRGM_Genome_0474	KIJ_genome_4562	d__Bacteria;p__Actinobacteriota;c__Coriobacteriia;o__Coriobacteriales;f__Coriobacteriaceae;g__Collinsella;s__	100	1.612	1	0	1	0	0	1	0	1	1	1	1	1	1	1	1	1	1	1	1	1	4
HRGM_Genome_0475	KIJ_genome_19447	d__Bacteria;p__Actinobacteriota;c__Coriobacteriia;o__Coriobacteriales;f__Coriobacteriaceae;g__Collinsella;s__	100	0.806	1	0	1	0	0	1	0	1	1	1	1	1	1	1	1	1	1	1	1	1	4
HRGM_Genome_0476	KIJ_genome_28426	d__Bacteria;p__Actinobacteriota;c__Coriobacteriia;o__Coriobacteriales;f__Coriobacteriaceae;g__Collinsella;s__	100	0.806	1	0	1	0	0	1	0	1	1	1	1	1	1	1	1	1	1	1	1	1	4
HRGM_Genome_0477	KIJ_genome_7727	d__Bacteria;p__Actinobacteriota;c__Coriobacteriia;o__Coriobacteriales;f__Coriobacteriaceae;g__Collinsella;s__	100	0.806	1	0	1	0	1	1	0	1	1	1	1	1	1	1	1	1	1	1	1	1	3
HRGM_Genome_0478	KIJ_genome_25035	d__Bacteria;p__Actinobacteriota;c__Coriobacteriia;o__Coriobacteriales;f__Coriobacteriaceae;g__Collinsella;s__	100	0.806	1	0	1	0	0	1	0	1	1	1	1	1	1	1	1	1	1	1	1	1	4
HRGM_Genome_0480	KIJ_genome_20099	d__Bacteria;p__Actinobacteriota;c__Coriobacteriia;o__Coriobacteriales;f__Coriobacteriaceae;g__Collinsella;s__	100	1.612	1	0	1	0	0	1	0	1	1	1	1	1	1	1	1	1	1	1	1	1	4
HRGM_Genome_0481	KIJ_genome_23308	d__Bacteria;p__Actinobacteriota;c__Coriobacteriia;o__Coriobacteriales;f__Coriobacteriaceae;g__Collinsella;s__	90.81	1.612	1	0	1	0	0	0	0	1	0	1	1	1	1	1	1	1	1	1	1	1	6
HRGM_Genome_0482	KIJ_genome_13351	d__Bacteria;p__Actinobacteriota;c__Coriobacteriia;o__Coriobacteriales;f__Coriobacteriaceae;g__Collinsella;s__	100	1.881	1	0	1	0	0	1	0	1	1	1	1	1	1	1	1	1	1	1	1	1	4
HRGM_Genome_0483	KIJ_genome_9623	d__Bacteria;p__Actinobacteriota;c__Coriobacteriia;o__Coriobacteriales;f__Coriobacteriaceae;g__Collinsella;s__Collinsella sp002232035	97.58	0.806	1	0	1	0	0	1	0	1	1	1	1	1	1	1	1	1	1	1	1	1	4
HRGM_Genome_0485	KIJ_genome_22494	d__Bacteria;p__Actinobacteriota;c__Coriobacteriia;o__Coriobacteriales;f__Coriobacteriaceae;g__Collinsella;s__	100	0.806	1	0	1	0	0	1	0	1	1	1	1	1	1	1	1	1	1	1	1	1	4
HRGM_Genome_0486	KIJ_genome_28107	d__Bacteria;p__Actinobacteriota;c__Coriobacteriia;o__Coriobacteriales;f__Coriobacteriaceae;g__Collinsella;s__	100	0.806	1	0	1	0	0	1	0	1	1	1	1	1	1	1	1	1	1	1	1	1	4
HRGM_Genome_0487	KIJ_genome_721	d__Bacteria;p__Actinobacteriota;c__Coriobacteriia;o__Coriobacteriales;f__Coriobacteriaceae;g__Collinsella;s__Collinsella sp002232035	100	0.806	1	0	1	0	0	1	0	1	1	1	1	1	1	1	1	1	1	1	1	1	4
HRGM_Genome_0489	KIJ_genome_27015	d__Bacteria;p__Actinobacteriota;c__Coriobacteriia;o__Coriobacteriales;f__Coriobacteriaceae;g__Collinsella;s__	100	0.806	1	0	1	0	0	1	0	1	1	1	1	1	1	1	1	1	1	1	1	1	4
HRGM_Genome_0491	KIJ_genome_11442	d__Bacteria;p__Actinobacteriota;c__Coriobacteriia;o__Coriobacteriales;f__Coriobacteriaceae;g__Collinsella;s__	100	0.806	1	0	1	0	0	1	0	1	1	1	1	1	1	1	1	1	1	1	1	1	4
HRGM_Genome_0493	KIJ_genome_26801	d__Bacteria;p__Actinobacteriota;c__Coriobacteriia;o__Coriobacteriales;f__Coriobacteriaceae;g__Collinsella;s__	100	0.806	1	0	1	0	0	1	0	1	1	1	1	1	1	1	1	1	1	1	1	1	4
HRGM_Genome_0494	KIJ_genome_11643	d__Bacteria;p__Actinobacteriota;c__Coriobacteriia;o__Coriobacteriales;f__Coriobacteriaceae;g__Collinsella;s__	95.96	1.612	1	0	1	0	0	0	0	1	1	1	1	1	1	1	1	1	1	0	1	1	6
HRGM_Genome_0495	KIJ_genome_5734	d__Bacteria;p__Actinobacteriota;c__Coriobacteriia;o__Coriobacteriales;f__Coriobacteriaceae;g__Collinsella;s__	100	0.806	1	0	1	0	0	1	0	1	1	1	1	1	1	1	1	1	1	1	1	1	4
HRGM_Genome_0496	KIJ_genome_1122	d__Bacteria;p__Actinobacteriota;c__Coriobacteriia;o__Coriobacteriales;f__Coriobacteriaceae;g__Collinsella;s__	94.48	1.724	1	0	0	0	0	0	0	1	0	1	1	1	1	1	1	1	0	1	1	1	8
HRGM_Genome_0498	GUT_GENOME000484	d__Bacteria;p__Actinobacteriota;c__Coriobacteriia;o__Coriobacteriales;f__Coriobacteriaceae;g__Collinsella;s__	100	0.81	1	0	1	0	0	1	0	1	1	1	1	1	1	1	1	1	1	1	1	1	4
HRGM_Genome_0501	GUT_GENOME001122	d__Bacteria;p__Actinobacteriota;c__Coriobacteriia;o__Coriobacteriales;f__Coriobacteriaceae;g__Collinsella;s__	100	0.81	1	0	1	0	1	1	0	1	1	1	1	1	1	1	1	1	1	1	1	1	3
HRGM_Genome_0502	GUT_GENOME000753	d__Bacteria;p__Actinobacteriota;c__Coriobacteriia;o__Coriobacteriales;f__Coriobacteriaceae;g__Collinsella;s__Collinsella sp002232035	100	0	1	0	1	0	0	1	0	1	1	1	1	1	1	1	1	1	1	1	1	1	4
HRGM_Genome_0503	GUT_GENOME248004	d__Bacteria;p__Actinobacteriota;c__Coriobacteriia;o__Coriobacteriales;f__Coriobacteriaceae;g__Collinsella;s__	93.42	0.81	1	0	1	0	0	1	0	1	1	1	1	1	1	1	1	1	0	1	1	1	5
HRGM_Genome_0504	KIJ_genome_9738	d__Bacteria;p__Actinobacteriota;c__Coriobacteriia;o__Coriobacteriales;f__Coriobacteriaceae;g__Collinsella;s__	100	0.806	1	0	1	0	0	1	0	1	1	1	1	1	1	1	1	1	1	1	1	1	4
HRGM_Genome_0505	KIJ_genome_8977	d__Bacteria;p__Actinobacteriota;c__Coriobacteriia;o__Coriobacteriales;f__Coriobacteriaceae;g__Collinsella;s__	99.19	0.806	1	0	1	0	0	1	0	1	1	1	1	1	1	1	1	1	1	1	1	1	4
HRGM_Genome_0507	KIJ_genome_16070	d__Bacteria;p__Actinobacteriota;c__Coriobacteriia;o__Coriobacteriales;f__Coriobacteriaceae;g__Collinsella;s__	98.79	0.806	1	0	1	0	0	0	0	1	1	1	1	1	1	1	1	1	0	1	1	1	6
HRGM_Genome_0508	KIJ_genome_2722	d__Bacteria;p__Actinobacteriota;c__Coriobacteriia;o__Coriobacteriales;f__Coriobacteriaceae;g__Collinsella;s__	100	0.806	1	0	1	0	0	1	0	1	1	1	1	1	1	1	1	1	1	1	1	1	4
HRGM_Genome_0509	KIJ_genome_2821	d__Bacteria;p__Actinobacteriota;c__Coriobacteriia;o__Coriobacteriales;f__Coriobacteriaceae;g__Collinsella;s__	100	0.806	1	0	1	0	1	1	0	1	1	1	1	1	1	1	1	1	1	1	1	1	3
HRGM_Genome_0510	KIJ_genome_5139	d__Bacteria;p__Actinobacteriota;c__Coriobacteriia;o__Coriobacteriales;f__Coriobacteriaceae;g__Collinsella;s__	100	0.806	1	0	1	0	0	1	0	1	1	1	1	1	1	1	1	1	1	1	1	1	4
HRGM_Genome_0511	GUT_GENOME163684	d__Bacteria;p__Actinobacteriota;c__Coriobacteriia;o__Coriobacteriales;f__Coriobacteriaceae;g__Collinsella;s__	99.1	0	1	0	1	0	0	1	0	1	1	1	1	1	1	1	1	1	1	1	1	1	4
HRGM_Genome_0512	KIJ_genome_6128	d__Bacteria;p__Actinobacteriota;c__Coriobacteriia;o__Coriobacteriales;f__Coriobacteriaceae;g__Collinsella;s__	97.1	0.806	1	0	0	0	0	1	0	1	1	1	1	1	1	1	1	1	1	1	1	1	5
HRGM_Genome_0513	KIJ_genome_24517	d__Bacteria;p__Actinobacteriota;c__Coriobacteriia;o__Coriobacteriales;f__Coriobacteriaceae;g__Collinsella;s__	99.19	1.612	1	0	1	0	0	1	0	1	1	1	1	1	1	1	1	1	1	1	1	1	4
HRGM_Genome_0514	KIJ_genome_28333	d__Bacteria;p__Actinobacteriota;c__Coriobacteriia;o__Coriobacteriales;f__Coriobacteriaceae;g__Collinsella;s__	100	0.806	1	0	1	0	1	1	0	1	1	1	1	1	1	1	1	1	1	1	1	1	3
HRGM_Genome_0521	GUT_GENOME001653	d__Bacteria;p__Actinobacteriota;c__Coriobacteriia;o__Coriobacteriales;f__Coriobacteriaceae;g__Collinsella;s__Collinsella sp002232035	100	0.81	1	0	1	0	0	1	0	1	1	1	1	1	1	1	1	1	1	1	1	1	4
HRGM_Genome_0522	GUT_GENOME001678	d__Bacteria;p__Actinobacteriota;c__Coriobacteriia;o__Coriobacteriales;f__Coriobacteriaceae;g__Collinsella;s__	100	0.81	1	0	1	0	0	1	0	1	1	1	1	1	1	1	1	1	1	1	1	1	4
HRGM_Genome_0523	GUT_GENOME001749	d__Bacteria;p__Actinobacteriota;c__Coriobacteriia;o__Coriobacteriales;f__Coriobacteriaceae;g__Collinsella;s__Collinsella sp002232035	100	0.81	1	0	1	0	0	1	0	1	1	1	1	1	1	1	1	1	1	1	1	1	4
HRGM_Genome_0524	GUT_GENOME001769	d__Bacteria;p__Actinobacteriota;c__Coriobacteriia;o__Coriobacteriales;f__Coriobacteriaceae;g__Collinsella;s__	100	0.81	1	0	1	0	0	1	0	1	1	1	1	1	1	1	1	1	1	1	1	1	4
HRGM_Genome_0525	GUT_GENOME001800	d__Bacteria;p__Actinobacteriota;c__Coriobacteriia;o__Coriobacteriales;f__Coriobacteriaceae;g__Collinsella;s__Collinsella sp002232035	100	1.61	1	0	1	0	0	1	0	1	1	1	1	1	1	1	1	1	1	1	1	1	4
HRGM_Genome_0526	GUT_GENOME140304	d__Bacteria;p__Actinobacteriota;c__Coriobacteriia;o__Coriobacteriales;f__Coriobacteriaceae;g__Collinsella;s__Collinsella sp002232035	100	0.81	1	0	1	0	0	1	0	1	1	1	1	1	1	1	1	1	1	1	1	1	4
HRGM_Genome_0527	GUT_GENOME239674	d__Bacteria;p__Actinobacteriota;c__Coriobacteriia;o__Coriobacteriales;f__Coriobacteriaceae;g__Collinsella;s__	100	0.81	1	0	1	0	0	1	0	1	1	1	1	1	1	1	1	1	1	1	1	1	4
HRGM_Genome_0528	GUT_GENOME239699	d__Bacteria;p__Actinobacteriota;c__Coriobacteriia;o__Coriobacteriales;f__Coriobacteriaceae;g__Collinsella;s__	100	0.81	1	0	1	0	0	1	0	1	1	1	1	1	1	1	1	1	1	1	1	1	4
HRGM_Genome_0529	GUT_GENOME239721	d__Bacteria;p__Actinobacteriota;c__Coriobacteriia;o__Coriobacteriales;f__Coriobacteriaceae;g__Collinsella;s__Collinsella sp002232035	100	0.81	1	0	1	0	0	1	0	1	1	1	1	1	1	1	1	1	1	1	1	1	4
HRGM_Genome_0530	GUT_GENOME239745	d__Bacteria;p__Actinobacteriota;c__Coriobacteriia;o__Coriobacteriales;f__Coriobacteriaceae;g__Collinsella;s__Collinsella sp002232035	100	0.81	1	0	1	0	0	1	0	1	1	1	1	1	1	1	1	1	1	1	1	1	4
HRGM_Genome_0531	GUT_GENOME239761	d__Bacteria;p__Actinobacteriota;c__Coriobacteriia;o__Coriobacteriales;f__Coriobacteriaceae;g__Collinsella;s__	100	0.81	1	0	1	0	0	1	0	1	1	1	1	1	1	1	1	1	1	1	1	1	4
HRGM_Genome_0532	GUT_GENOME239781	d__Bacteria;p__Actinobacteriota;c__Coriobacteriia;o__Coriobacteriales;f__Coriobacteriaceae;g__Collinsella;s__Collinsella sp002232035	100	0.81	1	0	1	0	0	1	0	1	1	1	1	1	1	1	1	1	1	1	1	1	4
HRGM_Genome_0533	GUT_GENOME000984	d__Bacteria;p__Actinobacteriota;c__Coriobacteriia;o__Coriobacteriales;f__Coriobacteriaceae;g__Collinsella;s__	100	1.61	1	0	1	0	0	1	0	1	1	1	1	1	1	1	1	1	1	1	1	1	4
HRGM_Genome_0534	GUT_GENOME001026	d__Bacteria;p__Actinobacteriota;c__Coriobacteriia;o__Coriobacteriales;f__Coriobacteriaceae;g__Collinsella;s__	100	0.81	1	0	1	0	0	1	0	1	1	1	1	1	1	1	1	1	1	1	1	1	4
HRGM_Genome_0535	GUT_GENOME001223	d__Bacteria;p__Actinobacteriota;c__Coriobacteriia;o__Coriobacteriales;f__Coriobacteriaceae;g__Collinsella;s__Collinsella sp002232035	100	1.61	1	0	1	0	0	1	0	1	1	1	1	1	1	1	1	1	1	1	1	1	4
HRGM_Genome_0536	GUT_GENOME001245	d__Bacteria;p__Actinobacteriota;c__Coriobacteriia;o__Coriobacteriales;f__Coriobacteriaceae;g__Collinsella;s__	100	1.61	1	0	1	0	0	1	0	1	1	1	1	1	1	1	1	1	1	1	1	1	4
HRGM_Genome_0537	GUT_GENOME000764	d__Bacteria;p__Actinobacteriota;c__Coriobacteriia;o__Coriobacteriales;f__Coriobacteriaceae;g__Collinsella;s__	100	0.81	1	0	1	0	0	1	0	1	1	1	1	1	1	1	1	1	1	1	1	1	4
HRGM_Genome_0538	GUT_GENOME001372	d__Bacteria;p__Actinobacteriota;c__Coriobacteriia;o__Coriobacteriales;f__Coriobacteriaceae;g__Collinsella;s__Collinsella sp002232035	100	1.61	1	0	1	0	0	1	0	1	1	1	1	1	1	1	1	1	1	1	1	1	4
HRGM_Genome_0539	GUT_GENOME001400	d__Bacteria;p__Actinobacteriota;c__Coriobacteriia;o__Coriobacteriales;f__Coriobacteriaceae;g__Collinsella;s__	100	0.81	1	0	1	0	0	1	0	1	1	1	1	1	1	1	1	1	1	1	1	1	4
HRGM_Genome_0540	GUT_GENOME001419	d__Bacteria;p__Actinobacteriota;c__Coriobacteriia;o__Coriobacteriales;f__Coriobacteriaceae;g__Collinsella;s__	100	0.81	1	0	1	0	0	1	0	1	1	1	1	1	1	1	1	1	1	1	1	1	4
HRGM_Genome_0541	GUT_GENOME001432	d__Bacteria;p__Actinobacteriota;c__Coriobacteriia;o__Coriobacteriales;f__Coriobacteriaceae;g__Collinsella;s__	100	0.81	1	0	1	0	0	1	0	1	1	1	1	1	1	1	1	1	1	1	1	1	4
HRGM_Genome_0543	GUT_GENOME121405	d__Bacteria;p__Actinobacteriota;c__Coriobacteriia;o__Coriobacteriales;f__Coriobacteriaceae;g__Collinsella;s__	100	1.21	1	0	0	0	0	1	0	1	1	1	0	1	1	1	1	1	1	1	1	1	6
HRGM_Genome_0544	GUT_GENOME121481	d__Bacteria;p__Actinobacteriota;c__Coriobacteriia;o__Coriobacteriales;f__Coriobacteriaceae;g__Collinsella;s__	99.19	0.81	1	0	1	0	0	1	0	1	1	1	1	1	1	1	1	1	1	1	1	1	4
HRGM_Genome_0545	GUT_GENOME122166	d__Bacteria;p__Actinobacteriota;c__Coriobacteriia;o__Coriobacteriales;f__Coriobacteriaceae;g__Collinsella;s__	100	0.88	1	0	1	0	0	1	0	1	1	1	1	1	1	1	1	1	1	1	1	1	4
HRGM_Genome_0546	GUT_GENOME122330	d__Bacteria;p__Actinobacteriota;c__Coriobacteriia;o__Coriobacteriales;f__Coriobacteriaceae;g__Collinsella;s__	100	0.81	1	0	1	0	0	1	0	1	1	1	1	1	1	1	1	1	1	1	1	1	4
HRGM_Genome_0547	GUT_GENOME123467	d__Bacteria;p__Actinobacteriota;c__Coriobacteriia;o__Coriobacteriales;f__Coriobacteriaceae;g__Collinsella;s__	98.39	1.76	1	0	1	0	0	1	0	1	1	1	1	1	1	1	1	1	1	1	1	1	4
HRGM_Genome_0549	GUT_GENOME124160	d__Bacteria;p__Actinobacteriota;c__Coriobacteriia;o__Coriobacteriales;f__Coriobacteriaceae;g__Collinsella;s__Collinsella sp002232035	97.3	0.81	1	0	1	0	0	1	0	1	1	1	1	1	1	1	1	1	1	1	1	1	4
HRGM_Genome_0550	GUT_GENOME124265	d__Bacteria;p__Actinobacteriota;c__Coriobacteriia;o__Coriobacteriales;f__Coriobacteriaceae;g__Collinsella;s__	98.39	0.81	1	0	0	0	0	1	0	1	1	1	1	1	0	1	1	1	1	1	1	1	6
HRGM_Genome_0551	GUT_GENOME124631	d__Bacteria;p__Actinobacteriota;c__Coriobacteriia;o__Coriobacteriales;f__Coriobacteriaceae;g__Collinsella;s__	97.58	0.81	1	0	1	0	0	1	0	1	1	1	1	1	1	1	1	1	1	1	1	1	4
HRGM_Genome_0552	GUT_GENOME124650	d__Bacteria;p__Actinobacteriota;c__Coriobacteriia;o__Coriobacteriales;f__Coriobacteriaceae;g__Collinsella;s__	99.19	0.81	1	0	1	0	0	1	0	1	1	1	1	1	1	1	1	1	1	1	1	1	4
HRGM_Genome_0553	GUT_GENOME125009	d__Bacteria;p__Actinobacteriota;c__Coriobacteriia;o__Coriobacteriales;f__Coriobacteriaceae;g__Collinsella;s__Collinsella sp002232035	98.39	1.21	1	0	1	0	0	1	0	0	1	1	1	0	1	1	1	1	1	1	1	1	6
HRGM_Genome_0554	GUT_GENOME125603	d__Bacteria;p__Actinobacteriota;c__Coriobacteriia;o__Coriobacteriales;f__Coriobacteriaceae;g__Collinsella;s__Collinsella sp002232035	95.89	0.81	1	0	1	0	0	1	0	1	1	1	1	1	1	1	1	1	1	1	1	1	4
HRGM_Genome_0556	GUT_GENOME125783	d__Bacteria;p__Actinobacteriota;c__Coriobacteriia;o__Coriobacteriales;f__Coriobacteriaceae;g__Collinsella;s__	95.36	0.88	1	0	1	0	0	1	0	1	1	1	1	1	1	1	1	1	1	0	1	1	5
HRGM_Genome_0557	GUT_GENOME126312	d__Bacteria;p__Actinobacteriota;c__Coriobacteriia;o__Coriobacteriales;f__Coriobacteriaceae;g__Collinsella;s__Collinsella aerofaciens	94.89	1.61	1	0	1	0	0	1	0	1	1	1	1	1	1	1	1	1	0	1	1	1	5
HRGM_Genome_0559	GUT_GENOME127360	d__Bacteria;p__Actinobacteriota;c__Coriobacteriia;o__Coriobacteriales;f__Coriobacteriaceae;g__Collinsella;s__	100	0.81	1	0	1	0	0	1	0	1	1	1	1	1	1	1	1	1	1	1	1	1	4
HRGM_Genome_0560	GUT_GENOME003134	d__Bacteria;p__Actinobacteriota;c__Coriobacteriia;o__Coriobacteriales;f__Coriobacteriaceae;g__Collinsella;s__	89.18	0.76	1	0	0	0	0	0	0	1	1	1	1	1	0	1	1	1	0	1	1	1	8
HRGM_Genome_0561	GUT_GENOME127803	d__Bacteria;p__Actinobacteriota;c__Coriobacteriia;o__Coriobacteriales;f__Coriobacteriaceae;g__Collinsella;s__	98.68	0	1	0	0	0	0	1	0	1	1	1	1	1	1	1	1	1	1	1	1	1	5
HRGM_Genome_0562	GUT_GENOME128365	d__Bacteria;p__Actinobacteriota;c__Coriobacteriia;o__Coriobacteriales;f__Coriobacteriaceae;g__Collinsella;s__	90.63	0.92	1	0	0	0	0	1	0	1	1	1	1	1	0	1	1	1	1	1	1	1	6
HRGM_Genome_0563	GUT_GENOME128610	d__Bacteria;p__Actinobacteriota;c__Coriobacteriia;o__Coriobacteriales;f__Coriobacteriaceae;g__Collinsella;s__	100	1.61	1	0	1	0	1	1	0	1	1	1	1	1	1	1	1	1	1	1	1	1	3
HRGM_Genome_0564	GUT_GENOME128621	d__Bacteria;p__Actinobacteriota;c__Coriobacteriia;o__Coriobacteriales;f__Coriobacteriaceae;g__Collinsella;s__	100	0.81	1	0	1	0	0	1	0	1	1	1	1	1	1	1	1	1	1	1	1	1	4
HRGM_Genome_0566	GUT_GENOME129089	d__Bacteria;p__Actinobacteriota;c__Coriobacteriia;o__Coriobacteriales;f__Coriobacteriaceae;g__Collinsella;s__	99.19	1.73	1	0	1	0	0	1	0	1	1	1	1	1	1	1	1	1	1	1	1	1	4
HRGM_Genome_0568	GUT_GENOME129724	d__Bacteria;p__Actinobacteriota;c__Coriobacteriia;o__Coriobacteriales;f__Coriobacteriaceae;g__Collinsella;s__	91.4	0.81	1	0	1	0	0	1	0	1	1	1	1	1	1	1	1	1	1	1	1	1	4
HRGM_Genome_0570	GUT_GENOME130768	d__Bacteria;p__Actinobacteriota;c__Coriobacteriia;o__Coriobacteriales;f__Coriobacteriaceae;g__Collinsella;s__	98.39	0.81	1	0	1	0	0	1	0	1	1	1	1	1	1	1	1	1	1	0	1	1	5
HRGM_Genome_0571	GUT_GENOME008832	d__Bacteria;p__Actinobacteriota;c__Coriobacteriia;o__Coriobacteriales;f__Coriobacteriaceae;g__Collinsella;s__	99.19	0.81	1	0	1	0	0	1	0	1	1	1	1	1	1	1	1	1	1	1	1	1	4
HRGM_Genome_0573	GUT_GENOME135796	d__Bacteria;p__Actinobacteriota;c__Coriobacteriia;o__Coriobacteriales;f__Coriobacteriaceae;g__Collinsella;s__	92.41	1.24	1	0	1	0	1	0	0	1	1	0	0	1	1	1	1	1	1	0	1	1	7
HRGM_Genome_0574	GUT_GENOME136010	d__Bacteria;p__Actinobacteriota;c__Coriobacteriia;o__Coriobacteriales;f__Coriobacteriaceae;g__Collinsella;s__	88.27	0.81	1	0	0	0	0	0	0	0	1	1	0	0	1	1	1	1	1	1	1	1	9
HRGM_Genome_0575	GUT_GENOME136883	d__Bacteria;p__Actinobacteriota;c__Coriobacteriia;o__Coriobacteriales;f__Coriobacteriaceae;g__Collinsella;s__Collinsella sp000434535	99.19	1.61	1	0	1	0	0	1	0	1	1	1	1	1	1	1	1	1	1	1	1	1	4
HRGM_Genome_0577	GUT_GENOME137467	d__Bacteria;p__Actinobacteriota;c__Coriobacteriia;o__Coriobacteriales;f__Coriobacteriaceae;g__Collinsella;s__	96.37	1.44	1	0	0	0	0	0	0	1	0	1	1	1	1	1	1	1	1	1	1	1	7
HRGM_Genome_0578	GUT_GENOME137833	d__Bacteria;p__Actinobacteriota;c__Coriobacteriia;o__Coriobacteriales;f__Coriobacteriaceae;g__Collinsella;s__	92.85	1.08	1	0	1	0	1	1	0	1	1	1	1	1	1	1	1	1	1	1	1	1	3
HRGM_Genome_0579	GUT_GENOME139424	d__Bacteria;p__Actinobacteriota;c__Coriobacteriia;o__Coriobacteriales;f__Coriobacteriaceae;g__Collinsella;s__	96.77	0.81	1	0	1	0	1	1	0	1	1	1	1	1	1	1	1	1	1	1	1	1	3
HRGM_Genome_0580	GUT_GENOME148915	d__Bacteria;p__Actinobacteriota;c__Coriobacteriia;o__Coriobacteriales;f__Coriobacteriaceae;g__Collinsella;s__	99.19	1.16	1	0	1	0	0	1	0	1	1	1	0	1	1	1	1	1	1	1	1	1	5
HRGM_Genome_0581	GUT_GENOME149712	d__Bacteria;p__Actinobacteriota;c__Coriobacteriia;o__Coriobacteriales;f__Coriobacteriaceae;g__Collinsella;s__Collinsella sp002232035	95.97	0.12	1	0	1	0	0	1	0	1	1	1	0	1	1	1	1	1	1	1	1	1	5
HRGM_Genome_0582	GUT_GENOME151535	d__Bacteria;p__Actinobacteriota;c__Coriobacteriia;o__Coriobacteriales;f__Coriobacteriaceae;g__Collinsella;s__	94.35	1.61	1	0	1	0	0	1	0	1	1	1	1	1	1	1	1	1	1	1	1	1	4
HRGM_Genome_0583	GUT_GENOME158521	d__Bacteria;p__Actinobacteriota;c__Coriobacteriia;o__Coriobacteriales;f__Coriobacteriaceae;g__Collinsella;s__	100	0	1	0	1	0	0	1	0	1	1	1	1	1	1	1	1	1	1	1	1	1	4
HRGM_Genome_0586	GUT_GENOME159952	d__Bacteria;p__Actinobacteriota;c__Coriobacteriia;o__Coriobacteriales;f__Coriobacteriaceae;g__Collinsella;s__	89.06	1.24	1	0	1	0	0	0	0	1	0	1	0	1	1	1	1	1	0	1	1	1	8
HRGM_Genome_0590	GUT_GENOME160895	d__Bacteria;p__Actinobacteriota;c__Coriobacteriia;o__Coriobacteriales;f__Coriobacteriaceae;g__Collinsella;s__	90.71	1.61	1	0	0	0	0	1	0	1	1	1	0	1	1	1	1	1	1	1	1	1	6
HRGM_Genome_0591	GUT_GENOME161027	d__Bacteria;p__Actinobacteriota;c__Coriobacteriia;o__Coriobacteriales;f__Coriobacteriaceae;g__Collinsella;s__	100	0.81	1	0	1	0	0	1	0	0	1	1	1	0	1	1	1	1	1	1	1	1	6
HRGM_Genome_0592	GUT_GENOME161205	d__Bacteria;p__Actinobacteriota;c__Coriobacteriia;o__Coriobacteriales;f__Coriobacteriaceae;g__Collinsella;s__	100	1.15	1	0	1	0	1	0	0	1	1	1	1	1	1	1	1	1	1	1	1	1	4
HRGM_Genome_0593	GUT_GENOME161213	d__Bacteria;p__Actinobacteriota;c__Coriobacteriia;o__Coriobacteriales;f__Coriobacteriaceae;g__Collinsella;s__	94.56	0.81	1	0	1	0	0	1	0	1	0	0	1	1	1	1	1	1	0	1	1	1	7
HRGM_Genome_0596	GUT_GENOME161802	d__Bacteria;p__Actinobacteriota;c__Coriobacteriia;o__Coriobacteriales;f__Coriobacteriaceae;g__Collinsella;s__	98.39	1.61	1	0	1	0	1	1	0	1	1	1	1	1	1	1	1	1	1	1	1	1	3
HRGM_Genome_0597	GUT_GENOME161819	d__Bacteria;p__Actinobacteriota;c__Coriobacteriia;o__Coriobacteriales;f__Coriobacteriaceae;g__Collinsella;s__	96.37	0.81	1	0	1	0	1	1	0	1	1	1	1	1	1	1	1	1	1	1	1	1	3
HRGM_Genome_0598	GUT_GENOME161899	d__Bacteria;p__Actinobacteriota;c__Coriobacteriia;o__Coriobacteriales;f__Coriobacteriaceae;g__Collinsella;s__	87.23	0.71	1	0	1	0	0	1	0	1	1	1	0	1	1	1	1	1	1	1	1	1	5
HRGM_Genome_0599	GUT_GENOME161911	d__Bacteria;p__Actinobacteriota;c__Coriobacteriia;o__Coriobacteriales;f__Coriobacteriaceae;g__Collinsella;s__	97.98	0.81	1	0	1	0	0	0	0	1	1	1	1	1	1	1	1	1	1	1	1	1	5
HRGM_Genome_0601	GUT_GENOME161956	d__Bacteria;p__Actinobacteriota;c__Coriobacteriia;o__Coriobacteriales;f__Coriobacteriaceae;g__Collinsella;s__	100	0.81	1	0	1	0	0	1	0	1	1	1	1	1	1	1	1	1	1	1	1	1	4
HRGM_Genome_0602	GUT_GENOME161997	d__Bacteria;p__Actinobacteriota;c__Coriobacteriia;o__Coriobacteriales;f__Coriobacteriaceae;g__Collinsella;s__	97.58	0.81	1	0	1	0	0	1	0	1	1	1	1	1	1	1	1	1	1	1	1	1	4
HRGM_Genome_0606	GUT_GENOME162597	d__Bacteria;p__Actinobacteriota;c__Coriobacteriia;o__Coriobacteriales;f__Coriobacteriaceae;g__Collinsella;s__	99.19	0.81	1	0	1	0	0	1	0	1	1	1	0	1	1	1	1	1	1	1	1	1	5
HRGM_Genome_0607	GUT_GENOME162735	d__Bacteria;p__Actinobacteriota;c__Coriobacteriia;o__Coriobacteriales;f__Coriobacteriaceae;g__Collinsella;s__	99.19	0.81	1	0	1	0	0	0	0	1	1	1	1	1	1	1	1	1	1	1	1	1	5
HRGM_Genome_0608	GUT_GENOME162823	d__Bacteria;p__Actinobacteriota;c__Coriobacteriia;o__Coriobacteriales;f__Coriobacteriaceae;g__Collinsella;s__Collinsella aerofaciens_F	97.58	0.81	1	0	1	0	0	1	0	1	1	1	1	1	1	1	1	1	1	1	1	1	4
HRGM_Genome_0610	GUT_GENOME163220	d__Bacteria;p__Actinobacteriota;c__Coriobacteriia;o__Coriobacteriales;f__Coriobacteriaceae;g__Collinsella;s__	100	0.81	1	0	1	0	0	1	0	1	1	1	1	1	1	1	1	1	1	1	1	1	4
HRGM_Genome_0612	GUT_GENOME163441	d__Bacteria;p__Actinobacteriota;c__Coriobacteriia;o__Coriobacteriales;f__Coriobacteriaceae;g__Collinsella;s__Collinsella aerofaciens_F	100	0.81	1	0	1	0	1	1	0	1	1	1	1	1	1	1	1	1	1	1	1	1	3
HRGM_Genome_0614	GUT_GENOME163846	d__Bacteria;p__Actinobacteriota;c__Coriobacteriia;o__Coriobacteriales;f__Coriobacteriaceae;g__Collinsella;s__	85.48	0.88	1	0	0	0	0	1	0	1	1	1	1	1	1	1	1	0	1	1	1	1	6
HRGM_Genome_0617	GUT_GENOME240703	d__Bacteria;p__Actinobacteriota;c__Coriobacteriia;o__Coriobacteriales;f__Coriobacteriaceae;g__Collinsella;s__	99.19	0.81	1	0	1	0	1	1	0	1	1	1	1	1	1	1	1	1	1	1	1	1	3
HRGM_Genome_0618	GUT_GENOME243060	d__Bacteria;p__Actinobacteriota;c__Coriobacteriia;o__Coriobacteriales;f__Coriobacteriaceae;g__Collinsella;s__Collinsella aerofaciens_F	98.39	1.21	1	0	1	0	0	1	0	0	1	1	1	0	1	1	1	1	1	1	1	1	6
HRGM_Genome_0619	GUT_GENOME244100	d__Bacteria;p__Actinobacteriota;c__Coriobacteriia;o__Coriobacteriales;f__Coriobacteriaceae;g__Collinsella;s__Collinsella aerofaciens_F	89.92	0	1	0	1	0	0	0	0	0	1	1	1	0	1	1	1	1	0	0	1	1	9
HRGM_Genome_0621	GUT_GENOME244654	d__Bacteria;p__Actinobacteriota;c__Coriobacteriia;o__Coriobacteriales;f__Coriobacteriaceae;g__Collinsella;s__	87.76	0.81	1	0	1	0	0	1	0	1	0	1	1	1	1	1	1	1	0	1	1	1	6
HRGM_Genome_0623	GUT_GENOME245773	d__Bacteria;p__Actinobacteriota;c__Coriobacteriia;o__Coriobacteriales;f__Coriobacteriaceae;g__Collinsella;s__Collinsella aerofaciens_F	98.39	0.81	1	0	1	0	0	1	0	1	1	1	1	1	1	1	1	1	1	1	1	1	4
HRGM_Genome_0624	GUT_GENOME245976	d__Bacteria;p__Actinobacteriota;c__Coriobacteriia;o__Coriobacteriales;f__Coriobacteriaceae;g__Collinsella;s__	99.19	0	1	0	0	0	0	0	0	1	1	1	0	1	1	1	1	1	1	1	1	1	7
HRGM_Genome_0628	GUT_GENOME246361	d__Bacteria;p__Actinobacteriota;c__Coriobacteriia;o__Coriobacteriales;f__Coriobacteriaceae;g__Collinsella;s__Collinsella aerofaciens_F	94.12	1.73	1	0	1	0	0	1	0	1	1	1	0	1	1	1	1	1	1	0	1	1	6
HRGM_Genome_0629	GUT_GENOME246407	d__Bacteria;p__Actinobacteriota;c__Coriobacteriia;o__Coriobacteriales;f__Coriobacteriaceae;g__Collinsella;s__	100	0.81	1	0	1	0	0	1	0	1	1	1	1	1	1	1	1	1	1	1	1	1	4
HRGM_Genome_0630	GUT_GENOME246479	d__Bacteria;p__Actinobacteriota;c__Coriobacteriia;o__Coriobacteriales;f__Coriobacteriaceae;g__Collinsella;s__	98.39	0.81	1	0	1	0	0	1	0	1	1	1	0	1	1	1	1	1	1	1	1	1	5
HRGM_Genome_0631	GUT_GENOME246554	d__Bacteria;p__Actinobacteriota;c__Coriobacteriia;o__Coriobacteriales;f__Coriobacteriaceae;g__Collinsella;s__	98.39	0.81	1	0	1	0	0	1	0	1	1	1	1	1	1	1	1	1	1	1	1	1	4
HRGM_Genome_0632	GUT_GENOME247211	d__Bacteria;p__Actinobacteriota;c__Coriobacteriia;o__Coriobacteriales;f__Coriobacteriaceae;g__Collinsella;s__	98.27	1.73	1	0	1	0	0	1	0	1	1	1	0	1	1	1	1	1	1	1	1	1	5
HRGM_Genome_0633	GUT_GENOME247544	d__Bacteria;p__Actinobacteriota;c__Coriobacteriia;o__Coriobacteriales;f__Coriobacteriaceae;g__Collinsella;s__	94.6	0.81	1	0	1	0	0	1	0	1	1	1	1	1	1	1	1	1	1	1	1	1	4
HRGM_Genome_0635	GUT_GENOME248856	d__Bacteria;p__Actinobacteriota;c__Coriobacteriia;o__Coriobacteriales;f__Coriobacteriaceae;g__Collinsella;s__Collinsella sp002232035	98.39	1.61	1	0	1	0	0	1	0	1	1	1	1	1	1	1	1	1	1	1	1	1	4
HRGM_Genome_0636	GUT_GENOME249773	d__Bacteria;p__Actinobacteriota;c__Coriobacteriia;o__Coriobacteriales;f__Coriobacteriaceae;g__Collinsella;s__	97.95	1.29	1	0	1	0	0	1	0	1	1	1	0	1	1	1	1	1	1	1	1	1	5
HRGM_Genome_0639	GUT_GENOME250360	d__Bacteria;p__Actinobacteriota;c__Coriobacteriia;o__Coriobacteriales;f__Coriobacteriaceae;g__Collinsella;s__	95.97	0.81	1	0	0	0	0	1	0	1	1	1	1	1	1	1	1	1	1	1	1	1	5
HRGM_Genome_0640	GUT_GENOME250693	d__Bacteria;p__Actinobacteriota;c__Coriobacteriia;o__Coriobacteriales;f__Coriobacteriaceae;g__Collinsella;s__	99.19	0	1	0	1	0	0	1	0	1	1	1	1	1	1	1	1	1	1	1	1	1	4
HRGM_Genome_0646	GUT_GENOME253241	d__Bacteria;p__Actinobacteriota;c__Coriobacteriia;o__Coriobacteriales;f__Coriobacteriaceae;g__Collinsella;s__Collinsella aerofaciens_F	100	0.81	1	0	1	0	0	1	0	1	1	1	1	1	1	1	1	1	1	1	1	1	4
HRGM_Genome_0647	GUT_GENOME253550	d__Bacteria;p__Actinobacteriota;c__Coriobacteriia;o__Coriobacteriales;f__Coriobacteriaceae;g__Collinsella;s__	98.39	0.81	1	0	1	0	0	1	0	1	1	1	1	1	1	1	1	1	1	1	1	1	4
HRGM_Genome_0649	GUT_GENOME254000	d__Bacteria;p__Actinobacteriota;c__Coriobacteriia;o__Coriobacteriales;f__Coriobacteriaceae;g__Collinsella;s__Collinsella aerofaciens_F	100	0.81	1	0	1	0	0	1	0	1	1	1	1	1	1	1	1	1	1	1	1	1	4
HRGM_Genome_0650	GUT_GENOME254130	d__Bacteria;p__Actinobacteriota;c__Coriobacteriia;o__Coriobacteriales;f__Coriobacteriaceae;g__Collinsella;s__	91.91	1.73	1	0	1	0	0	0	0	1	1	1	1	1	1	1	1	1	0	1	1	1	6
HRGM_Genome_0651	GUT_GENOME254299	d__Bacteria;p__Actinobacteriota;c__Coriobacteriia;o__Coriobacteriales;f__Coriobacteriaceae;g__Collinsella;s__	94.35	1.61	1	0	1	0	0	1	0	0	1	1	1	0	1	1	1	1	1	1	1	1	6
HRGM_Genome_0653	GUT_GENOME254864	d__Bacteria;p__Actinobacteriota;c__Coriobacteriia;o__Coriobacteriales;f__Coriobacteriaceae;g__Collinsella;s__Collinsella aerofaciens_F	93.55	0.81	1	0	1	0	0	1	0	1	1	0	0	1	1	1	1	1	1	1	1	1	6
HRGM_Genome_0655	GUT_GENOME255225	d__Bacteria;p__Actinobacteriota;c__Coriobacteriia;o__Coriobacteriales;f__Coriobacteriaceae;g__Collinsella;s__	95.56	1.21	1	0	0	0	0	0	0	1	1	1	0	1	1	1	1	1	0	1	1	1	8
HRGM_Genome_0656	GUT_GENOME255264	d__Bacteria;p__Actinobacteriota;c__Coriobacteriia;o__Coriobacteriales;f__Coriobacteriaceae;g__Collinsella;s__	100	0.81	1	0	1	0	0	1	0	0	1	1	1	0	1	1	1	1	1	1	1	1	6
HRGM_Genome_0657	GUT_GENOME255379	d__Bacteria;p__Actinobacteriota;c__Coriobacteriia;o__Coriobacteriales;f__Coriobacteriaceae;g__Collinsella;s__	97.58	1.03	1	0	1	0	0	1	0	1	1	1	1	1	1	1	1	1	1	1	1	1	4
HRGM_Genome_0659	GUT_GENOME256101	d__Bacteria;p__Actinobacteriota;c__Coriobacteriia;o__Coriobacteriales;f__Coriobacteriaceae;g__Collinsella;s__	92.88	0.81	1	0	0	0	1	0	0	1	1	1	1	1	1	1	1	1	1	1	1	1	5
HRGM_Genome_0660	GUT_GENOME256235	d__Bacteria;p__Actinobacteriota;c__Coriobacteriia;o__Coriobacteriales;f__Coriobacteriaceae;g__Collinsella;s__	100	0.81	1	0	1	0	1	1	0	1	1	1	1	1	1	1	1	1	1	1	1	1	3
HRGM_Genome_0661	GUT_GENOME257001	d__Bacteria;p__Actinobacteriota;c__Coriobacteriia;o__Coriobacteriales;f__Coriobacteriaceae;g__Collinsella;s__	98.39	1.08	1	0	1	0	1	1	0	1	1	1	1	1	1	1	1	1	1	1	1	1	3
HRGM_Genome_0662	GUT_GENOME257420	d__Bacteria;p__Actinobacteriota;c__Coriobacteriia;o__Coriobacteriales;f__Coriobacteriaceae;g__Collinsella;s__Collinsella aerofaciens_F	99.19	0.81	1	0	1	0	0	1	0	1	1	1	1	1	1	1	1	1	1	1	1	1	4
HRGM_Genome_0666	GUT_GENOME258198	d__Bacteria;p__Actinobacteriota;c__Coriobacteriia;o__Coriobacteriales;f__Coriobacteriaceae;g__Collinsella;s__	100	1.61	1	0	1	0	1	1	0	1	1	1	1	1	1	1	1	1	1	1	1	1	3
HRGM_Genome_0667	GUT_GENOME258728	d__Bacteria;p__Actinobacteriota;c__Coriobacteriia;o__Coriobacteriales;f__Coriobacteriaceae;g__Collinsella;s__Collinsella sp002232035	98.99	0.81	1	0	1	0	0	1	0	1	1	1	1	1	1	1	1	1	1	1	1	1	4
HRGM_Genome_0668	GUT_GENOME258848	d__Bacteria;p__Actinobacteriota;c__Coriobacteriia;o__Coriobacteriales;f__Coriobacteriaceae;g__Collinsella;s__Collinsella aerofaciens_F	99.19	1.61	1	0	1	0	1	1	0	1	1	1	0	1	1	1	1	1	1	1	1	1	4
HRGM_Genome_0669	GUT_GENOME259612	d__Bacteria;p__Actinobacteriota;c__Coriobacteriia;o__Coriobacteriales;f__Coriobacteriaceae;g__Collinsella;s__	100	0.81	1	0	1	0	0	1	0	1	1	1	1	1	1	1	1	1	1	1	1	1	4
HRGM_Genome_0671	GUT_GENOME259849	d__Bacteria;p__Actinobacteriota;c__Coriobacteriia;o__Coriobacteriales;f__Coriobacteriaceae;g__Collinsella;s__Collinsella aerofaciens_F	99.19	0	1	0	0	0	1	1	0	1	1	1	1	1	1	1	1	1	1	1	1	1	4
HRGM_Genome_0675	GUT_GENOME261485	d__Bacteria;p__Actinobacteriota;c__Coriobacteriia;o__Coriobacteriales;f__Coriobacteriaceae;g__Collinsella;s__	100	0.81	1	0	1	0	0	1	0	1	1	1	1	1	1	1	1	1	1	1	1	1	4
HRGM_Genome_0676	GUT_GENOME262313	d__Bacteria;p__Actinobacteriota;c__Coriobacteriia;o__Coriobacteriales;f__Coriobacteriaceae;g__Collinsella;s__	97.58	0.81	1	0	1	0	0	1	0	0	1	1	0	0	1	1	1	1	1	1	1	1	7
HRGM_Genome_0678	GUT_GENOME263475	d__Bacteria;p__Actinobacteriota;c__Coriobacteriia;o__Coriobacteriales;f__Coriobacteriaceae;g__Collinsella;s__	100	0.81	1	0	1	0	0	1	0	1	1	1	1	1	1	1	1	1	1	1	1	1	4
HRGM_Genome_0679	GUT_GENOME263846	d__Bacteria;p__Actinobacteriota;c__Coriobacteriia;o__Coriobacteriales;f__Coriobacteriaceae;g__Collinsella;s__Collinsella sp002232035	100	0.81	1	0	1	0	0	1	0	1	1	1	1	1	1	1	1	1	1	1	1	1	4
HRGM_Genome_0680	GUT_GENOME264670	d__Bacteria;p__Actinobacteriota;c__Coriobacteriia;o__Coriobacteriales;f__Coriobacteriaceae;g__Collinsella;s__	99.19	0.81	1	0	1	0	0	1	0	1	1	1	1	1	1	1	1	1	1	1	1	1	4
HRGM_Genome_0681	GUT_GENOME265265	d__Bacteria;p__Actinobacteriota;c__Coriobacteriia;o__Coriobacteriales;f__Coriobacteriaceae;g__Collinsella;s__	98.15	0.81	1	0	1	0	0	1	0	1	1	1	1	1	1	1	1	1	1	1	1	1	4
HRGM_Genome_0683	GUT_GENOME265882	d__Bacteria;p__Actinobacteriota;c__Coriobacteriia;o__Coriobacteriales;f__Coriobacteriaceae;g__Collinsella;s__Collinsella aerofaciens_F	85.48	0.81	1	0	1	0	0	1	0	1	1	1	1	1	1	1	1	1	1	1	1	1	4
HRGM_Genome_0684	GUT_GENOME004335	d__Bacteria;p__Actinobacteriota;c__Coriobacteriia;o__Coriobacteriales;f__Coriobacteriaceae;g__Collinsella;s__	100	0.81	1	0	1	0	0	1	0	1	1	1	1	1	1	1	1	1	1	1	1	1	4
HRGM_Genome_0686	GUT_GENOME266465	d__Bacteria;p__Actinobacteriota;c__Coriobacteriia;o__Coriobacteriales;f__Coriobacteriaceae;g__Collinsella;s__	99.19	0.81	1	0	1	0	1	1	0	1	1	1	1	1	1	1	1	1	1	1	1	1	3
HRGM_Genome_0688	GUT_GENOME266946	d__Bacteria;p__Actinobacteriota;c__Coriobacteriia;o__Coriobacteriales;f__Coriobacteriaceae;g__Collinsella;s__	97.24	1.3	1	0	1	0	0	1	0	1	1	1	0	1	1	1	1	1	1	1	1	1	5
HRGM_Genome_0690	GUT_GENOME267277	d__Bacteria;p__Actinobacteriota;c__Coriobacteriia;o__Coriobacteriales;f__Coriobacteriaceae;g__Collinsella;s__Collinsella aerofaciens_F	100	0.81	1	0	1	0	0	1	0	1	1	1	1	1	1	1	1	1	1	1	1	1	4
HRGM_Genome_0691	GUT_GENOME267492	d__Bacteria;p__Actinobacteriota;c__Coriobacteriia;o__Coriobacteriales;f__Coriobacteriaceae;g__Collinsella;s__	95.97	0.88	1	0	1	0	0	0	0	1	1	1	1	1	1	1	1	1	1	0	1	1	6
HRGM_Genome_0693	GUT_GENOME268069	d__Bacteria;p__Actinobacteriota;c__Coriobacteriia;o__Coriobacteriales;f__Coriobacteriaceae;g__Collinsella;s__	99.19	0.81	1	0	1	0	0	1	0	1	1	1	1	1	1	1	1	1	1	1	1	1	4
HRGM_Genome_0694	GUT_GENOME268639	d__Bacteria;p__Actinobacteriota;c__Coriobacteriia;o__Coriobacteriales;f__Coriobacteriaceae;g__Collinsella;s__	99.19	1.08	1	0	1	0	1	1	0	0	1	1	1	0	1	1	1	1	1	1	1	1	5
HRGM_Genome_0696	GUT_GENOME269020	d__Bacteria;p__Actinobacteriota;c__Coriobacteriia;o__Coriobacteriales;f__Coriobacteriaceae;g__Collinsella;s__	100	0.81	1	0	1	0	0	1	0	1	1	1	1	1	1	1	1	1	1	1	1	1	4
HRGM_Genome_0697	GUT_GENOME269614	d__Bacteria;p__Actinobacteriota;c__Coriobacteriia;o__Coriobacteriales;f__Coriobacteriaceae;g__Collinsella;s__	88.04	0.81	1	0	0	0	0	0	0	1	1	1	1	1	1	1	1	1	0	1	1	1	7
HRGM_Genome_0698	GUT_GENOME269802	d__Bacteria;p__Actinobacteriota;c__Coriobacteriia;o__Coriobacteriales;f__Coriobacteriaceae;g__Collinsella;s__	86.76	0.81	1	0	0	0	0	1	0	0	1	0	0	0	1	1	1	1	1	1	1	1	9
HRGM_Genome_0700	GUT_GENOME270175	d__Bacteria;p__Actinobacteriota;c__Coriobacteriia;o__Coriobacteriales;f__Coriobacteriaceae;g__Collinsella;s__	98.39	0.81	1	0	1	0	0	1	0	1	1	1	1	1	1	1	1	1	1	1	1	1	4
HRGM_Genome_0701	GUT_GENOME270248	d__Bacteria;p__Actinobacteriota;c__Coriobacteriia;o__Coriobacteriales;f__Coriobacteriaceae;g__Collinsella;s__	97.58	0.81	1	0	1	0	1	1	0	1	1	1	1	1	1	1	1	1	0	1	1	1	4
HRGM_Genome_0702	GUT_GENOME270284	d__Bacteria;p__Actinobacteriota;c__Coriobacteriia;o__Coriobacteriales;f__Coriobacteriaceae;g__Collinsella;s__Collinsella aerofaciens_A	87.9	0.88	1	0	1	0	0	1	0	1	0	1	1	1	1	1	1	1	0	1	1	1	6
HRGM_Genome_0703	GUT_GENOME270662	d__Bacteria;p__Actinobacteriota;c__Coriobacteriia;o__Coriobacteriales;f__Coriobacteriaceae;g__Collinsella;s__	85.27	2	1	0	1	0	0	1	0	1	1	1	1	1	1	1	1	1	0	0	1	1	6
HRGM_Genome_0704	GUT_GENOME270676	d__Bacteria;p__Actinobacteriota;c__Coriobacteriia;o__Coriobacteriales;f__Coriobacteriaceae;g__Collinsella;s__	88.71	0.81	1	0	1	0	0	1	0	1	1	1	1	1	1	1	1	1	1	1	1	1	4
HRGM_Genome_0705	GUT_GENOME270820	d__Bacteria;p__Actinobacteriota;c__Coriobacteriia;o__Coriobacteriales;f__Coriobacteriaceae;g__Collinsella;s__	95.56	0.81	1	0	1	0	0	1	0	1	1	1	1	1	1	1	1	1	1	1	1	1	4
HRGM_Genome_0706	GUT_GENOME270927	d__Bacteria;p__Actinobacteriota;c__Coriobacteriia;o__Coriobacteriales;f__Coriobacteriaceae;g__Collinsella;s__	93.55	0.88	1	0	0	0	0	1	0	1	1	1	1	1	1	1	1	1	1	1	1	1	5
HRGM_Genome_0707	GUT_GENOME271118	d__Bacteria;p__Actinobacteriota;c__Coriobacteriia;o__Coriobacteriales;f__Coriobacteriaceae;g__Collinsella;s__	95.79	1.61	1	0	1	0	0	1	0	1	1	1	1	1	1	1	1	1	1	1	1	1	4
HRGM_Genome_0708	GUT_GENOME271377	d__Bacteria;p__Actinobacteriota;c__Coriobacteriia;o__Coriobacteriales;f__Coriobacteriaceae;g__Collinsella;s__	99.19	1.61	1	0	1	0	1	1	0	1	1	1	1	1	1	1	1	1	1	1	1	1	3
HRGM_Genome_0709	GUT_GENOME272267	d__Bacteria;p__Actinobacteriota;c__Coriobacteriia;o__Coriobacteriales;f__Coriobacteriaceae;g__Collinsella;s__	98.68	1.69	1	0	1	0	0	1	0	1	1	1	0	1	1	1	1	1	1	1	1	1	5
HRGM_Genome_0712	GUT_GENOME273130	d__Bacteria;p__Actinobacteriota;c__Coriobacteriia;o__Coriobacteriales;f__Coriobacteriaceae;g__Collinsella;s__	94.09	1.61	1	0	0	0	1	0	0	1	1	0	0	0	1	1	1	1	1	1	1	1	8
HRGM_Genome_0714	GUT_GENOME273451	d__Bacteria;p__Actinobacteriota;c__Coriobacteriia;o__Coriobacteriales;f__Coriobacteriaceae;g__Collinsella;s__	95.97	0.08	1	0	1	0	0	1	0	1	1	1	1	1	1	1	1	1	0	1	1	1	5
HRGM_Genome_0718	GUT_GENOME275465	d__Bacteria;p__Actinobacteriota;c__Coriobacteriia;o__Coriobacteriales;f__Coriobacteriaceae;g__Collinsella;s__	100	0.81	1	0	1	0	1	1	0	1	1	1	1	1	1	1	1	1	1	1	1	1	3
HRGM_Genome_0720	GUT_GENOME276198	d__Bacteria;p__Actinobacteriota;c__Coriobacteriia;o__Coriobacteriales;f__Coriobacteriaceae;g__Collinsella;s__	96.77	1.61	1	0	1	0	0	1	0	1	1	1	1	1	1	1	1	1	1	0	1	1	5
HRGM_Genome_0721	GUT_GENOME276996	d__Bacteria;p__Actinobacteriota;c__Coriobacteriia;o__Coriobacteriales;f__Coriobacteriaceae;g__Collinsella;s__	100	0.81	1	0	1	0	1	1	0	1	1	1	1	1	1	1	1	1	1	1	1	1	3
HRGM_Genome_0727	GUT_GENOME280299	d__Bacteria;p__Actinobacteriota;c__Coriobacteriia;o__Coriobacteriales;f__Coriobacteriaceae;g__Collinsella;s__	99.19	1.61	1	0	1	0	1	1	0	1	1	1	1	1	1	1	1	1	1	1	1	1	3
HRGM_Genome_0729	GUT_GENOME282223	d__Bacteria;p__Actinobacteriota;c__Coriobacteriia;o__Coriobacteriales;f__Coriobacteriaceae;g__Collinsella;s__	98.79	0.81	1	0	1	0	1	1	0	1	1	1	1	1	1	1	1	1	1	1	1	1	3
HRGM_Genome_0732	GUT_GENOME282877	d__Bacteria;p__Actinobacteriota;c__Coriobacteriia;o__Coriobacteriales;f__Coriobacteriaceae;g__Collinsella;s__	100	0.81	1	0	1	0	0	1	0	1	1	1	1	1	1	1	1	1	1	1	1	1	4
HRGM_Genome_0734	GUT_GENOME284123	d__Bacteria;p__Actinobacteriota;c__Coriobacteriia;o__Coriobacteriales;f__Coriobacteriaceae;g__Collinsella;s__	94.24	0.81	1	0	1	0	0	0	0	1	0	1	1	1	1	1	1	1	1	1	1	1	6
HRGM_Genome_0735	GUT_GENOME284344	d__Bacteria;p__Actinobacteriota;c__Coriobacteriia;o__Coriobacteriales;f__Coriobacteriaceae;g__Collinsella;s__	95.56	1.15	1	0	1	0	1	1	0	1	1	1	1	1	1	1	1	1	1	1	1	1	3
HRGM_Genome_0736	GUT_GENOME284629	d__Bacteria;p__Actinobacteriota;c__Coriobacteriia;o__Coriobacteriales;f__Coriobacteriaceae;g__Collinsella;s__Collinsella aerofaciens_F	99.8	0.81	1	0	1	0	1	0	0	1	1	1	1	1	1	1	1	1	1	1	1	1	4
HRGM_Genome_0737	GUT_GENOME284703	d__Bacteria;p__Actinobacteriota;c__Coriobacteriia;o__Coriobacteriales;f__Coriobacteriaceae;g__Collinsella;s__	98.39	1.61	1	0	1	0	0	1	0	1	1	1	1	1	1	1	1	1	1	1	1	1	4
HRGM_Genome_0738	GUT_GENOME284752	d__Bacteria;p__Actinobacteriota;c__Coriobacteriia;o__Coriobacteriales;f__Coriobacteriaceae;g__Collinsella;s__	99.19	1.79	1	0	1	0	0	1	0	1	1	1	1	1	1	1	1	1	1	1	1	1	4
HRGM_Genome_0739	GUT_GENOME285195	d__Bacteria;p__Actinobacteriota;c__Coriobacteriia;o__Coriobacteriales;f__Coriobacteriaceae;g__Collinsella;s__	95.97	0	1	0	1	0	1	1	0	1	1	1	1	1	1	1	1	1	1	1	1	1	3
HRGM_Genome_0740	GUT_GENOME285485	d__Bacteria;p__Actinobacteriota;c__Coriobacteriia;o__Coriobacteriales;f__Coriobacteriaceae;g__Collinsella;s__	100	0.81	1	0	1	0	1	1	0	1	1	1	1	1	1	1	1	1	1	1	1	1	3
HRGM_Genome_0741	GUT_GENOME014765	d__Bacteria;p__Actinobacteriota;c__Coriobacteriia;o__Coriobacteriales;f__Coriobacteriaceae;g__Collinsella;s__	99.19	1.88	1	0	0	0	0	1	0	1	1	1	1	1	0	1	1	1	0	1	1	1	7
HRGM_Genome_0742	GUT_GENOME004691	d__Bacteria;p__Actinobacteriota;c__Coriobacteriia;o__Coriobacteriales;f__Coriobacteriaceae;g__Collinsella;s__Collinsella sp003487125	86.02	1.73	1	0	0	0	0	0	0	0	1	1	1	0	1	1	1	1	1	1	1	1	8
HRGM_Genome_0743	GUT_GENOME016556	d__Bacteria;p__Actinobacteriota;c__Coriobacteriia;o__Coriobacteriales;f__Coriobacteriaceae;g__Collinsella;s__	95.13	1.61	1	0	1	0	0	1	0	1	1	1	1	1	1	1	1	1	0	1	1	1	5
HRGM_Genome_0744	GUT_GENOME004970	d__Bacteria;p__Actinobacteriota;c__Coriobacteriia;o__Coriobacteriales;f__Coriobacteriaceae;g__Collinsella;s__Collinsella aerofaciens_F	99.19	0.81	1	0	1	0	0	1	0	0	1	1	1	0	1	1	1	1	1	1	1	1	6
HRGM_Genome_0745	GUT_GENOME017438	d__Bacteria;p__Actinobacteriota;c__Coriobacteriia;o__Coriobacteriales;f__Coriobacteriaceae;g__Collinsella;s__	97.98	0.81	1	0	1	0	0	1	0	1	1	1	1	1	1	1	1	1	0	1	1	1	5
HRGM_Genome_0746	GUT_GENOME017525	d__Bacteria;p__Actinobacteriota;c__Coriobacteriia;o__Coriobacteriales;f__Coriobacteriaceae;g__Collinsella;s__	98.39	0.81	1	0	1	0	0	1	0	0	1	1	1	0	1	1	1	1	1	1	1	1	6
HRGM_Genome_0748	GUT_GENOME017813	d__Bacteria;p__Actinobacteriota;c__Coriobacteriia;o__Coriobacteriales;f__Coriobacteriaceae;g__Collinsella;s__	98.39	0.81	1	0	0	0	0	1	0	1	1	1	1	1	0	1	1	1	1	1	1	1	6
HRGM_Genome_0751	GUT_GENOME018344	d__Bacteria;p__Actinobacteriota;c__Coriobacteriia;o__Coriobacteriales;f__Coriobacteriaceae;g__Collinsella;s__	98.39	1.61	1	0	1	0	1	0	0	1	1	1	1	1	1	1	1	1	1	1	1	1	4
HRGM_Genome_0753	GUT_GENOME005165	d__Bacteria;p__Actinobacteriota;c__Coriobacteriia;o__Coriobacteriales;f__Coriobacteriaceae;g__Collinsella;s__	93.01	1.04	1	0	1	0	0	1	0	1	1	1	0	1	1	1	1	1	1	1	1	1	5
HRGM_Genome_0754	GUT_GENOME019319	d__Bacteria;p__Actinobacteriota;c__Coriobacteriia;o__Coriobacteriales;f__Coriobacteriaceae;g__Collinsella;s__	99.19	0	1	1	0	0	0	0	0	1	1	1	1	1	1	1	1	1	1	1	1	1	5
HRGM_Genome_0756	GUT_GENOME019818	d__Bacteria;p__Actinobacteriota;c__Coriobacteriia;o__Coriobacteriales;f__Coriobacteriaceae;g__Collinsella;s__	99.19	0.81	1	0	1	0	0	1	0	1	1	1	1	1	1	1	1	1	1	1	1	1	4
HRGM_Genome_0757	GUT_GENOME020249	d__Bacteria;p__Actinobacteriota;c__Coriobacteriia;o__Coriobacteriales;f__Coriobacteriaceae;g__Collinsella;s__	99.19	0.81	1	0	1	0	1	1	0	1	1	1	1	1	1	1	1	1	1	1	1	1	3
HRGM_Genome_0758	GUT_GENOME021430	d__Bacteria;p__Actinobacteriota;c__Coriobacteriia;o__Coriobacteriales;f__Coriobacteriaceae;g__Collinsella;s__	92.74	1.81	1	0	1	0	0	1	0	1	1	1	1	1	1	1	1	1	1	1	1	1	4
HRGM_Genome_0759	GUT_GENOME005475	d__Bacteria;p__Actinobacteriota;c__Coriobacteriia;o__Coriobacteriales;f__Coriobacteriaceae;g__Collinsella;s__	100	0.81	1	0	1	0	1	1	0	1	1	1	1	1	1	1	1	1	1	1	1	1	3
HRGM_Genome_0760	GUT_GENOME005565	d__Bacteria;p__Actinobacteriota;c__Coriobacteriia;o__Coriobacteriales;f__Coriobacteriaceae;g__Collinsella;s__	94.76	1.08	1	0	1	0	0	0	0	1	1	1	1	1	1	1	1	1	0	1	1	1	6
HRGM_Genome_0761	GUT_GENOME023192	d__Bacteria;p__Actinobacteriota;c__Coriobacteriia;o__Coriobacteriales;f__Coriobacteriaceae;g__Collinsella;s__	96.37	1.61	1	0	1	0	1	0	0	1	1	1	1	1	1	1	1	1	1	1	1	1	4
HRGM_Genome_0763	GUT_GENOME023942	d__Bacteria;p__Actinobacteriota;c__Coriobacteriia;o__Coriobacteriales;f__Coriobacteriaceae;g__Collinsella;s__	98.39	0.81	1	0	1	0	1	1	0	1	1	1	1	1	1	1	1	1	1	1	1	1	3
HRGM_Genome_0764	GUT_GENOME023976	d__Bacteria;p__Actinobacteriota;c__Coriobacteriia;o__Coriobacteriales;f__Coriobacteriaceae;g__Collinsella;s__	99.19	1.61	1	0	1	0	0	1	0	0	1	1	1	0	1	1	1	1	1	1	1	1	6
HRGM_Genome_0766	GUT_GENOME005862	d__Bacteria;p__Actinobacteriota;c__Coriobacteriia;o__Coriobacteriales;f__Coriobacteriaceae;g__Collinsella;s__	94.44	1.73	1	0	1	0	0	1	0	0	1	1	0	0	1	1	1	1	1	1	1	1	7
HRGM_Genome_0767	GUT_GENOME025412	d__Bacteria;p__Actinobacteriota;c__Coriobacteriia;o__Coriobacteriales;f__Coriobacteriaceae;g__Collinsella;s__	97.29	0.81	1	0	1	0	0	1	0	1	1	1	1	1	1	1	1	1	1	1	1	1	4
HRGM_Genome_0771	GUT_GENOME026716	d__Bacteria;p__Actinobacteriota;c__Coriobacteriia;o__Coriobacteriales;f__Coriobacteriaceae;g__Collinsella;s__	92.67	0.81	1	0	1	0	0	1	0	1	1	1	1	1	1	1	1	1	1	1	1	1	4
HRGM_Genome_0772	GUT_GENOME091116	d__Bacteria;p__Actinobacteriota;c__Coriobacteriia;o__Coriobacteriales;f__Coriobacteriaceae;g__Collinsella;s__	100	0.81	1	0	1	0	0	1	0	1	1	1	1	1	1	1	1	1	1	1	1	1	4
HRGM_Genome_0775	GUT_GENOME006415	d__Bacteria;p__Actinobacteriota;c__Coriobacteriia;o__Coriobacteriales;f__Coriobacteriaceae;g__Collinsella;s__	99.19	0.81	1	0	1	1	0	1	0	1	1	1	1	1	1	1	1	1	1	1	1	1	3
HRGM_Genome_0776	GUT_GENOME092106	d__Bacteria;p__Actinobacteriota;c__Coriobacteriia;o__Coriobacteriales;f__Coriobacteriaceae;g__Collinsella;s__	96.77	1.61	1	0	1	1	0	1	0	1	1	1	1	1	1	1	1	1	1	1	1	1	3
HRGM_Genome_0777	GUT_GENOME092330	d__Bacteria;p__Actinobacteriota;c__Coriobacteriia;o__Coriobacteriales;f__Coriobacteriaceae;g__Collinsella;s__	100	0.81	1	0	1	0	1	1	0	1	1	1	1	1	1	1	1	1	1	1	1	1	3
HRGM_Genome_0778	GUT_GENOME092886	d__Bacteria;p__Actinobacteriota;c__Coriobacteriia;o__Coriobacteriales;f__Coriobacteriaceae;g__Collinsella;s__	100	0.81	1	0	1	0	1	1	0	1	1	1	1	1	1	1	1	1	1	1	1	1	3
HRGM_Genome_0782	GUT_GENOME093646	d__Bacteria;p__Actinobacteriota;c__Coriobacteriia;o__Coriobacteriales;f__Coriobacteriaceae;g__Collinsella;s__	96.77	0.81	1	0	0	0	0	1	0	1	1	1	1	1	1	1	0	1	0	1	1	1	7
HRGM_Genome_0786	GUT_GENOME097354	d__Bacteria;p__Actinobacteriota;c__Coriobacteriia;o__Coriobacteriales;f__Coriobacteriaceae;g__Collinsella;s__	100	0.81	1	0	1	0	0	1	0	1	1	1	1	1	1	1	1	1	1	1	1	1	4
HRGM_Genome_0787	GUT_GENOME097394	d__Bacteria;p__Actinobacteriota;c__Coriobacteriia;o__Coriobacteriales;f__Coriobacteriaceae;g__Collinsella;s__	99.19	0.81	1	0	1	0	1	1	0	1	1	1	1	1	1	1	1	1	1	1	1	1	3
HRGM_Genome_0793	GUT_GENOME097649	d__Bacteria;p__Actinobacteriota;c__Coriobacteriia;o__Coriobacteriales;f__Coriobacteriaceae;g__Collinsella;s__	97.18	0.81	1	0	1	0	0	1	0	1	1	1	1	1	1	1	1	1	1	1	1	1	4
HRGM_Genome_0794	GUT_GENOME097660	d__Bacteria;p__Actinobacteriota;c__Coriobacteriia;o__Coriobacteriales;f__Coriobacteriaceae;g__Collinsella;s__	98.39	0.81	1	0	1	0	1	1	0	0	1	1	1	0	1	1	1	1	1	1	1	1	5
HRGM_Genome_0795	GUT_GENOME097662	d__Bacteria;p__Actinobacteriota;c__Coriobacteriia;o__Coriobacteriales;f__Coriobacteriaceae;g__Collinsella;s__	97.73	1.61	1	0	1	0	0	1	0	1	1	1	1	1	1	1	1	1	1	1	1	1	4
HRGM_Genome_0796	GUT_GENOME098912	d__Bacteria;p__Actinobacteriota;c__Coriobacteriia;o__Coriobacteriales;f__Coriobacteriaceae;g__Collinsella;s__	94.35	1.08	1	0	1	0	0	1	0	1	1	1	1	1	1	1	1	1	1	1	1	1	4
HRGM_Genome_0797	GUT_GENOME099453	d__Bacteria;p__Actinobacteriota;c__Coriobacteriia;o__Coriobacteriales;f__Coriobacteriaceae;g__Collinsella;s__Collinsella sp002232035	98.39	1.61	1	0	1	0	0	1	0	1	1	1	1	1	1	1	1	1	1	1	1	1	4
HRGM_Genome_0799	GUT_GENOME100308	d__Bacteria;p__Actinobacteriota;c__Coriobacteriia;o__Coriobacteriales;f__Coriobacteriaceae;g__Collinsella;s__	97.98	0.81	1	0	1	0	0	0	0	1	1	1	0	1	1	1	1	1	1	1	1	1	6
HRGM_Genome_0800	GUT_GENOME100884	d__Bacteria;p__Actinobacteriota;c__Coriobacteriia;o__Coriobacteriales;f__Coriobacteriaceae;g__Collinsella;s__	98.04	0.81	1	0	1	0	0	1	0	1	1	1	0	1	1	1	1	1	1	1	1	1	5
HRGM_Genome_0801	GUT_GENOME101140	d__Bacteria;p__Actinobacteriota;c__Coriobacteriia;o__Coriobacteriales;f__Coriobacteriaceae;g__Collinsella;s__	96.77	1.08	1	0	1	0	0	1	0	1	1	1	1	1	1	1	1	1	1	0	1	1	5
HRGM_Genome_0802	GUT_GENOME002690	d__Bacteria;p__Actinobacteriota;c__Coriobacteriia;o__Coriobacteriales;f__Coriobacteriaceae;g__Collinsella;s__	98.39	0.81	1	0	1	0	0	1	0	1	1	1	1	1	1	1	1	1	1	0	1	1	5
HRGM_Genome_0805	GUT_GENOME104044	d__Bacteria;p__Actinobacteriota;c__Coriobacteriia;o__Coriobacteriales;f__Coriobacteriaceae;g__Collinsella;s__	100	0.81	1	0	1	0	0	1	0	1	1	1	1	1	1	1	1	1	1	1	1	1	4
HRGM_Genome_0806	GUT_GENOME104146	d__Bacteria;p__Actinobacteriota;c__Coriobacteriia;o__Coriobacteriales;f__Coriobacteriaceae;g__Collinsella;s__	98.92	1.61	1	0	1	0	0	1	0	1	1	1	1	1	1	1	1	1	1	1	1	1	4
HRGM_Genome_0809	GUT_GENOME104589	d__Bacteria;p__Actinobacteriota;c__Coriobacteriia;o__Coriobacteriales;f__Coriobacteriaceae;g__Collinsella;s__	95.56	1.61	1	0	0	0	0	1	0	1	0	1	1	1	0	1	1	1	0	1	1	1	8
HRGM_Genome_0810	GUT_GENOME104756	d__Bacteria;p__Actinobacteriota;c__Coriobacteriia;o__Coriobacteriales;f__Coriobacteriaceae;g__Collinsella;s__	98.79	1.63	1	0	1	0	0	1	0	1	1	1	1	1	0	1	1	1	0	1	1	1	6
HRGM_Genome_0812	GUT_GENOME105317	d__Bacteria;p__Actinobacteriota;c__Coriobacteriia;o__Coriobacteriales;f__Coriobacteriaceae;g__Collinsella;s__	100	0.81	1	0	1	0	0	1	0	1	1	1	1	1	1	1	1	1	1	1	1	1	4
HRGM_Genome_0813	GUT_GENOME105597	d__Bacteria;p__Actinobacteriota;c__Coriobacteriia;o__Coriobacteriales;f__Coriobacteriaceae;g__Collinsella;s__	100	0.81	1	0	1	0	0	1	0	1	1	1	1	1	1	1	1	1	1	1	1	1	4
HRGM_Genome_0814	GUT_GENOME105800	d__Bacteria;p__Actinobacteriota;c__Coriobacteriia;o__Coriobacteriales;f__Coriobacteriaceae;g__Collinsella;s__	97.58	0.88	1	0	1	0	0	1	0	1	1	1	1	1	1	1	1	1	1	1	1	1	4
HRGM_Genome_0815	GUT_GENOME106132	d__Bacteria;p__Actinobacteriota;c__Coriobacteriia;o__Coriobacteriales;f__Coriobacteriaceae;g__Collinsella;s__	99.19	0.81	1	0	1	0	0	1	0	1	1	1	1	1	1	1	1	1	1	1	1	1	4
HRGM_Genome_0816	GUT_GENOME106820	d__Bacteria;p__Actinobacteriota;c__Coriobacteriia;o__Coriobacteriales;f__Coriobacteriaceae;g__Collinsella;s__	99.19	1.48	1	0	1	0	1	1	0	1	1	1	1	1	1	1	1	1	1	1	1	1	3
HRGM_Genome_0817	GUT_GENOME109545	d__Bacteria;p__Actinobacteriota;c__Coriobacteriia;o__Coriobacteriales;f__Coriobacteriaceae;g__Collinsella;s__	91.94	0.81	1	0	1	0	0	1	0	1	1	1	1	1	1	1	1	1	1	1	1	1	4
HRGM_Genome_0819	GUT_GENOME111977	d__Bacteria;p__Actinobacteriota;c__Coriobacteriia;o__Coriobacteriales;f__Coriobacteriaceae;g__Collinsella;s__	100	0.81	1	0	1	0	0	1	0	1	1	1	1	1	1	1	1	1	1	1	1	1	4
HRGM_Genome_0820	GUT_GENOME002826	d__Bacteria;p__Actinobacteriota;c__Coriobacteriia;o__Coriobacteriales;f__Coriobacteriaceae;g__Collinsella;s__	100	0.81	1	0	1	0	0	1	0	0	1	1	1	0	1	1	1	1	1	1	1	1	6
HRGM_Genome_0825	GUT_GENOME119616	d__Bacteria;p__Actinobacteriota;c__Coriobacteriia;o__Coriobacteriales;f__Coriobacteriaceae;g__Collinsella;s__Collinsella aerofaciens_F	100	0.81	1	0	1	0	1	1	0	1	1	1	1	1	1	1	1	1	1	1	1	1	3
HRGM_Genome_0827	GUT_GENOME119981	d__Bacteria;p__Actinobacteriota;c__Coriobacteriia;o__Coriobacteriales;f__Coriobacteriaceae;g__Collinsella;s__	100	0.81	1	0	1	0	0	1	0	1	1	1	1	1	1	1	1	1	1	1	1	1	4
HRGM_Genome_0828	GUT_GENOME120305	d__Bacteria;p__Actinobacteriota;c__Coriobacteriia;o__Coriobacteriales;f__Coriobacteriaceae;g__Collinsella;s__	99.19	0.81	1	0	1	0	0	1	0	1	1	1	1	1	1	1	1	1	1	1	1	1	4
HRGM_Genome_0830	GUT_GENOME040261	d__Bacteria;p__Actinobacteriota;c__Coriobacteriia;o__Coriobacteriales;f__Coriobacteriaceae;g__Collinsella;s__	96.17	0.88	1	0	0	0	0	0	0	1	1	1	1	1	1	1	1	1	1	1	1	1	6
HRGM_Genome_0831	GUT_GENOME042491	d__Bacteria;p__Actinobacteriota;c__Coriobacteriia;o__Coriobacteriales;f__Coriobacteriaceae;g__Collinsella;s__	97.58	0.81	1	0	1	0	1	1	0	1	1	1	1	1	1	1	1	1	1	1	1	1	3
HRGM_Genome_0832	GUT_GENOME042573	d__Bacteria;p__Actinobacteriota;c__Coriobacteriia;o__Coriobacteriales;f__Coriobacteriaceae;g__Collinsella;s__	99.19	0.81	1	0	1	0	1	1	0	1	1	1	1	1	1	1	1	1	1	1	1	1	3
HRGM_Genome_0834	GUT_GENOME043156	d__Bacteria;p__Actinobacteriota;c__Coriobacteriia;o__Coriobacteriales;f__Coriobacteriaceae;g__Collinsella;s__	96.1	1.04	1	0	1	0	1	1	0	1	1	1	1	1	1	1	1	1	1	1	1	1	3
HRGM_Genome_0836	GUT_GENOME043953	d__Bacteria;p__Actinobacteriota;c__Coriobacteriia;o__Coriobacteriales;f__Coriobacteriaceae;g__Collinsella;s__	99.19	0.81	1	0	1	0	1	1	0	1	1	1	1	1	1	1	1	1	1	1	1	1	3
HRGM_Genome_0837	GUT_GENOME027928	d__Bacteria;p__Actinobacteriota;c__Coriobacteriia;o__Coriobacteriales;f__Coriobacteriaceae;g__Collinsella;s__	100	1.61	1	0	1	0	0	1	0	1	1	1	1	1	1	1	1	1	1	1	1	1	4
HRGM_Genome_0838	GUT_GENOME044240	d__Bacteria;p__Actinobacteriota;c__Coriobacteriia;o__Coriobacteriales;f__Coriobacteriaceae;g__Collinsella;s__	100	0.81	1	0	1	0	0	1	0	1	1	1	0	1	1	1	1	1	1	1	1	1	5
HRGM_Genome_0840	GUT_GENOME045330	d__Bacteria;p__Actinobacteriota;c__Coriobacteriia;o__Coriobacteriales;f__Coriobacteriaceae;g__Collinsella;s__Collinsella sp002232035	100	0.81	1	0	1	0	0	1	0	1	1	1	1	1	1	1	1	1	1	1	1	1	4
HRGM_Genome_0841	GUT_GENOME029137	d__Bacteria;p__Actinobacteriota;c__Coriobacteriia;o__Coriobacteriales;f__Coriobacteriaceae;g__Collinsella;s__	97.85	0.81	1	0	1	0	0	1	0	1	1	1	1	1	1	1	1	1	1	1	1	1	4
HRGM_Genome_0851	GUT_GENOME058365	d__Bacteria;p__Actinobacteriota;c__Coriobacteriia;o__Coriobacteriales;f__Coriobacteriaceae;g__Collinsella;s__	95.88	0	1	0	0	0	0	0	0	0	1	1	1	1	1	1	1	1	1	1	1	1	7
HRGM_Genome_0852	GUT_GENOME059153	d__Bacteria;p__Actinobacteriota;c__Coriobacteriia;o__Coriobacteriales;f__Coriobacteriaceae;g__Collinsella;s__	94.35	0	1	0	1	0	0	1	0	1	1	1	1	1	1	1	1	1	1	1	1	1	4
HRGM_Genome_0853	GUT_GENOME060023	d__Bacteria;p__Actinobacteriota;c__Coriobacteriia;o__Coriobacteriales;f__Coriobacteriaceae;g__Collinsella;s__	90.92	1.61	1	0	1	0	0	1	0	1	1	1	0	1	1	1	1	1	1	1	1	1	5
HRGM_Genome_0854	GUT_GENOME060258	d__Bacteria;p__Actinobacteriota;c__Coriobacteriia;o__Coriobacteriales;f__Coriobacteriaceae;g__Collinsella;s__	97.04	0	1	0	0	0	0	1	0	1	1	1	1	1	1	1	1	1	1	1	1	1	5
HRGM_Genome_0855	GUT_GENOME029840	d__Bacteria;p__Actinobacteriota;c__Coriobacteriia;o__Coriobacteriales;f__Coriobacteriaceae;g__Collinsella;s__Collinsella sp002232035	96.99	0.12	1	0	1	0	0	0	0	1	1	1	0	1	1	1	1	1	1	1	1	1	6
HRGM_Genome_0856	GUT_GENOME062400	d__Bacteria;p__Actinobacteriota;c__Coriobacteriia;o__Coriobacteriales;f__Coriobacteriaceae;g__Collinsella;s__	100	0.81	1	0	1	0	0	1	0	1	1	1	1	1	1	1	1	1	1	1	1	1	4
HRGM_Genome_0858	GUT_GENOME064269	d__Bacteria;p__Actinobacteriota;c__Coriobacteriia;o__Coriobacteriales;f__Coriobacteriaceae;g__Collinsella;s__Collinsella aerofaciens_F	100	0.81	1	0	1	0	1	1	0	1	1	1	1	1	1	1	1	1	1	1	1	1	3
HRGM_Genome_0859	GUT_GENOME064466	d__Bacteria;p__Actinobacteriota;c__Coriobacteriia;o__Coriobacteriales;f__Coriobacteriaceae;g__Collinsella;s__	96.43	0.81	1	0	0	0	1	1	0	1	1	1	1	1	1	1	1	1	1	1	1	1	4
HRGM_Genome_0860	GUT_GENOME030016	d__Bacteria;p__Actinobacteriota;c__Coriobacteriia;o__Coriobacteriales;f__Coriobacteriaceae;g__Collinsella;s__Collinsella sp002232035	98.39	0.81	1	0	1	0	0	1	0	1	1	1	0	1	1	1	1	1	1	1	1	1	5
HRGM_Genome_0862	GUT_GENOME164337	d__Bacteria;p__Actinobacteriota;c__Coriobacteriia;o__Coriobacteriales;f__Coriobacteriaceae;g__Collinsella;s__	100	0.81	1	0	1	0	1	1	0	1	1	1	1	1	1	1	1	1	1	1	1	1	3
HRGM_Genome_0863	GUT_GENOME165031	d__Bacteria;p__Actinobacteriota;c__Coriobacteriia;o__Coriobacteriales;f__Coriobacteriaceae;g__Collinsella;s__	97.73	0.81	1	0	1	0	0	1	0	1	1	1	1	1	1	1	1	1	1	1	1	1	4
HRGM_Genome_0866	GUT_GENOME031710	d__Bacteria;p__Actinobacteriota;c__Coriobacteriia;o__Coriobacteriales;f__Coriobacteriaceae;g__Collinsella;s__	87.56	1.61	1	0	1	0	0	1	0	0	1	1	1	0	1	1	1	1	1	1	1	1	6
HRGM_Genome_0867	GUT_GENOME027533	d__Bacteria;p__Actinobacteriota;c__Coriobacteriia;o__Coriobacteriales;f__Coriobacteriaceae;g__Collinsella;s__	97.58	0.81	1	0	1	0	0	1	0	1	1	1	1	1	1	1	1	1	1	1	1	1	4
HRGM_Genome_0869	GUT_GENOME031806	d__Bacteria;p__Actinobacteriota;c__Coriobacteriia;o__Coriobacteriales;f__Coriobacteriaceae;g__Collinsella;s__	95.97	0.95	1	0	1	0	0	0	0	1	1	1	1	1	1	1	1	1	1	1	1	1	5
HRGM_Genome_0870	GUT_GENOME174301	d__Bacteria;p__Actinobacteriota;c__Coriobacteriia;o__Coriobacteriales;f__Coriobacteriaceae;g__Collinsella;s__	98.39	0.81	1	0	1	0	0	1	0	1	1	1	1	1	1	1	1	1	1	1	1	1	4
HRGM_Genome_0873	GUT_GENOME175045	d__Bacteria;p__Actinobacteriota;c__Coriobacteriia;o__Coriobacteriales;f__Coriobacteriaceae;g__Collinsella;s__Collinsella aerofaciens_F	91.59	0	1	0	1	0	0	1	0	1	1	1	0	1	1	1	1	0	0	1	1	1	7
HRGM_Genome_0874	GUT_GENOME031916	d__Bacteria;p__Actinobacteriota;c__Coriobacteriia;o__Coriobacteriales;f__Coriobacteriaceae;g__Collinsella;s__	97.58	0.81	1	0	1	0	0	1	0	1	1	1	1	1	1	1	1	1	1	1	1	1	4
HRGM_Genome_0875	GUT_GENOME175069	d__Bacteria;p__Actinobacteriota;c__Coriobacteriia;o__Coriobacteriales;f__Coriobacteriaceae;g__Collinsella;s__	91.13	1.88	1	0	1	0	0	0	0	1	1	1	1	1	1	1	1	1	1	1	1	1	5
HRGM_Genome_0876	GUT_GENOME175097	d__Bacteria;p__Actinobacteriota;c__Coriobacteriia;o__Coriobacteriales;f__Coriobacteriaceae;g__Collinsella;s__	96.77	0.81	1	0	1	0	0	1	0	1	1	1	1	1	1	1	1	1	1	1	1	1	4
HRGM_Genome_0877	GUT_GENOME175115	d__Bacteria;p__Actinobacteriota;c__Coriobacteriia;o__Coriobacteriales;f__Coriobacteriaceae;g__Collinsella;s__	87.58	0	1	0	0	0	0	1	0	1	1	1	1	1	1	1	1	1	1	1	1	1	5
HRGM_Genome_0878	GUT_GENOME175146	d__Bacteria;p__Actinobacteriota;c__Coriobacteriia;o__Coriobacteriales;f__Coriobacteriaceae;g__Collinsella;s__	90.51	0.15	1	0	1	0	0	1	0	1	1	1	0	1	1	1	1	1	0	1	1	1	6
HRGM_Genome_0880	GUT_GENOME175216	d__Bacteria;p__Actinobacteriota;c__Coriobacteriia;o__Coriobacteriales;f__Coriobacteriaceae;g__Collinsella;s__	99.19	0.81	1	0	1	0	1	1	0	1	1	1	1	1	1	1	1	1	1	1	1	1	3
HRGM_Genome_0881	GUT_GENOME175234	d__Bacteria;p__Actinobacteriota;c__Coriobacteriia;o__Coriobacteriales;f__Coriobacteriaceae;g__Collinsella;s__	99.19	0.81	1	0	1	0	0	1	0	1	1	1	1	1	1	1	1	1	1	1	1	1	4
HRGM_Genome_0882	GUT_GENOME175312	d__Bacteria;p__Actinobacteriota;c__Coriobacteriia;o__Coriobacteriales;f__Coriobacteriaceae;g__Collinsella;s__	95.97	0.81	1	0	1	0	0	1	0	1	1	1	1	1	1	1	1	1	1	1	1	1	4
HRGM_Genome_0885	GUT_GENOME175423	d__Bacteria;p__Actinobacteriota;c__Coriobacteriia;o__Coriobacteriales;f__Coriobacteriaceae;g__Collinsella;s__	93.95	0.81	1	0	0	0	0	1	0	1	1	1	1	1	1	1	1	1	1	1	1	1	5
HRGM_Genome_0887	GUT_GENOME175577	d__Bacteria;p__Actinobacteriota;c__Coriobacteriia;o__Coriobacteriales;f__Coriobacteriaceae;g__Collinsella;s__	90.4	1.69	1	0	0	0	0	0	0	1	0	1	1	1	1	1	1	1	0	1	1	1	8
HRGM_Genome_0889	GUT_GENOME032415	d__Bacteria;p__Actinobacteriota;c__Coriobacteriia;o__Coriobacteriales;f__Coriobacteriaceae;g__Collinsella;s__	98.39	0.81	1	0	1	0	0	1	0	0	1	1	1	0	1	1	1	1	1	1	1	1	6
HRGM_Genome_0890	GUT_GENOME032561	d__Bacteria;p__Actinobacteriota;c__Coriobacteriia;o__Coriobacteriales;f__Coriobacteriaceae;g__Collinsella;s__	100	0.81	1	0	1	0	0	1	0	1	1	1	1	1	1	1	1	1	1	1	1	1	4
HRGM_Genome_0891	GUT_GENOME179190	d__Bacteria;p__Actinobacteriota;c__Coriobacteriia;o__Coriobacteriales;f__Coriobacteriaceae;g__Collinsella;s__	100	0.81	1	0	1	0	0	1	0	1	1	1	0	1	1	1	1	1	1	1	1	1	5
HRGM_Genome_0892	GUT_GENOME179840	d__Bacteria;p__Actinobacteriota;c__Coriobacteriia;o__Coriobacteriales;f__Coriobacteriaceae;g__Collinsella;s__	89.42	0.81	1	0	1	0	0	1	0	1	1	1	1	1	1	1	1	1	0	1	1	1	5
HRGM_Genome_0893	GUT_GENOME179909	d__Bacteria;p__Actinobacteriota;c__Coriobacteriia;o__Coriobacteriales;f__Coriobacteriaceae;g__Collinsella;s__	94.96	0.81	1	0	1	0	0	1	0	1	1	1	0	1	1	1	1	1	1	1	1	1	5
HRGM_Genome_0894	GUT_GENOME179927	d__Bacteria;p__Actinobacteriota;c__Coriobacteriia;o__Coriobacteriales;f__Coriobacteriaceae;g__Collinsella;s__	99.35	1.61	1	0	1	0	0	1	0	1	1	1	1	1	1	1	1	1	1	1	1	1	4
HRGM_Genome_0896	GUT_GENOME179954	d__Bacteria;p__Actinobacteriota;c__Coriobacteriia;o__Coriobacteriales;f__Coriobacteriaceae;g__Collinsella;s__Collinsella aerofaciens_F	100	0.81	1	0	1	0	0	1	0	1	1	1	1	1	1	1	1	1	1	1	1	1	4
HRGM_Genome_0897	GUT_GENOME032757	d__Bacteria;p__Actinobacteriota;c__Coriobacteriia;o__Coriobacteriales;f__Coriobacteriaceae;g__Collinsella;s__	95.97	1.61	1	0	1	0	0	1	0	1	1	1	1	1	1	1	1	1	1	1	1	1	4
HRGM_Genome_0898	GUT_GENOME027572	d__Bacteria;p__Actinobacteriota;c__Coriobacteriia;o__Coriobacteriales;f__Coriobacteriaceae;g__Collinsella;s__	99.19	1.61	1	0	1	0	0	1	0	1	1	1	1	1	1	1	1	1	1	1	1	1	4
HRGM_Genome_0900	GUT_GENOME180088	d__Bacteria;p__Actinobacteriota;c__Coriobacteriia;o__Coriobacteriales;f__Coriobacteriaceae;g__Collinsella;s__	93.95	1.61	1	0	1	0	0	0	0	1	1	1	1	1	1	1	1	1	1	1	1	1	5
HRGM_Genome_0904	GUT_GENOME181927	d__Bacteria;p__Actinobacteriota;c__Coriobacteriia;o__Coriobacteriales;f__Coriobacteriaceae;g__Collinsella;s__	100	0.81	1	0	1	0	1	1	0	1	1	1	1	1	1	1	1	1	1	1	1	1	3
HRGM_Genome_0905	GUT_GENOME183261	d__Bacteria;p__Actinobacteriota;c__Coriobacteriia;o__Coriobacteriales;f__Coriobacteriaceae;g__Collinsella;s__	90.73	0.81	1	0	1	0	0	1	0	1	0	1	1	1	1	1	1	1	1	0	1	1	6
HRGM_Genome_0906	GUT_GENOME185633	d__Bacteria;p__Actinobacteriota;c__Coriobacteriia;o__Coriobacteriales;f__Coriobacteriaceae;g__Collinsella;s__	97.58	0	1	0	0	0	0	1	0	1	1	0	1	1	0	1	1	1	1	1	1	1	7
HRGM_Genome_0907	GUT_GENOME185774	d__Bacteria;p__Actinobacteriota;c__Coriobacteriia;o__Coriobacteriales;f__Coriobacteriaceae;g__Collinsella;s__	100	0.81	1	0	1	0	0	1	0	1	1	1	1	1	1	1	1	1	1	1	1	1	4
HRGM_Genome_0908	GUT_GENOME187127	d__Bacteria;p__Actinobacteriota;c__Coriobacteriia;o__Coriobacteriales;f__Coriobacteriaceae;g__Collinsella;s__	99.19	0.81	1	0	1	0	1	1	0	1	1	1	1	1	1	1	1	1	1	1	1	1	3
HRGM_Genome_0909	GUT_GENOME187900	d__Bacteria;p__Actinobacteriota;c__Coriobacteriia;o__Coriobacteriales;f__Coriobacteriaceae;g__Collinsella;s__	98.39	0.81	1	0	1	0	0	1	0	1	1	1	1	1	1	1	1	1	1	1	1	1	4
HRGM_Genome_0910	GUT_GENOME188619	d__Bacteria;p__Actinobacteriota;c__Coriobacteriia;o__Coriobacteriales;f__Coriobacteriaceae;g__Collinsella;s__	96.77	1.61	1	0	1	0	0	0	0	1	1	1	0	1	1	1	1	1	1	1	1	1	6
HRGM_Genome_0912	GUT_GENOME189446	d__Bacteria;p__Actinobacteriota;c__Coriobacteriia;o__Coriobacteriales;f__Coriobacteriaceae;g__Collinsella;s__	99.19	0.81	1	0	1	0	0	1	0	1	1	1	0	1	1	1	1	1	1	1	1	1	5
HRGM_Genome_0914	GUT_GENOME033705	d__Bacteria;p__Actinobacteriota;c__Coriobacteriia;o__Coriobacteriales;f__Coriobacteriaceae;g__Collinsella;s__	94.35	0.81	1	0	1	0	0	1	0	1	1	1	1	1	1	1	1	1	1	1	1	1	4
HRGM_Genome_0916	GUT_GENOME033839	d__Bacteria;p__Actinobacteriota;c__Coriobacteriia;o__Coriobacteriales;f__Coriobacteriaceae;g__Collinsella;s__	85.48	0.81	1	0	1	0	0	1	0	1	1	1	1	1	1	1	1	1	1	1	1	1	4
HRGM_Genome_0917	GUT_GENOME192690	d__Bacteria;p__Actinobacteriota;c__Coriobacteriia;o__Coriobacteriales;f__Coriobacteriaceae;g__Collinsella;s__	98.39	0.81	1	0	1	0	0	1	0	1	1	1	1	1	1	1	1	1	1	1	1	1	4
HRGM_Genome_0918	GUT_GENOME193885	d__Bacteria;p__Actinobacteriota;c__Coriobacteriia;o__Coriobacteriales;f__Coriobacteriaceae;g__Collinsella;s__	86.28	0.81	1	0	0	0	0	0	0	1	0	0	0	1	0	1	0	1	0	1	1	1	12
HRGM_Genome_0919	GUT_GENOME194012	d__Bacteria;p__Actinobacteriota;c__Coriobacteriia;o__Coriobacteriales;f__Coriobacteriaceae;g__Collinsella;s__	100	0.81	1	0	1	0	0	1	0	1	1	1	0	1	1	1	1	1	1	1	1	1	5
HRGM_Genome_0920	GUT_GENOME194232	d__Bacteria;p__Actinobacteriota;c__Coriobacteriia;o__Coriobacteriales;f__Coriobacteriaceae;g__Collinsella;s__	94.35	0.81	1	0	1	0	0	1	0	1	1	1	1	1	1	1	1	1	1	1	1	1	4
HRGM_Genome_0922	GUT_GENOME027582	d__Bacteria;p__Actinobacteriota;c__Coriobacteriia;o__Coriobacteriales;f__Coriobacteriaceae;g__Collinsella;s__	100	1.61	1	0	1	0	0	1	0	1	1	1	1	1	1	1	1	1	1	1	1	1	4
HRGM_Genome_0923	GUT_GENOME195840	d__Bacteria;p__Actinobacteriota;c__Coriobacteriia;o__Coriobacteriales;f__Coriobacteriaceae;g__Collinsella;s__	98.39	1.73	1	0	1	0	1	1	0	1	1	1	1	1	1	1	1	1	1	1	1	1	3
HRGM_Genome_0924	GUT_GENOME195910	d__Bacteria;p__Actinobacteriota;c__Coriobacteriia;o__Coriobacteriales;f__Coriobacteriaceae;g__Collinsella;s__	90.81	1.34	1	0	0	0	0	1	0	1	1	1	1	1	1	1	1	1	0	0	1	1	7
HRGM_Genome_0925	GUT_GENOME195950	d__Bacteria;p__Actinobacteriota;c__Coriobacteriia;o__Coriobacteriales;f__Coriobacteriaceae;g__Collinsella;s__	87.63	0.99	1	0	0	0	0	1	0	1	1	1	1	1	1	1	1	1	1	0	1	1	6
HRGM_Genome_0928	GUT_GENOME196097	d__Bacteria;p__Actinobacteriota;c__Coriobacteriia;o__Coriobacteriales;f__Coriobacteriaceae;g__Collinsella;s__	96.77	0.81	1	0	1	0	0	1	0	1	1	1	1	1	1	1	1	1	1	1	1	1	4
HRGM_Genome_0929	GUT_GENOME196106	d__Bacteria;p__Actinobacteriota;c__Coriobacteriia;o__Coriobacteriales;f__Coriobacteriaceae;g__Collinsella;s__	91.62	1.88	1	0	1	0	0	1	0	1	1	1	0	1	1	1	1	1	1	1	1	1	5
HRGM_Genome_0930	GUT_GENOME196193	d__Bacteria;p__Actinobacteriota;c__Coriobacteriia;o__Coriobacteriales;f__Coriobacteriaceae;g__Collinsella;s__	93.3	0.81	1	0	0	0	0	1	0	1	1	1	1	1	0	1	1	1	1	1	1	1	6
HRGM_Genome_0931	GUT_GENOME196256	d__Bacteria;p__Actinobacteriota;c__Coriobacteriia;o__Coriobacteriales;f__Coriobacteriaceae;g__Collinsella;s__	97.24	0.92	1	0	1	0	0	1	0	1	1	1	1	1	1	1	1	1	1	1	1	1	4
HRGM_Genome_0932	GUT_GENOME196449	d__Bacteria;p__Actinobacteriota;c__Coriobacteriia;o__Coriobacteriales;f__Coriobacteriaceae;g__Collinsella;s__	91.28	1.69	1	0	0	0	0	1	0	1	1	1	1	1	0	1	1	1	1	1	1	1	6
HRGM_Genome_0934	GUT_GENOME196501	d__Bacteria;p__Actinobacteriota;c__Coriobacteriia;o__Coriobacteriales;f__Coriobacteriaceae;g__Collinsella;s__	98.04	0.81	1	0	1	0	0	1	0	1	1	1	1	1	1	1	1	1	1	1	1	1	4
HRGM_Genome_0935	GUT_GENOME196563	d__Bacteria;p__Actinobacteriota;c__Coriobacteriia;o__Coriobacteriales;f__Coriobacteriaceae;g__Collinsella;s__	100	0.81	1	0	1	0	1	1	0	1	1	1	1	1	1	1	1	1	1	1	1	1	3
HRGM_Genome_0938	GUT_GENOME196799	d__Bacteria;p__Actinobacteriota;c__Coriobacteriia;o__Coriobacteriales;f__Coriobacteriaceae;g__Collinsella;s__	95.97	0.81	1	0	1	0	1	1	0	1	1	1	1	1	1	1	1	1	1	1	1	1	3
HRGM_Genome_0940	GUT_GENOME196940	d__Bacteria;p__Actinobacteriota;c__Coriobacteriia;o__Coriobacteriales;f__Coriobacteriaceae;g__Collinsella;s__	100	0.81	1	0	1	0	0	1	0	1	1	1	1	1	1	1	1	1	1	1	1	1	4
HRGM_Genome_0942	GUT_GENOME197156	d__Bacteria;p__Actinobacteriota;c__Coriobacteriia;o__Coriobacteriales;f__Coriobacteriaceae;g__Collinsella;s__	100	0.81	1	0	1	1	0	1	0	1	1	1	1	1	1	1	1	1	1	1	1	1	3
HRGM_Genome_0946	GUT_GENOME197648	d__Bacteria;p__Actinobacteriota;c__Coriobacteriia;o__Coriobacteriales;f__Coriobacteriaceae;g__Collinsella;s__	97.58	0.81	1	0	1	0	0	1	0	1	1	1	1	1	1	1	1	1	1	1	1	1	4
HRGM_Genome_0947	GUT_GENOME197867	d__Bacteria;p__Actinobacteriota;c__Coriobacteriia;o__Coriobacteriales;f__Coriobacteriaceae;g__Collinsella;s__	100	0.81	1	0	1	0	0	1	0	1	1	1	1	1	1	1	1	1	1	1	1	1	4
HRGM_Genome_0948	GUT_GENOME197982	d__Bacteria;p__Actinobacteriota;c__Coriobacteriia;o__Coriobacteriales;f__Coriobacteriaceae;g__Collinsella;s__	95.97	0.81	1	0	1	0	1	1	0	1	1	1	1	1	1	1	1	1	1	1	1	1	3
HRGM_Genome_0951	GUT_GENOME199255	d__Bacteria;p__Actinobacteriota;c__Coriobacteriia;o__Coriobacteriales;f__Coriobacteriaceae;g__Collinsella;s__	100	1.08	1	0	1	0	1	1	0	1	1	1	1	1	1	1	1	1	1	1	1	1	3
HRGM_Genome_0953	GUT_GENOME200540	d__Bacteria;p__Actinobacteriota;c__Coriobacteriia;o__Coriobacteriales;f__Coriobacteriaceae;g__Collinsella;s__Collinsella sp002232035	91.13	0.4	1	0	0	0	0	1	0	1	1	1	1	1	1	1	1	1	1	1	1	1	5
HRGM_Genome_0954	GUT_GENOME201215	d__Bacteria;p__Actinobacteriota;c__Coriobacteriia;o__Coriobacteriales;f__Coriobacteriaceae;g__Collinsella;s__	100	0.81	1	0	1	0	1	1	0	1	1	1	1	1	1	1	1	1	1	1	1	1	3
HRGM_Genome_0955	GUT_GENOME201873	d__Bacteria;p__Actinobacteriota;c__Coriobacteriia;o__Coriobacteriales;f__Coriobacteriaceae;g__Collinsella;s__	88.26	2	1	0	0	0	0	1	0	0	1	1	1	0	1	1	1	1	0	1	1	1	8
HRGM_Genome_0956	GUT_GENOME201992	d__Bacteria;p__Actinobacteriota;c__Coriobacteriia;o__Coriobacteriales;f__Coriobacteriaceae;g__Collinsella;s__	99.19	0.12	1	0	1	1	0	1	0	1	1	1	1	1	1	1	1	1	1	1	1	1	3
HRGM_Genome_0958	GUT_GENOME202152	d__Bacteria;p__Actinobacteriota;c__Coriobacteriia;o__Coriobacteriales;f__Coriobacteriaceae;g__Collinsella;s__	97.14	2	1	0	1	0	0	1	0	1	1	1	1	1	1	1	1	1	1	1	1	1	4
HRGM_Genome_0960	GUT_GENOME202528	d__Bacteria;p__Actinobacteriota;c__Coriobacteriia;o__Coriobacteriales;f__Coriobacteriaceae;g__Collinsella;s__	99.19	0.81	1	0	1	0	1	1	0	1	1	1	1	1	1	1	1	1	1	1	1	1	3
HRGM_Genome_0961	GUT_GENOME205635	d__Bacteria;p__Actinobacteriota;c__Coriobacteriia;o__Coriobacteriales;f__Coriobacteriaceae;g__Collinsella;s__	96.57	1.08	1	0	1	0	0	1	0	1	1	1	1	1	1	1	1	1	1	1	1	1	4
HRGM_Genome_0962	GUT_GENOME205824	d__Bacteria;p__Actinobacteriota;c__Coriobacteriia;o__Coriobacteriales;f__Coriobacteriaceae;g__Collinsella;s__	88.68	0.4	1	0	1	0	0	1	0	1	0	1	1	1	1	1	1	1	1	1	1	1	5
HRGM_Genome_0965	GUT_GENOME206946	d__Bacteria;p__Actinobacteriota;c__Coriobacteriia;o__Coriobacteriales;f__Coriobacteriaceae;g__Collinsella;s__	100	0.81	1	0	1	0	0	1	0	1	1	1	1	1	1	1	1	1	0	1	1	1	5
HRGM_Genome_0968	GUT_GENOME207461	d__Bacteria;p__Actinobacteriota;c__Coriobacteriia;o__Coriobacteriales;f__Coriobacteriaceae;g__Collinsella;s__	100	0.81	1	0	1	0	0	1	0	1	1	1	1	1	1	1	1	1	1	1	1	1	4
HRGM_Genome_0970	GUT_GENOME035389	d__Bacteria;p__Actinobacteriota;c__Coriobacteriia;o__Coriobacteriales;f__Coriobacteriaceae;g__Collinsella;s__Collinsella sp002232035	99.19	1.61	1	0	1	0	0	1	0	1	1	1	1	1	1	1	1	1	1	1	1	1	4
HRGM_Genome_0976	GUT_GENOME210502	d__Bacteria;p__Actinobacteriota;c__Coriobacteriia;o__Coriobacteriales;f__Coriobacteriaceae;g__Collinsella;s__Collinsella aerofaciens_F	100	0.81	1	0	1	0	0	1	0	1	1	1	1	1	1	1	1	1	1	1	1	1	4
HRGM_Genome_0977	GUT_GENOME210610	d__Bacteria;p__Actinobacteriota;c__Coriobacteriia;o__Coriobacteriales;f__Coriobacteriaceae;g__Collinsella;s__	100	1.08	1	0	1	0	0	1	0	1	1	1	1	1	1	1	1	1	1	1	1	1	4
HRGM_Genome_0979	GUT_GENOME211688	d__Bacteria;p__Actinobacteriota;c__Coriobacteriia;o__Coriobacteriales;f__Coriobacteriaceae;g__Collinsella;s__	92.16	0	1	0	1	0	0	1	0	1	1	1	1	1	1	1	1	1	1	1	1	1	4
HRGM_Genome_0980	GUT_GENOME211769	d__Bacteria;p__Actinobacteriota;c__Coriobacteriia;o__Coriobacteriales;f__Coriobacteriaceae;g__Collinsella;s__	94.09	0.92	1	0	1	0	0	1	0	1	1	1	1	1	1	1	1	1	1	1	1	1	4
HRGM_Genome_0981	GUT_GENOME211792	d__Bacteria;p__Actinobacteriota;c__Coriobacteriia;o__Coriobacteriales;f__Coriobacteriaceae;g__Collinsella;s__	100	0.81	1	0	1	0	1	1	0	1	1	1	1	1	1	1	1	1	1	1	1	1	3
HRGM_Genome_0982	GUT_GENOME035750	d__Bacteria;p__Actinobacteriota;c__Coriobacteriia;o__Coriobacteriales;f__Coriobacteriaceae;g__Collinsella;s__Collinsella sp002232035	99.19	0.81	1	0	1	0	0	1	0	1	1	1	1	1	1	1	1	1	1	1	1	1	4
HRGM_Genome_0983	GUT_GENOME212497	d__Bacteria;p__Actinobacteriota;c__Coriobacteriia;o__Coriobacteriales;f__Coriobacteriaceae;g__Collinsella;s__	92.34	1.08	1	0	0	0	0	0	0	0	1	1	1	0	0	1	1	1	1	1	1	1	9
HRGM_Genome_0984	GUT_GENOME035792	d__Bacteria;p__Actinobacteriota;c__Coriobacteriia;o__Coriobacteriales;f__Coriobacteriaceae;g__Collinsella;s__Collinsella sp002232035	99.19	0.81	1	0	1	0	0	1	0	1	1	1	1	1	1	1	1	1	1	1	1	1	4
HRGM_Genome_0986	GUT_GENOME037249	d__Bacteria;p__Actinobacteriota;c__Coriobacteriia;o__Coriobacteriales;f__Coriobacteriaceae;g__Collinsella;s__	100	1.61	1	0	1	0	0	1	0	1	1	1	1	1	1	1	1	1	1	1	1	1	4
HRGM_Genome_0987	GUT_GENOME037311	d__Bacteria;p__Actinobacteriota;c__Coriobacteriia;o__Coriobacteriales;f__Coriobacteriaceae;g__Collinsella;s__	99.19	0.81	1	0	1	0	0	1	0	1	1	1	1	1	1	1	1	1	1	1	1	1	4
HRGM_Genome_0988	GUT_GENOME037885	d__Bacteria;p__Actinobacteriota;c__Coriobacteriia;o__Coriobacteriales;f__Coriobacteriaceae;g__Collinsella;s__	100	0.81	1	0	1	0	0	1	0	1	1	1	1	1	1	1	1	1	1	1	1	1	4
HRGM_Genome_0989	GUT_GENOME037977	d__Bacteria;p__Actinobacteriota;c__Coriobacteriia;o__Coriobacteriales;f__Coriobacteriaceae;g__Collinsella;s__	99.19	1.28	1	0	1	0	0	1	0	1	1	1	1	1	1	1	1	1	1	1	1	1	4
HRGM_Genome_0990	GUT_GENOME038182	d__Bacteria;p__Actinobacteriota;c__Coriobacteriia;o__Coriobacteriales;f__Coriobacteriaceae;g__Collinsella;s__	98.66	0.81	1	0	1	0	0	1	0	1	1	1	1	1	1	1	1	1	1	1	1	1	4
HRGM_Genome_0991	GUT_GENOME038356	d__Bacteria;p__Actinobacteriota;c__Coriobacteriia;o__Coriobacteriales;f__Coriobacteriaceae;g__Collinsella;s__Collinsella sp002232035	100	1.61	1	0	1	0	0	1	0	1	1	1	1	1	1	1	1	1	1	1	1	1	4
HRGM_Genome_0993	GUT_GENOME000243	d__Bacteria;p__Actinobacteriota;c__Coriobacteriia;o__Coriobacteriales;f__Coriobacteriaceae;g__Collinsella;s__Collinsella aerofaciens_E	99.19	0.81	1	0	1	0	0	1	0	1	1	1	1	1	1	1	1	1	1	1	1	1	4
HRGM_Genome_0994	GUT_GENOME083570	d__Bacteria;p__Actinobacteriota;c__Coriobacteriia;o__Coriobacteriales;f__Coriobacteriaceae;g__Collinsella;s__	95.97	0.81	1	0	1	0	0	1	0	1	1	1	1	1	1	1	1	1	1	1	1	1	4
HRGM_Genome_0997	GUT_GENOME084181	d__Bacteria;p__Actinobacteriota;c__Coriobacteriia;o__Coriobacteriales;f__Coriobacteriaceae;g__Collinsella;s__	92.74	1.61	1	0	1	0	0	1	0	1	1	1	1	1	1	1	1	1	1	1	1	1	4
HRGM_Genome_0998	GUT_GENOME084234	d__Bacteria;p__Actinobacteriota;c__Coriobacteriia;o__Coriobacteriales;f__Coriobacteriaceae;g__Collinsella;s__	89.52	1.84	1	0	0	0	0	0	0	0	1	1	0	0	1	1	1	1	1	0	1	1	10
HRGM_Genome_0999	GUT_GENOME084378	d__Bacteria;p__Actinobacteriota;c__Coriobacteriia;o__Coriobacteriales;f__Coriobacteriaceae;g__Collinsella;s__	95.16	0.81	1	0	1	0	0	1	0	1	1	1	1	1	1	1	1	1	1	0	1	1	5
HRGM_Genome_1000	GUT_GENOME084630	d__Bacteria;p__Actinobacteriota;c__Coriobacteriia;o__Coriobacteriales;f__Coriobacteriaceae;g__Collinsella;s__	91.13	0.81	1	0	1	0	0	1	0	1	1	1	1	1	1	1	1	1	1	1	1	1	4
HRGM_Genome_1001	GUT_GENOME084693	d__Bacteria;p__Actinobacteriota;c__Coriobacteriia;o__Coriobacteriales;f__Coriobacteriaceae;g__Collinsella;s__	90.32	1.08	1	0	1	0	0	0	0	1	1	1	0	1	1	1	1	1	1	0	1	1	7
HRGM_Genome_1002	GUT_GENOME084946	d__Bacteria;p__Actinobacteriota;c__Coriobacteriia;o__Coriobacteriales;f__Coriobacteriaceae;g__Collinsella;s__	89.52	0.81	1	0	1	0	0	1	0	1	0	1	1	1	1	1	1	1	1	1	1	1	5
HRGM_Genome_1003	GUT_GENOME085056	d__Bacteria;p__Actinobacteriota;c__Coriobacteriia;o__Coriobacteriales;f__Coriobacteriaceae;g__Collinsella;s__Collinsella sp002232035	92.74	0.81	1	0	1	0	0	1	0	1	1	1	1	1	1	1	1	1	1	1	1	1	4
HRGM_Genome_1004	GUT_GENOME085076	d__Bacteria;p__Actinobacteriota;c__Coriobacteriia;o__Coriobacteriales;f__Coriobacteriaceae;g__Collinsella;s__	94.35	1.61	1	0	1	1	0	1	0	1	1	1	1	1	1	1	1	1	0	0	1	1	5
HRGM_Genome_1005	GUT_GENOME085247	d__Bacteria;p__Actinobacteriota;c__Coriobacteriia;o__Coriobacteriales;f__Coriobacteriaceae;g__Collinsella;s__	85.48	0.92	1	0	0	0	0	1	0	1	1	1	1	1	0	1	1	1	1	1	1	1	6
HRGM_Genome_1007	GUT_GENOME086641	d__Bacteria;p__Actinobacteriota;c__Coriobacteriia;o__Coriobacteriales;f__Coriobacteriaceae;g__Collinsella;s__	88.71	0.81	1	0	1	0	0	1	0	1	1	1	0	1	1	1	1	1	1	0	1	1	6
HRGM_Genome_1008	GUT_GENOME086831	d__Bacteria;p__Actinobacteriota;c__Coriobacteriia;o__Coriobacteriales;f__Coriobacteriaceae;g__Collinsella;s__Collinsella sp002232035	98.39	0.81	1	0	1	0	0	1	0	1	1	1	1	1	1	1	1	1	1	0	1	1	5
HRGM_Genome_1009	GUT_GENOME087542	d__Bacteria;p__Actinobacteriota;c__Coriobacteriia;o__Coriobacteriales;f__Coriobacteriaceae;g__Collinsella;s__	99.19	0.81	1	0	1	0	1	1	0	1	1	1	1	1	1	1	1	1	1	1	1	1	3
HRGM_Genome_1010	GUT_GENOME088178	d__Bacteria;p__Actinobacteriota;c__Coriobacteriia;o__Coriobacteriales;f__Coriobacteriaceae;g__Collinsella;s__	96.77	0.81	1	0	1	0	1	1	0	0	1	1	1	0	1	1	1	1	1	1	1	1	5
HRGM_Genome_1011	GUT_GENOME088921	d__Bacteria;p__Actinobacteriota;c__Coriobacteriia;o__Coriobacteriales;f__Coriobacteriaceae;g__Collinsella;s__	99.19	0.81	1	0	1	0	0	1	0	1	1	1	0	1	1	1	1	1	1	0	1	1	6
HRGM_Genome_1012	GUT_GENOME089665	d__Bacteria;p__Actinobacteriota;c__Coriobacteriia;o__Coriobacteriales;f__Coriobacteriaceae;g__Collinsella;s__	98.39	0	1	0	0	0	0	1	0	1	1	1	1	1	1	1	1	1	1	1	1	1	5
HRGM_Genome_1013	GUT_GENOME090571	d__Bacteria;p__Actinobacteriota;c__Coriobacteriia;o__Coriobacteriales;f__Coriobacteriaceae;g__Collinsella;s__	95.97	1.08	1	0	1	0	0	1	0	1	1	1	1	1	1	1	1	1	1	1	1	1	4
HRGM_Genome_1015	GUT_GENOME213415	d__Bacteria;p__Actinobacteriota;c__Coriobacteriia;o__Coriobacteriales;f__Coriobacteriaceae;g__Collinsella;s__	96.77	0.81	1	0	1	0	0	1	0	1	1	1	1	1	1	1	1	1	1	1	1	1	4
HRGM_Genome_1016	GUT_GENOME213516	d__Bacteria;p__Actinobacteriota;c__Coriobacteriia;o__Coriobacteriales;f__Coriobacteriaceae;g__Collinsella;s__	94.35	0	1	0	0	0	0	0	0	1	1	1	1	1	1	1	1	1	1	1	1	1	6
HRGM_Genome_1017	GUT_GENOME215200	d__Bacteria;p__Actinobacteriota;c__Coriobacteriia;o__Coriobacteriales;f__Coriobacteriaceae;g__Collinsella;s__	97.58	0.81	1	0	1	0	1	1	0	1	1	1	1	1	1	1	1	1	1	0	1	1	4
HRGM_Genome_1020	GUT_GENOME215855	d__Bacteria;p__Actinobacteriota;c__Coriobacteriia;o__Coriobacteriales;f__Coriobacteriaceae;g__Collinsella;s__	88.71	0.81	1	0	1	0	0	1	0	1	1	1	1	1	1	1	1	1	1	1	1	1	4
HRGM_Genome_1021	GUT_GENOME215898	d__Bacteria;p__Actinobacteriota;c__Coriobacteriia;o__Coriobacteriales;f__Coriobacteriaceae;g__Collinsella;s__	92.34	0.92	1	0	1	0	0	0	0	1	1	1	1	1	1	1	1	1	1	0	1	1	6
HRGM_Genome_1022	GUT_GENOME217399	d__Bacteria;p__Actinobacteriota;c__Coriobacteriia;o__Coriobacteriales;f__Coriobacteriaceae;g__Collinsella;s__	85.93	1.61	1	0	1	0	0	1	0	1	0	1	1	1	1	1	1	1	1	0	1	1	6
HRGM_Genome_1025	GUT_GENOME218153	d__Bacteria;p__Actinobacteriota;c__Coriobacteriia;o__Coriobacteriales;f__Coriobacteriaceae;g__Collinsella;s__	95.16	0.81	1	0	0	0	0	0	0	1	1	1	1	1	1	1	1	1	1	0	1	1	7
HRGM_Genome_1026	GUT_GENOME218496	d__Bacteria;p__Actinobacteriota;c__Coriobacteriia;o__Coriobacteriales;f__Coriobacteriaceae;g__Collinsella;s__	100	0.81	1	0	1	0	0	1	0	1	1	1	1	1	1	1	1	1	1	1	1	1	4
HRGM_Genome_1027	GUT_GENOME218730	d__Bacteria;p__Actinobacteriota;c__Coriobacteriia;o__Coriobacteriales;f__Coriobacteriaceae;g__Collinsella;s__	96.77	1.61	1	0	1	0	1	1	0	1	1	1	1	1	1	1	1	1	1	0	1	1	4
HRGM_Genome_1028	GUT_GENOME218782	d__Bacteria;p__Actinobacteriota;c__Coriobacteriia;o__Coriobacteriales;f__Coriobacteriaceae;g__Collinsella;s__	94.35	1.61	1	0	1	0	0	1	0	1	1	1	1	1	1	1	1	1	1	1	1	1	4
HRGM_Genome_1029	GUT_GENOME218819	d__Bacteria;p__Actinobacteriota;c__Coriobacteriia;o__Coriobacteriales;f__Coriobacteriaceae;g__Collinsella;s__	99.19	0.81	1	0	1	0	0	1	0	1	1	1	1	1	1	1	1	1	1	1	1	1	4
HRGM_Genome_1035	GUT_GENOME227574	d__Bacteria;p__Actinobacteriota;c__Coriobacteriia;o__Coriobacteriales;f__Coriobacteriaceae;g__Collinsella;s__	93.55	1.61	1	0	1	0	0	1	0	1	1	1	1	1	1	1	1	1	1	0	1	1	5
HRGM_Genome_1037	GUT_GENOME227824	d__Bacteria;p__Actinobacteriota;c__Coriobacteriia;o__Coriobacteriales;f__Coriobacteriaceae;g__Collinsella;s__Collinsella sp002232035	89.52	1.61	1	0	1	0	0	1	0	1	0	1	1	1	1	1	1	1	1	1	1	1	5
HRGM_Genome_1038	GUT_GENOME231309	d__Bacteria;p__Actinobacteriota;c__Coriobacteriia;o__Coriobacteriales;f__Coriobacteriaceae;g__Collinsella;s__	87.97	1.21	1	0	0	0	0	1	0	1	1	1	1	1	1	1	1	1	1	1	1	1	5
HRGM_Genome_1039	GUT_GENOME232929	d__Bacteria;p__Actinobacteriota;c__Coriobacteriia;o__Coriobacteriales;f__Coriobacteriaceae;g__Collinsella;s__	100	0.81	1	0	1	0	0	1	0	1	1	1	1	1	1	1	1	1	1	1	1	1	4
HRGM_Genome_1041	GUT_GENOME075185	d__Bacteria;p__Actinobacteriota;c__Coriobacteriia;o__Coriobacteriales;f__Coriobacteriaceae;g__Collinsella;s__	92.74	0.81	1	0	1	0	0	1	0	1	1	1	0	1	1	1	1	1	1	0	1	1	6
HRGM_Genome_1042	GUT_GENOME066568	d__Bacteria;p__Actinobacteriota;c__Coriobacteriia;o__Coriobacteriales;f__Coriobacteriaceae;g__Collinsella;s__	95.3	1.08	1	0	0	0	0	1	0	1	1	1	1	1	1	1	1	1	1	0	1	1	6
HRGM_Genome_1043	GUT_GENOME238795	d__Bacteria;p__Actinobacteriota;c__Coriobacteriia;o__Coriobacteriales;f__Coriobacteriaceae;g__Collinsella;s__	92.78	0.88	1	0	1	0	0	1	0	1	1	1	0	1	1	1	1	1	1	0	1	1	6
HRGM_Genome_1046	GUT_GENOME080486	d__Bacteria;p__Actinobacteriota;c__Coriobacteriia;o__Coriobacteriales;f__Coriobacteriaceae;g__Collinsella;s__Collinsella aerofaciens_F	99.19	0.81	1	0	1	0	0	1	0	1	1	1	1	1	1	1	1	1	1	1	1	1	4
HRGM_Genome_1047	GUT_GENOME081169	d__Bacteria;p__Actinobacteriota;c__Coriobacteriia;o__Coriobacteriales;f__Coriobacteriaceae;g__Collinsella;s__	85.94	0.81	1	0	1	0	0	1	0	1	1	1	0	1	1	1	1	1	1	0	1	1	6
HRGM_Genome_1048	GUT_GENOME081368	d__Bacteria;p__Actinobacteriota;c__Coriobacteriia;o__Coriobacteriales;f__Coriobacteriaceae;g__Collinsella;s__	97.58	0.81	1	0	1	0	0	1	0	1	1	1	1	1	1	1	1	1	1	1	1	1	4
HRGM_Genome_1050	GUT_GENOME082101	d__Bacteria;p__Actinobacteriota;c__Coriobacteriia;o__Coriobacteriales;f__Coriobacteriaceae;g__Collinsella;s__	85.48	0.81	1	0	1	0	0	1	0	1	0	1	1	1	1	1	1	1	1	1	1	1	5
HRGM_Genome_1051	GUT_GENOME082924	d__Bacteria;p__Actinobacteriota;c__Coriobacteriia;o__Coriobacteriales;f__Coriobacteriaceae;g__Collinsella;s__	87.9	0.81	1	0	1	0	0	1	0	1	1	1	1	1	1	1	1	1	1	1	1	1	4
HRGM_Genome_1053	GUT_GENOME095981	d__Bacteria;p__Firmicutes;c__Bacilli;o__Lactobacillales;f__Streptococcaceae;g__Streptococcus;s__Streptococcus infantarius	99.63	0	1	1	1	1	1	1	1	1	1	1	1	1	1	1	1	1	1	1	1	1	0
HRGM_Genome_1054	GUT_GENOME096173	d__Bacteria;p__Firmicutes;c__Bacilli;o__Lactobacillales;f__Streptococcaceae;g__Streptococcus;s__Streptococcus equinus	100	0.47	1	1	1	1	1	1	1	1	1	1	1	1	1	1	1	1	1	1	1	1	0
HRGM_Genome_1055	KIJ_genome_1990	d__Bacteria;p__Firmicutes;c__Bacilli;o__Lactobacillales;f__Streptococcaceae;g__Streptococcus;s__Streptococcus gallolyticus	99.62	0.374	1	1	1	1	1	1	1	1	1	1	1	1	1	1	1	1	1	1	1	1	0
HRGM_Genome_1056	GUT_GENOME001519	d__Bacteria;p__Firmicutes;c__Bacilli;o__Lactobacillales;f__Streptococcaceae;g__Streptococcus;s__Streptococcus pasteurianus	100	0	1	1	1	1	1	1	0	1	1	1	1	1	1	1	1	1	1	1	1	1	1
HRGM_Genome_1057	GUT_GENOME000432	d__Bacteria;p__Firmicutes;c__Bacilli;o__Lactobacillales;f__Streptococcaceae;g__Streptococcus;s__Streptococcus lutetiensis	100	0	1	1	1	1	1	1	0	1	1	1	1	1	1	1	1	1	1	1	1	1	1
HRGM_Genome_1058	GUT_GENOME230915	d__Bacteria;p__Firmicutes;c__Bacilli;o__Lactobacillales;f__Streptococcaceae;g__Streptococcus;s__Streptococcus sp002300045	98.5	0.75	1	1	1	1	1	1	0	0	1	1	1	1	1	1	1	1	1	1	1	1	2
HRGM_Genome_1061	GUT_GENOME096465	d__Bacteria;p__Firmicutes;c__Bacilli;o__Bacillales_A;f__Planococcaceae;g__Planomicrobium;s__Planomicrobium massiliensis	99.34	0	1	1	1	1	1	1	1	1	1	1	1	1	1	1	1	1	1	1	1	1	0
HRGM_Genome_1062	GUT_GENOME096466	d__Bacteria;p__Actinobacteriota;c__Actinobacteria;o__Propionibacteriales;f__Propionibacteriaceae;g__Tessaracoccus;s__Tessaracoccus massiliensis	98.25	0.52	1	1	1	1	1	1	1	1	1	1	1	1	1	1	1	1	1	1	1	1	0
HRGM_Genome_1063	GUT_GENOME096467	d__Bacteria;p__Actinobacteriota;c__Actinobacteria;o__Propionibacteriales;f__Propionibacteriaceae;g__Nigerium;s__Nigerium massiliense	97.41	0.65	1	1	1	1	1	1	1	1	1	1	1	1	1	1	1	1	1	1	1	1	0
HRGM_Genome_1064	GUT_GENOME096468	d__Bacteria;p__Proteobacteria;c__Gammaproteobacteria;o__Pseudomonadales;f__Pseudomonadaceae;g__Pseudomonas_E;s__Pseudomonas_E massiliensis	98.3	0.79	1	1	1	1	1	1	1	1	1	1	1	1	1	1	1	1	1	1	1	1	0
HRGM_Genome_1066	GUT_GENOME096470	d__Bacteria;p__Firmicutes;c__Bacilli;o__Erysipelotrichales;f__Erysipelatoclostridiaceae;g__Beduini;s__Beduini massiliensis	100	0	1	1	1	1	1	1	0	1	1	0	1	1	1	1	1	1	1	1	1	1	2
HRGM_Genome_1067	GUT_GENOME000614	d__Bacteria;p__Firmicutes;c__Bacilli;o__Erysipelotrichales;f__Erysipelatoclostridiaceae;g__Beduini;s__	100	0.94	1	1	1	1	1	1	0	1	1	0	1	1	1	1	1	1	1	1	1	1	2
HRGM_Genome_1068	GUT_GENOME096472	d__Bacteria;p__Firmicutes_I;c__Bacilli_A;o__Thermoactinomycetales;f__Thermoactinomycetaceae;g__Risungbinella;s__Risungbinella massiliensis	100	0.19	1	0	0	0	1	1	1	1	1	1	1	0	1	1	1	1	1	1	1	1	4
HRGM_Genome_1069	GUT_GENOME096473	d__Bacteria;p__Bacteroidota;c__Bacteroidia;o__Bacteroidales;f__Tannerellaceae;g__Parabacteroides;s__Parabacteroides goldsteinii	99.62	0.38	1	1	1	1	1	1	1	1	1	1	1	1	1	1	1	1	1	1	1	1	0
HRGM_Genome_1070	GUT_GENOME140245	d__Bacteria;p__Bacteroidota;c__Bacteroidia;o__Bacteroidales;f__Tannerellaceae;g__Parabacteroides;s__Parabacteroides gordonii	99.62	0.38	1	1	1	1	1	1	1	1	1	1	1	1	1	1	1	1	1	1	1	1	0
HRGM_Genome_1071	GUT_GENOME000944	d__Bacteria;p__Bacteroidota;c__Bacteroidia;o__Bacteroidales;f__Tannerellaceae;g__Parabacteroides;s__	99.62	0	1	1	1	1	1	1	1	1	1	1	1	1	1	1	1	1	1	1	1	1	0
HRGM_Genome_1072	GUT_GENOME239789	d__Bacteria;p__Bacteroidota;c__Bacteroidia;o__Bacteroidales;f__Tannerellaceae;g__Parabacteroides;s__	99.42	0.38	1	1	1	1	1	1	1	1	1	1	1	1	1	1	1	1	1	1	1	1	0
HRGM_Genome_1073	KIJ_genome_16119	d__Bacteria;p__Bacteroidota;c__Bacteroidia;o__Bacteroidales;f__Tannerellaceae;g__Parabacteroides;s__Parabacteroides goldsteinii	96.09	0.32	1	1	1	1	1	1	1	1	1	1	1	1	1	1	1	1	1	1	1	1	0
HRGM_Genome_1074	KIJ_genome_27668	d__Bacteria;p__Bacteroidota;c__Bacteroidia;o__Bacteroidales;f__Tannerellaceae;g__Parabacteroides;s__Parabacteroides goldsteinii	85.15	1.057	1	1	1	1	1	1	1	1	1	1	1	1	1	1	1	1	1	1	1	1	0
HRGM_Genome_1075	GUT_GENOME097684	d__Bacteria;p__Bacteroidota;c__Bacteroidia;o__Bacteroidales;f__Tannerellaceae;g__Parabacteroides;s__Parabacteroides timonensis	96.07	0.58	1	1	1	1	1	1	1	1	1	1	1	1	1	1	1	1	1	1	1	1	0
HRGM_Genome_1076	KIJ_genome_16136	d__Bacteria;p__Bacteroidota;c__Bacteroidia;o__Bacteroidales;f__Tannerellaceae;g__Parabacteroides;s__Parabacteroides goldsteinii	99.23	0.192	1	1	1	1	1	1	1	1	1	1	1	1	1	1	1	1	1	1	1	1	0
HRGM_Genome_1077	GUT_GENOME002158	d__Bacteria;p__Bacteroidota;c__Bacteroidia;o__Bacteroidales;f__Tannerellaceae;g__Parabacteroides;s__	98.62	0.13	1	1	1	1	1	1	0	1	1	1	1	1	1	1	1	1	1	1	1	1	1
HRGM_Genome_1078	GUT_GENOME105301	d__Bacteria;p__Bacteroidota;c__Bacteroidia;o__Bacteroidales;f__Tannerellaceae;g__Parabacteroides;s__	91.92	0	1	1	1	1	1	1	1	1	1	1	1	1	1	1	1	1	0	0	1	1	2
HRGM_Genome_1079	GUT_GENOME095982	d__Bacteria;p__Firmicutes_A;c__Clostridia;o__Clostridiales;f__Clostridiaceae;g__Clostridium_F;s__Clostridium_F botulinum_A	100	0	1	0	1	1	0	1	0	0	1	0	1	0	1	1	1	1	1	1	1	1	6
HRGM_Genome_1080	GUT_GENOME141698	d__Bacteria;p__Firmicutes_A;c__Clostridia;o__Clostridiales;f__Clostridiaceae;g__Clostridium_F;s__Clostridium_F botulinum	99.31	0	1	0	1	0	0	1	0	0	1	0	1	0	1	1	1	1	1	1	1	1	7
HRGM_Genome_1081	GUT_GENOME207305	d__Bacteria;p__Firmicutes_A;c__Clostridia;o__Clostridiales;f__Clostridiaceae;g__Clostridium_F;s__Clostridium_F tepidum	93.07	0	1	0	0	0	0	0	0	0	1	0	0	0	1	1	0	1	1	1	1	1	11
HRGM_Genome_1082	GUT_GENOME095934	d__Bacteria;p__Firmicutes_A;c__Clostridia;o__Tissierellales;f__Helcococcaceae;g__Finegoldia;s__Finegoldia magna_H	99.39	0	1	0	0	0	0	0	0	0	0	0	0	0	1	1	1	1	1	0	1	1	12
HRGM_Genome_1083	GUT_GENOME171448	d__Bacteria;p__Firmicutes_A;c__Clostridia;o__Tissierellales;f__Helcococcaceae;g__Finegoldia;s__Finegoldia magna_F	99.24	0	1	0	0	0	0	1	0	0	0	0	0	0	0	1	1	1	1	1	1	1	11
HRGM_Genome_1085	GUT_GENOME207897	d__Bacteria;p__Firmicutes_A;c__Clostridia;o__Tissierellales;f__Helcococcaceae;g__Finegoldia;s__Finegoldia magna	98.78	0.2	1	0	0	0	0	0	0	0	0	0	0	0	0	1	1	1	1	1	1	1	12
HRGM_Genome_1086	GUT_GENOME231413	d__Bacteria;p__Firmicutes_A;c__Clostridia;o__Tissierellales;f__Helcococcaceae;g__Finegoldia;s__	97.56	0.63	1	0	0	0	0	1	0	0	0	0	0	0	0	1	1	1	1	1	1	1	11
HRGM_Genome_1087	GUT_GENOME096478	d__Bacteria;p__Actinobacteriota;c__Actinobacteria;o__Actinomycetales;f__Bifidobacteriaceae;g__Bifidobacterium;s__Bifidobacterium catenulatum	100	0	1	1	1	1	1	1	1	0	1	1	1	1	1	1	1	1	1	1	1	1	1
HRGM_Genome_1088	GUT_GENOME095938	d__Bacteria;p__Actinobacteriota;c__Actinobacteria;o__Actinomycetales;f__Bifidobacteriaceae;g__Bifidobacterium;s__Bifidobacterium infantis	100	0	1	1	1	1	1	1	1	0	1	1	1	1	1	1	1	1	1	0	1	1	2
HRGM_Genome_1089	GUT_GENOME096132	d__Bacteria;p__Actinobacteriota;c__Actinobacteria;o__Actinomycetales;f__Bifidobacteriaceae;g__Bifidobacterium;s__Bifidobacterium dentium	100	0	1	1	1	1	1	1	1	1	1	1	1	1	1	1	1	1	1	1	1	1	0
HRGM_Genome_1090	GUT_GENOME142522	d__Bacteria;p__Actinobacteriota;c__Actinobacteria;o__Actinomycetales;f__Bifidobacteriaceae;g__Bifidobacterium;s__Bifidobacterium adolescentis	100	0	1	1	1	1	1	1	1	0	1	1	1	1	1	1	1	1	1	1	1	1	1
HRGM_Genome_1091	GUT_GENOME142525	d__Bacteria;p__Actinobacteriota;c__Actinobacteria;o__Actinomycetales;f__Bifidobacteriaceae;g__Bifidobacterium;s__Bifidobacterium bifidum	99.54	0	1	1	1	1	1	0	1	1	1	1	1	1	1	1	1	1	1	1	1	1	1
HRGM_Genome_1092	GUT_GENOME142545	d__Bacteria;p__Actinobacteriota;c__Actinobacteria;o__Actinomycetales;f__Bifidobacteriaceae;g__Bifidobacterium;s__Bifidobacterium angulatum	99.77	0.09	1	1	1	1	1	1	1	0	1	1	1	1	1	1	1	1	1	1	1	1	1
HRGM_Genome_1093	GUT_GENOME143483	d__Bacteria;p__Actinobacteriota;c__Actinobacteria;o__Actinomycetales;f__Bifidobacteriaceae;g__Bifidobacterium;s__Bifidobacterium breve	100	0	1	1	1	1	1	1	1	0	1	1	1	0	1	1	1	1	1	1	1	1	2
HRGM_Genome_1094	KIJ_genome_15824	d__Bacteria;p__Actinobacteriota;c__Actinobacteria;o__Actinomycetales;f__Bifidobacteriaceae;g__Bifidobacterium;s__Bifidobacterium longum	88.36	1.536	1	0	0	1	0	1	1	0	1	1	1	1	0	1	0	1	1	1	1	1	6
HRGM_Genome_1096	KIJ_genome_12981	d__Bacteria;p__Actinobacteriota;c__Actinobacteria;o__Actinomycetales;f__Bifidobacteriaceae;g__Bifidobacterium;s__Bifidobacterium longum	100	0	1	1	1	1	1	1	1	0	1	1	1	1	1	1	1	1	1	1	1	1	1
HRGM_Genome_1097	GUT_GENOME239670	d__Bacteria;p__Actinobacteriota;c__Actinobacteria;o__Actinomycetales;f__Bifidobacteriaceae;g__Bifidobacterium;s__Bifidobacterium pseudocatenulatum	100	0	1	1	1	1	1	1	1	0	1	1	1	1	1	1	1	1	1	1	1	1	1
HRGM_Genome_1098	KIJ_genome_16983	d__Bacteria;p__Actinobacteriota;c__Actinobacteria;o__Actinomycetales;f__Bifidobacteriaceae;g__Bifidobacterium;s__Bifidobacterium sp002742445	89.53	0.618	1	1	0	0	1	1	1	1	1	1	1	1	1	1	0	1	1	1	1	1	3
HRGM_Genome_1100	KIJ_genome_18534	d__Bacteria;p__Actinobacteriota;c__Actinobacteria;o__Actinomycetales;f__Bifidobacteriaceae;g__Bifidobacterium;s__Bifidobacterium sp002742445	99.46	0	1	1	1	1	1	1	1	1	1	1	1	1	1	1	1	1	1	1	1	1	0
HRGM_Genome_1101	GUT_GENOME199790	d__Bacteria;p__Actinobacteriota;c__Actinobacteria;o__Actinomycetales;f__Bifidobacteriaceae;g__Bifidobacterium;s__Bifidobacterium gallinarum	99.09	0.08	1	1	1	1	1	1	1	0	1	1	1	1	1	1	1	1	1	1	1	1	1
HRGM_Genome_1102	GUT_GENOME087598	d__Bacteria;p__Actinobacteriota;c__Actinobacteria;o__Actinomycetales;f__Bifidobacteriaceae;g__Bifidobacterium;s__Bifidobacterium pullorum	97.58	0.96	1	1	1	1	1	1	1	0	1	1	1	0	1	1	1	1	1	1	1	1	2
HRGM_Genome_1104	GUT_GENOME234296	d__Bacteria;p__Actinobacteriota;c__Actinobacteria;o__Actinomycetales;f__Bifidobacteriaceae;g__Bifidobacterium;s__Bifidobacterium ruminantium	99.55	0.45	1	1	1	1	1	1	1	0	1	1	1	1	1	1	1	1	1	1	1	1	1
HRGM_Genome_1106	GUT_GENOME096482	d__Bacteria;p__Firmicutes;c__Bacilli;o__Lactobacillales;f__Enterococcaceae;g__Enterococcus_C;s__Enterococcus_C massiliensis	98.78	0.75	1	1	1	1	1	1	0	1	1	1	0	1	1	1	1	1	1	1	1	1	2
HRGM_Genome_1107	KIJ_genome_16333	d__Bacteria;p__Firmicutes_A;c__Clostridia;o__Lachnospirales;f__Lachnospiraceae;g__Clostridium_M;s__Clostridium_M bolteae	99.32	0	1	1	1	1	1	1	1	1	1	1	1	1	1	1	1	1	1	1	1	1	0
HRGM_Genome_1108	GUT_GENOME095986	d__Bacteria;p__Firmicutes_A;c__Clostridia;o__Lachnospirales;f__Lachnospiraceae;g__Clostridium_M;s__Clostridium_M sp000155435	99.37	1.27	1	1	1	1	1	1	1	1	1	1	1	1	1	1	1	1	1	1	1	1	0
HRGM_Genome_1109	KIJ_genome_9576	d__Bacteria;p__Firmicutes_A;c__Clostridia;o__Lachnospirales;f__Lachnospiraceae;g__Clostridium_M;s__Clostridium_M clostridioforme	99.32	0	1	1	1	1	1	1	1	1	1	1	1	1	1	1	1	1	1	1	1	1	0
HRGM_Genome_1110	KIJ_genome_4822	d__Bacteria;p__Firmicutes_A;c__Clostridia;o__Lachnospirales;f__Lachnospiraceae;g__Clostridium_M;s__	99.32	0.211	1	1	1	1	1	1	1	1	1	1	1	1	1	1	1	1	1	1	1	1	0
HRGM_Genome_1111	GUT_GENOME000980	d__Bacteria;p__Firmicutes_A;c__Clostridia;o__Lachnospirales;f__Lachnospiraceae;g__Clostridium_M;s__	99.37	0	1	1	1	1	1	1	1	1	1	1	1	1	1	1	1	1	1	1	1	1	0
HRGM_Genome_1112	GUT_GENOME001135	d__Bacteria;p__Firmicutes_A;c__Clostridia;o__Lachnospirales;f__Lachnospiraceae;g__Clostridium_M;s__Clostridium_M citroniae	99.37	0	1	1	1	1	1	1	1	1	1	1	1	1	1	1	1	1	1	1	1	1	0
HRGM_Genome_1113	GUT_GENOME096670	d__Bacteria;p__Firmicutes_A;c__Clostridia;o__Lachnospirales;f__Lachnospiraceae;g__Clostridium_M;s__Clostridium_M clostridioforme_A	98.76	0	1	1	1	1	1	1	1	1	1	1	1	1	1	1	1	1	1	1	1	1	0
HRGM_Genome_1114	GUT_GENOME096489	d__Bacteria;p__Proteobacteria;c__Gammaproteobacteria;o__Burkholderiales;f__Burkholderiaceae;g__Dakarella;s__Dakarella massiliensis	98.12	0	1	1	0	1	1	1	1	1	1	1	1	1	1	1	1	1	1	1	1	1	1
HRGM_Genome_1115	GUT_GENOME143188	d__Bacteria;p__Proteobacteria;c__Gammaproteobacteria;o__Burkholderiales;f__Burkholderiaceae;g__Dakarella;s__	98.12	0	1	1	0	1	1	1	1	1	1	1	1	1	1	1	1	1	1	1	1	1	1
HRGM_Genome_1116	GUT_GENOME096491	d__Bacteria;p__Firmicutes_A;c__Clostridia;o__Lachnospirales;f__Lachnospiraceae;g__Dorea;s__Dorea sp001185345	98.64	0	1	1	1	1	1	1	0	1	1	1	1	1	1	1	1	1	1	1	1	1	1
HRGM_Genome_1117	GUT_GENOME103863	d__Bacteria;p__Firmicutes_A;c__Clostridia;o__Lachnospirales;f__Lachnospiraceae;g__Dorea;s__Dorea hylemonae	98.83	0	1	1	1	1	1	1	0	1	1	1	1	1	1	1	1	1	1	1	1	1	1
HRGM_Genome_1118	GUT_GENOME000852	d__Bacteria;p__Firmicutes_A;c__Clostridia;o__Lachnospirales;f__Lachnospiraceae;g__Dorea;s__Dorea sp900086625	98.73	0	1	1	1	1	1	1	0	1	1	1	1	1	1	1	1	1	1	1	1	1	1
HRGM_Genome_1119	GUT_GENOME096493	d__Bacteria;p__Firmicutes_A;c__Clostridia;o__Clostridiales;f__Clostridiaceae;g__Clostridium_F;s__Clostridium_F niameyense	97.93	0	1	0	0	1	0	1	0	0	1	0	0	0	0	1	1	1	1	1	1	1	9
HRGM_Genome_1121	GUT_GENOME096495	d__Bacteria;p__Firmicutes_A;c__Clostridia;o__Lachnospirales;f__Lachnospiraceae;g__Faecalicatena;s__Faecalicatena contorta_B	99.42	0	1	1	1	1	1	1	1	1	1	1	1	1	1	1	1	1	1	1	1	1	0
HRGM_Genome_1122	GUT_GENOME096179	d__Bacteria;p__Firmicutes_A;c__Clostridia;o__Lachnospirales;f__Lachnospiraceae;g__Faecalicatena;s__Faecalicatena fissicatena	99.42	0	1	1	1	1	1	1	1	1	1	1	1	1	1	1	1	1	1	1	1	1	0
HRGM_Genome_1123	GUT_GENOME000962	d__Bacteria;p__Firmicutes_A;c__Clostridia;o__Lachnospirales;f__Lachnospiraceae;g__Faecalicatena;s__Faecalicatena sp000509105	99.42	0	1	1	1	1	1	1	1	1	1	1	1	1	1	1	1	1	1	1	1	1	0
HRGM_Genome_1124	GUT_GENOME095983	d__Bacteria;p__Firmicutes_A;c__Clostridia;o__Lachnospirales;f__Lachnospiraceae;g__Faecalicatena;s__Faecalicatena lactaris	99.42	0	1	1	1	1	1	1	1	1	1	1	1	1	1	1	1	1	1	1	1	1	0
HRGM_Genome_1125	KIJ_genome_13596	d__Bacteria;p__Firmicutes_A;c__Clostridia;o__Lachnospirales;f__Lachnospiraceae;g__Faecalicatena;s__Faecalicatena lactaris	99.28	0.025	1	1	1	1	1	1	1	1	1	1	1	1	1	1	1	1	1	1	1	1	0
HRGM_Genome_1127	GUT_GENOME096496	d__Bacteria;p__Firmicutes_A;c__Clostridia;o__Oscillospirales;f__Oscillospiraceae;g__Lawsonibacter;s__Lawsonibacter asaccharolyticus	97.82	0	1	1	1	1	1	1	1	1	1	1	1	1	1	1	1	1	1	1	1	1	0
HRGM_Genome_1128	GUT_GENOME096144	d__Bacteria;p__Firmicutes_A;c__Clostridia;o__Oscillospirales;f__Oscillospiraceae;g__Lawsonibacter;s__Lawsonibacter sp000177015	99.33	0	1	1	1	1	1	1	0	1	1	1	1	1	1	1	1	1	1	1	1	1	1
HRGM_Genome_1129	KIJ_genome_2440	d__Bacteria;p__Firmicutes_A;c__Clostridia;o__Oscillospirales;f__Oscillospiraceae;g__Lawsonibacter;s__	86.02	1.342	1	1	0	1	1	1	0	1	1	1	0	1	0	1	1	1	1	1	1	1	4
HRGM_Genome_1130	KIJ_genome_15463	d__Bacteria;p__Firmicutes_A;c__Clostridia;o__Oscillospirales;f__Oscillospiraceae;g__Lawsonibacter;s__	94.94	1.342	1	1	1	1	1	1	1	1	1	1	0	1	1	1	1	1	1	1	1	1	1
HRGM_Genome_1131	GUT_GENOME000459	d__Bacteria;p__Firmicutes_A;c__Clostridia;o__Oscillospirales;f__Oscillospiraceae;g__Lawsonibacter;s__	99.33	0	1	1	1	1	1	1	0	1	1	1	0	1	1	1	1	1	1	1	1	1	2
HRGM_Genome_1132	GUT_GENOME000420	d__Bacteria;p__Firmicutes_A;c__Clostridia;o__Oscillospirales;f__Oscillospiraceae;g__Lawsonibacter;s__	98.66	0.67	1	1	1	1	1	0	1	1	1	1	1	1	1	1	1	1	1	1	1	1	1
HRGM_Genome_1134	KIJ_genome_11572	d__Bacteria;p__Firmicutes_A;c__Clostridia;o__Oscillospirales;f__Oscillospiraceae;g__Lawsonibacter;s__Lawsonibacter sp900066825	97.98	0	1	1	1	1	1	1	0	1	1	1	1	1	1	1	1	1	1	1	1	1	1
HRGM_Genome_1135	KIJ_genome_21592	d__Bacteria;p__Firmicutes_A;c__Clostridia;o__Oscillospirales;f__Oscillospiraceae;g__Lawsonibacter;s__Lawsonibacter sp002160305	94.4	1.342	1	1	1	1	1	1	0	1	1	1	1	1	1	1	1	1	0	0	1	1	3
HRGM_Genome_1136	GUT_GENOME152588	d__Bacteria;p__Firmicutes_A;c__Clostridia;o__Oscillospirales;f__Oscillospiraceae;g__Lawsonibacter;s__	95.93	1.34	1	1	1	1	1	1	0	1	1	1	1	1	1	1	1	1	1	1	1	1	1
HRGM_Genome_1138	GUT_GENOME097839	d__Bacteria;p__Firmicutes_A;c__Clostridia;o__Oscillospirales;f__Oscillospiraceae;g__Lawsonibacter;s__	93.83	1.34	1	1	1	1	1	0	0	1	1	1	1	1	1	1	1	1	1	1	1	1	2
HRGM_Genome_1139	KIJ_genome_22463	d__Bacteria;p__Firmicutes_A;c__Clostridia;o__Oscillospirales;f__Oscillospiraceae;g__Lawsonibacter;s__	91.43	1.342	1	1	0	1	1	0	1	1	1	1	1	1	1	1	1	1	1	1	1	1	2
HRGM_Genome_1140	GUT_GENOME000979	d__Bacteria;p__Firmicutes_A;c__Clostridia;o__Oscillospirales;f__Oscillospiraceae;g__Lawsonibacter;s__	99.33	0	1	1	1	1	1	1	0	1	1	1	0	1	1	1	1	1	1	1	1	1	2
HRGM_Genome_1141	GUT_GENOME121215	d__Bacteria;p__Firmicutes_A;c__Clostridia;o__Oscillospirales;f__Oscillospiraceae;g__Lawsonibacter;s__	96.39	1.85	1	1	1	0	1	1	0	1	1	1	1	1	1	1	1	1	1	1	1	1	2
HRGM_Genome_1142	GUT_GENOME128145	d__Bacteria;p__Firmicutes_A;c__Clostridia;o__Oscillospirales;f__Oscillospiraceae;g__Lawsonibacter;s__	87.67	1.08	1	1	0	1	1	1	0	1	1	1	0	1	1	1	1	1	1	1	1	1	3
HRGM_Genome_1144	GUT_GENOME016248	d__Bacteria;p__Firmicutes_A;c__Clostridia;o__Oscillospirales;f__Oscillospiraceae;g__Lawsonibacter;s__Lawsonibacter sp002160305	90.81	0	1	1	0	1	1	1	0	1	1	1	1	1	1	1	1	1	1	1	1	1	2
HRGM_Genome_1145	GUT_GENOME225915	d__Bacteria;p__Firmicutes_A;c__Clostridia;o__Oscillospirales;f__Oscillospiraceae;g__Lawsonibacter;s__	97.99	0	1	1	1	1	1	0	1	1	1	1	1	1	1	1	1	1	1	1	1	1	1
HRGM_Genome_1147	GUT_GENOME096498	d__Bacteria;p__Firmicutes_A;c__Clostridia;o__Oscillospirales;f__Oscillospiraceae;g__Intestinimonas;s__Intestinimonas massiliensis	99.33	0	1	1	1	1	1	1	1	1	1	1	1	1	1	1	1	1	1	1	1	1	0
HRGM_Genome_1148	GUT_GENOME141226	d__Bacteria;p__Firmicutes_A;c__Clostridia;o__Oscillospirales;f__Oscillospiraceae;g__Intestinimonas;s__Intestinimonas butyriciproducens	98.66	0	1	1	1	1	1	1	1	1	1	1	1	1	1	1	1	1	1	1	1	1	0
HRGM_Genome_1150	GUT_GENOME255537	d__Bacteria;p__Firmicutes_A;c__Clostridia;o__Oscillospirales;f__Oscillospiraceae;g__Intestinimonas;s__	93.99	0	1	1	1	1	1	1	0	1	1	1	1	1	1	1	1	1	1	1	1	1	1
HRGM_Genome_1151	GUT_GENOME097711	d__Bacteria;p__Firmicutes_A;c__Clostridia;o__Oscillospirales;f__Oscillospiraceae;g__Intestinimonas;s__	97.99	0.04	1	1	1	1	1	1	0	1	1	1	1	1	1	1	1	1	1	1	1	1	1
HRGM_Genome_1153	GUT_GENOME096499	d__Bacteria;p__Bacteroidota;c__Bacteroidia;o__Bacteroidales;f__Dysgonomonadaceae;g__Fermentimonas;s__Fermentimonas massiliensis	100	0	1	1	1	1	1	1	1	0	1	1	1	1	1	1	1	1	1	1	1	1	1
HRGM_Genome_1155	GUT_GENOME096501	d__Bacteria;p__Firmicutes_A;c__Clostridia;o__Tissierellales;f__Helcococcaceae;g__Kallipyga;s__Kallipyga gabonensis	96.95	0	1	0	0	0	0	0	0	0	0	0	0	0	0	1	1	1	0	0	1	1	14
HRGM_Genome_1156	GUT_GENOME140605	d__Bacteria;p__Firmicutes_A;c__Clostridia;o__Tissierellales;f__Helcococcaceae;g__Kallipyga;s__Kallipyga massiliensis	95.73	0.3	1	0	0	0	0	0	0	0	0	0	0	0	0	1	1	1	1	0	1	1	13
HRGM_Genome_1157	GUT_GENOME096502	d__Bacteria;p__Firmicutes_A;c__Clostridia;o__Tissierellales;f__Peptoniphilaceae;g__Neofamilia;s__Neofamilia massiliensis	99.3	1.05	1	0	0	0	0	1	0	0	0	0	0	0	0	1	0	1	1	0	1	1	13
HRGM_Genome_1159	GUT_GENOME096506	d__Bacteria;p__Firmicutes;c__Bacilli;o__Bacillales;f__Halobacillaceae;g__Thalassobacillus;s__Thalassobacillus sp001368835	99.33	0.33	1	1	1	1	1	1	1	1	1	1	1	1	1	1	1	1	1	1	1	1	0
HRGM_Genome_1160	GUT_GENOME096507	d__Bacteria;p__Actinobacteriota;c__Actinobacteria;o__Actinomycetales;f__Actinomycetaceae;g__Flaviflexus;s__Flaviflexus massiliensis	99.51	0	1	1	1	1	1	1	1	1	1	1	1	1	1	1	1	1	1	1	1	1	0
HRGM_Genome_1161	GUT_GENOME096508	d__Bacteria;p__Firmicutes_I;c__Bacilli_A;o__Thermoactinomycetales;f__Novibacillaceae;g__Numidum;s__Numidum massiliense	95.51	0	1	1	1	1	1	1	0	1	1	1	1	1	1	1	1	1	1	1	1	1	1
HRGM_Genome_1162	GUT_GENOME096509	d__Bacteria;p__Firmicutes;c__Bacilli;o__Bacillales;f__Massilibacteriaceae;g__Massilibacterium;s__Massilibacterium senegalense	98.03	0.71	1	1	1	1	1	1	1	1	1	1	1	1	1	1	1	1	1	1	1	1	0
HRGM_Genome_1163	GUT_GENOME096511	d__Bacteria;p__Bacteroidota;c__Bacteroidia;o__Bacteroidales;f__Coprobacteraceae;g__Coprobacter;s__Coprobacter secundus	99.5	0	1	1	1	1	1	0	1	1	1	1	1	1	1	1	1	1	1	1	1	1	1
HRGM_Genome_1166	GUT_GENOME096513	d__Bacteria;p__Firmicutes_I;c__Bacilli_A;o__Paenibacillales;f__Paenibacillaceae;g__Paenibacillus_Q;s__Paenibacillus_Q ihumii	99.07	0	1	1	1	1	1	1	1	1	1	1	1	1	1	1	1	1	1	1	1	1	0
HRGM_Genome_1167	GUT_GENOME096518	d__Bacteria;p__Firmicutes_A;c__Clostridia;o__Tissierellales;f__Helcococcaceae;g__Lagierella;s__Lagierella massiliensis	98.78	0	1	0	0	0	0	0	0	0	0	0	0	0	1	1	0	1	1	1	1	1	12
HRGM_Genome_1168	GUT_GENOME096522	d__Bacteria;p__Firmicutes;c__Bacilli;o__Lactobacillales;f__Lactobacillaceae;g__Lactobacillus_H;s__Lactobacillus_H antri	99.37	0	1	1	0	0	1	0	0	0	1	0	0	0	0	1	1	1	1	1	1	1	9
HRGM_Genome_1169	GUT_GENOME078306	d__Bacteria;p__Firmicutes;c__Bacilli;o__Lactobacillales;f__Lactobacillaceae;g__Lactobacillus_H;s__Lactobacillus_H oris	99.45	0	1	0	0	0	0	0	0	0	1	0	0	0	0	1	1	1	1	1	1	1	11
HRGM_Genome_1170	GUT_GENOME096523	d__Bacteria;p__Firmicutes;c__Bacilli;o__Lactobacillales;f__Lactobacillaceae;g__Lactobacillus;s__Lactobacillus amylolyticus	99.03	0.32	1	0	0	0	0	0	0	0	1	0	0	0	0	1	1	1	0	0	1	1	13
HRGM_Genome_1171	GUT_GENOME096056	d__Bacteria;p__Firmicutes;c__Bacilli;o__Lactobacillales;f__Lactobacillaceae;g__Lactobacillus;s__Lactobacillus ultunensis	98.9	0	1	0	0	0	0	0	0	0	1	0	0	0	1	1	1	1	0	1	1	1	11
HRGM_Genome_1172	GUT_GENOME142413	d__Bacteria;p__Firmicutes;c__Bacilli;o__Lactobacillales;f__Lactobacillaceae;g__Lactobacillus;s__Lactobacillus acidophilus	98.94	0	1	0	0	0	0	0	0	0	1	0	0	0	1	1	1	1	1	1	1	1	10
HRGM_Genome_1173	GUT_GENOME142435	d__Bacteria;p__Firmicutes;c__Bacilli;o__Lactobacillales;f__Lactobacillaceae;g__Lactobacillus;s__Lactobacillus helveticus	99.03	0	1	0	0	0	0	0	0	0	1	0	0	0	0	1	1	1	1	1	1	1	11
HRGM_Genome_1174	KIJ_genome_22281	d__Bacteria;p__Firmicutes;c__Bacilli;o__Lactobacillales;f__Lactobacillaceae;g__Lactobacillus;s__Lactobacillus crispatus	99.02	0	1	0	0	0	0	0	0	0	1	0	0	0	1	1	1	1	0	0	1	1	12
HRGM_Genome_1175	KIJ_genome_20440	d__Bacteria;p__Firmicutes;c__Bacilli;o__Lactobacillales;f__Lactobacillaceae;g__Lactobacillus;s__Lactobacillus amylovorus	98.94	0	1	0	0	0	0	0	0	0	1	0	0	0	1	1	1	1	0	1	1	1	11
HRGM_Genome_1177	GUT_GENOME226919	d__Bacteria;p__Firmicutes;c__Bacilli;o__Lactobacillales;f__Lactobacillaceae;g__Lactobacillus;s__Lactobacillus gallinarum	97.65	0.13	1	0	0	0	0	0	0	0	1	0	0	0	1	1	1	1	0	1	1	1	11
HRGM_Genome_1178	GUT_GENOME096525	d__Bacteria;p__Firmicutes_I;c__Bacilli_A;o__Paenibacillales;f__Paenibacillaceae;g__Gorillibacterium;s__Gorillibacterium timonense	97.54	1.18	1	1	1	1	1	1	1	1	1	1	1	1	1	1	1	1	1	1	1	1	0
HRGM_Genome_1179	GUT_GENOME096526	d__Bacteria;p__Actinobacteriota;c__Coriobacteriia;o__Coriobacteriales;f__Atopobiaceae;g__Olsenella;s__Olsenella sp001457795	99.19	0	1	1	0	1	1	1	0	1	0	0	0	1	1	1	1	1	1	1	1	1	5
HRGM_Genome_1180	GUT_GENOME095989	d__Bacteria;p__Campylobacterota;c__Campylobacteria;o__Campylobacterales;f__Helicobacteraceae;g__Helicobacter_D;s__Helicobacter_D pullorum	98.47	0	1	1	1	1	1	1	1	1	1	1	1	1	1	1	1	1	1	1	1	1	0
HRGM_Genome_1181	GUT_GENOME096089	d__Bacteria;p__Campylobacterota;c__Campylobacteria;o__Campylobacterales;f__Helicobacteraceae;g__Helicobacter_D;s__Helicobacter_D canadensis	99.66	0.12	1	1	1	1	1	1	1	1	1	1	1	1	1	1	1	1	1	1	1	1	0
HRGM_Genome_1182	GUT_GENOME096527	d__Bacteria;p__Proteobacteria;c__Gammaproteobacteria;o__Burkholderiales;f__Neisseriaceae;g__Vitreoscilla;s__Vitreoscilla massiliensis	99.57	0.67	1	1	1	1	1	1	1	1	1	1	1	1	1	1	1	1	1	1	1	1	0
HRGM_Genome_1183	GUT_GENOME096528	d__Bacteria;p__Firmicutes_A;c__Clostridia;o__Tissierellales;f__Ezakiellaceae;g__Fenollaria;s__Fenollaria timonensis	97.55	0	1	0	0	0	0	0	0	0	0	0	0	0	0	1	0	1	1	0	1	1	14
HRGM_Genome_1184	GUT_GENOME243177	d__Bacteria;p__Firmicutes_A;c__Clostridia;o__Tissierellales;f__Ezakiellaceae;g__Fenollaria;s__Fenollaria massiliensis	97.55	0	1	0	0	0	0	0	0	0	0	0	0	0	0	1	0	1	1	0	1	1	14
HRGM_Genome_1185	GUT_GENOME027393	d__Bacteria;p__Firmicutes_A;c__Clostridia;o__Tissierellales;f__Ezakiellaceae;g__Fenollaria;s__	98.25	0	1	0	0	0	0	0	0	0	0	0	0	0	0	1	0	1	1	0	1	1	14
HRGM_Genome_1186	GUT_GENOME096529	d__Bacteria;p__Actinobacteriota;c__Actinobacteria;o__Actinomycetales;f__Actinomycetaceae;g__Pauljensenia;s__Pauljensenia radingae	99.29	0.95	1	1	0	1	1	1	1	1	1	1	1	1	1	1	1	1	1	1	1	1	1
HRGM_Genome_1187	GUT_GENOME225024	d__Bacteria;p__Actinobacteriota;c__Actinobacteria;o__Actinomycetales;f__Actinomycetaceae;g__Actinobaculum;s__Actinobaculum massiliense	100	0	1	1	0	0	1	0	1	1	1	1	1	1	1	1	1	1	0	1	1	1	4
HRGM_Genome_1188	GUT_GENOME096530	d__Bacteria;p__Firmicutes;c__Bacilli;o__Bacillales;f__Amphibacillaceae;g__Gracilibacillus;s__Gracilibacillus massiliensis	99.34	0.83	1	1	1	1	1	1	1	1	1	1	1	1	1	1	1	1	1	1	1	1	0
HRGM_Genome_1189	GUT_GENOME096531	d__Bacteria;p__Actinobacteriota;c__Coriobacteriia;o__Coriobacteriales;f__Eggerthellaceae;g__RUG013;s__RUG013 sp001486445	99.19	0.81	1	1	1	1	1	1	0	1	1	1	1	1	1	1	1	1	1	1	1	1	1
HRGM_Genome_1190	GUT_GENOME096532	d__Bacteria;p__Firmicutes_I;c__Bacilli_A;o__Paenibacillales;f__Paenibacillaceae;g__Paenibacillus_A;s__Paenibacillus_A rubinfantis	99.26	1.29	1	1	1	1	1	1	1	1	1	1	1	1	1	1	1	1	1	1	1	1	0
HRGM_Genome_1191	GUT_GENOME096542	d__Bacteria;p__Firmicutes_I;c__Bacilli_A;o__Paenibacillales;f__Paenibacillaceae;g__Paenibacillus_A;s__Paenibacillus_A phocaensis	98.63	0	1	1	1	1	1	1	1	1	1	1	1	1	1	1	1	1	1	1	1	1	0
HRGM_Genome_1193	GUT_GENOME096533	d__Bacteria;p__Firmicutes_I;c__Bacilli_A;o__Paenibacillales;f__Paenibacillaceae;g__Paenibacillus_A;s__Paenibacillus_A senegalimassiliensis	99.85	0.8	1	1	1	1	1	1	1	1	1	1	1	1	1	1	1	1	1	1	1	1	0
HRGM_Genome_1194	GUT_GENOME096534	d__Bacteria;p__Firmicutes_A;c__Clostridia;o__Oscillospirales;f__Ruminococcaceae;g__Fournierella;s__Fournierella massiliensis	99.32	0.23	1	0	1	1	0	1	0	1	1	0	1	1	1	1	1	1	1	1	1	1	4
HRGM_Genome_1195	KIJ_genome_28853	d__Bacteria;p__Firmicutes_A;c__Clostridia;o__Oscillospirales;f__Ruminococcaceae;g__Fournierella;s__	98.46	0.061	1	1	0	0	1	1	0	1	1	0	1	1	1	1	1	1	1	1	1	1	4
HRGM_Genome_1196	KIJ_genome_13924	d__Bacteria;p__Firmicutes_A;c__Clostridia;o__Oscillospirales;f__Ruminococcaceae;g__Fournierella;s__Fournierella sp002159185	92.51	0.226	1	1	1	1	1	1	0	1	1	0	1	1	1	1	1	1	1	1	1	1	2
HRGM_Genome_1198	GUT_GENOME096535	d__Bacteria;p__Firmicutes_A;c__Clostridia;o__Lachnospirales;f__Lachnospiraceae;g__Faecalicatena;s__Faecalicatena sp001487105	99.42	0.15	1	1	1	1	1	1	0	1	1	1	1	1	1	1	1	1	0	1	1	1	2
HRGM_Genome_1199	GUT_GENOME096536	d__Bacteria;p__Bacteroidota;c__Bacteroidia;o__Bacteroidales;f__Marinifilaceae;g__Gabonibacter;s__Gabonibacter massiliensis	99.46	0	1	0	1	0	0	0	0	0	1	0	1	0	0	1	1	1	1	1	1	1	9
HRGM_Genome_1200	GUT_GENOME098154	d__Bacteria;p__Bacteroidota;c__Bacteroidia;o__Bacteroidales;f__Marinifilaceae;g__Gabonibacter;s__	99.46	0.18	1	0	1	0	0	0	0	0	1	0	1	0	0	1	1	1	1	1	1	1	9
HRGM_Genome_1201	GUT_GENOME095991	d__Bacteria;p__Bacteroidota;c__Bacteroidia;o__Bacteroidales;f__Bacteroidaceae;g__Bacteroides;s__Bacteroides eggerthii	99.24	0	1	1	1	1	1	1	1	1	1	1	1	1	1	1	1	1	1	1	1	1	0
HRGM_Genome_1202	KIJ_genome_6968	d__Bacteria;p__Bacteroidota;c__Bacteroidia;o__Bacteroidales;f__Bacteroidaceae;g__Bacteroides;s__Bacteroides stercoris	94.14	0	1	1	1	1	1	1	1	1	1	1	1	1	1	1	1	1	1	1	1	1	0
HRGM_Genome_1206	KIJ_genome_15416	d__Bacteria;p__Bacteroidota;c__Bacteroidia;o__Bacteroidales;f__Bacteroidaceae;g__Bacteroides;s__Bacteroides stercoris	98.6	0.702	1	1	1	1	1	1	1	1	1	1	1	1	1	1	1	1	1	1	1	1	0
HRGM_Genome_1207	KIJ_genome_3881	d__Bacteria;p__Bacteroidota;c__Bacteroidia;o__Bacteroidales;f__Bacteroidaceae;g__Bacteroides;s__Bacteroides eggerthii	98.73	0	1	1	1	1	1	1	1	1	1	1	1	1	1	1	1	1	1	1	1	1	0
HRGM_Genome_1208	KIJ_genome_14911	d__Bacteria;p__Bacteroidota;c__Bacteroidia;o__Bacteroidales;f__Bacteroidaceae;g__Bacteroides;s__Bacteroides stercoris	94.19	0.371	1	1	1	1	1	1	1	1	1	1	1	1	1	1	1	1	1	1	1	1	0
HRGM_Genome_1209	KIJ_genome_2657	d__Bacteria;p__Bacteroidota;c__Bacteroidia;o__Bacteroidales;f__Bacteroidaceae;g__Bacteroides;s__Bacteroides stercoris	98.88	0	1	1	1	1	1	1	1	1	1	1	1	1	1	1	1	1	1	1	1	1	0
HRGM_Genome_1210	KIJ_genome_8693	d__Bacteria;p__Bacteroidota;c__Bacteroidia;o__Bacteroidales;f__Bacteroidaceae;g__Bacteroides;s__Bacteroides eggerthii	88.31	1.626	1	1	1	1	1	1	1	1	1	1	1	1	1	1	1	1	1	1	1	1	0
HRGM_Genome_1211	GUT_GENOME000554	d__Bacteria;p__Bacteroidota;c__Bacteroidia;o__Bacteroidales;f__Bacteroidaceae;g__Bacteroides;s__Bacteroides clarus	99.26	0	1	1	1	1	1	1	1	1	1	1	1	1	1	1	1	1	1	1	1	1	0
HRGM_Genome_1213	GUT_GENOME239662	d__Bacteria;p__Bacteroidota;c__Bacteroidia;o__Bacteroidales;f__Bacteroidaceae;g__Bacteroides;s__Bacteroides stercoris	99.26	0	1	1	1	1	1	1	1	1	1	1	1	1	1	1	1	1	1	1	1	1	0
HRGM_Genome_1214	GUT_GENOME001341	d__Bacteria;p__Bacteroidota;c__Bacteroidia;o__Bacteroidales;f__Bacteroidaceae;g__Bacteroides;s__Bacteroides sp003545565	98.88	0	1	1	1	1	1	1	1	1	1	1	1	1	1	1	1	1	1	1	1	1	0
HRGM_Genome_1215	GUT_GENOME101636	d__Bacteria;p__Bacteroidota;c__Bacteroidia;o__Bacteroidales;f__Bacteroidaceae;g__Bacteroides;s__Bacteroides gallinarum	96.64	0.09	1	1	1	1	1	1	1	1	1	1	1	1	1	1	1	1	1	1	1	1	0
HRGM_Genome_1216	GUT_GENOME096538	d__Bacteria;p__Firmicutes_A;c__Clostridia;o__Lachnospirales;f__Lachnospiraceae;g__Clostridium_M;s__Clostridium_M sp001517625	99.37	0	1	1	1	1	1	1	0	1	1	1	0	1	1	1	1	1	1	1	1	1	2
HRGM_Genome_1217	KIJ_genome_16351	d__Bacteria;p__Firmicutes_A;c__Clostridia;o__Lachnospirales;f__Lachnospiraceae;g__Clostridium_M;s__	99.36	0	1	1	1	1	1	1	1	1	1	1	1	1	1	1	1	1	1	1	1	1	0
HRGM_Genome_1218	GUT_GENOME096540	d__Bacteria;p__Actinobacteriota;c__Actinobacteria;o__Mycobacteriales;f__Mycobacteriaceae;g__Corynebacterium;s__Corynebacterium ammoniagenes	99.34	0	1	1	1	1	1	1	1	1	1	1	1	1	1	1	1	1	1	1	1	1	0
HRGM_Genome_1219	GUT_GENOME096541	d__Bacteria;p__Proteobacteria;c__Gammaproteobacteria;o__Xanthomonadales;f__Xanthomonadaceae;g__Xanthomonas_B;s__Xanthomonas_B massiliensis	98.7	1.3	1	1	1	1	1	1	1	1	1	1	1	1	1	1	1	1	1	1	1	1	0
HRGM_Genome_1220	GUT_GENOME142418	d__Bacteria;p__Proteobacteria;c__Gammaproteobacteria;o__Xanthomonadales;f__Xanthomonadaceae;g__Stenotrophomonas;s__Stenotrophomonas bentonitica	99.66	0.6	1	1	1	1	1	1	1	1	1	1	1	1	1	1	1	1	1	1	1	1	0
HRGM_Genome_1221	GUT_GENOME142419	d__Bacteria;p__Proteobacteria;c__Gammaproteobacteria;o__Xanthomonadales;f__Xanthomonadaceae;g__Stenotrophomonas;s__Stenotrophomonas maltophilia_AK	99.86	0	1	1	1	1	1	1	1	1	1	1	1	1	1	1	1	1	1	1	1	1	0
HRGM_Genome_1222	GUT_GENOME143519	d__Bacteria;p__Proteobacteria;c__Gammaproteobacteria;o__Xanthomonadales;f__Xanthomonadaceae;g__Stenotrophomonas;s__Stenotrophomonas maltophilia_F	100	0	1	1	0	1	1	1	1	1	1	1	1	1	1	1	1	1	1	1	1	1	1
HRGM_Genome_1223	GUT_GENOME242264	d__Bacteria;p__Proteobacteria;c__Gammaproteobacteria;o__Xanthomonadales;f__Xanthomonadaceae;g__Stenotrophomonas;s__	98.47	0.17	1	1	1	1	1	1	1	1	1	1	1	1	1	1	1	1	1	1	1	1	0
HRGM_Genome_1224	GUT_GENOME243585	d__Bacteria;p__Proteobacteria;c__Gammaproteobacteria;o__Xanthomonadales;f__Xanthomonadaceae;g__Stenotrophomonas;s__Stenotrophomonas maltophilia_S	99.31	0.19	1	1	1	1	1	1	1	1	1	1	1	1	1	1	1	1	1	1	1	1	0
HRGM_Genome_1225	GUT_GENOME176465	d__Bacteria;p__Proteobacteria;c__Gammaproteobacteria;o__Xanthomonadales;f__Xanthomonadaceae;g__Stenotrophomonas;s__Stenotrophomonas maltophilia	89.86	1.66	1	1	0	1	1	0	0	0	1	1	1	1	1	1	1	1	1	1	1	1	4
HRGM_Genome_1227	GUT_GENOME232194	d__Bacteria;p__Proteobacteria;c__Gammaproteobacteria;o__Xanthomonadales;f__Xanthomonadaceae;g__Stenotrophomonas;s__Stenotrophomonas sp003028475	93.7	0	1	1	0	1	1	0	1	1	1	1	1	1	1	1	1	1	1	1	1	1	2
HRGM_Genome_1228	GUT_GENOME232302	d__Bacteria;p__Proteobacteria;c__Gammaproteobacteria;o__Xanthomonadales;f__Xanthomonadaceae;g__Stenotrophomonas;s__Stenotrophomonas maltophilia_AM	94.83	1.37	1	1	1	1	1	1	1	1	1	1	1	1	1	1	1	1	1	1	1	1	0
HRGM_Genome_1229	GUT_GENOME096546	d__Bacteria;p__Firmicutes_A;c__Clostridia;o__Oscillospirales;f__Acutalibacteraceae;g__Acutalibacter;s__Acutalibacter timonensis	98.66	0.34	1	0	1	1	1	1	0	1	1	1	1	1	1	1	1	1	1	1	1	1	2
HRGM_Genome_1231	KIJ_genome_2004	d__Bacteria;p__Firmicutes_A;c__Clostridia;o__Lachnospirales;f__Lachnospiraceae;g__Bacteroides_F;s__Bacteroides_F pectinophilus	98.9	0.167	1	1	1	1	1	1	1	1	1	1	1	1	1	1	1	1	1	1	1	1	0
HRGM_Genome_1232	GUT_GENOME096547	d__Bacteria;p__Actinobacteriota;c__Actinobacteria;o__Mycobacteriales;f__Mycobacteriaceae;g__Corynebacterium;s__Corynebacterium provencense	95.92	1.01	1	1	1	1	1	1	1	0	1	1	1	1	1	1	1	1	1	1	1	1	1
HRGM_Genome_1233	GUT_GENOME096548	d__Bacteria;p__Firmicutes_A;c__Clostridia;o__Tissierellales;f__Helcococcaceae;g__Murdochiella;s__Murdochiella massiliensis	97.26	0	1	0	0	0	0	0	0	0	0	0	0	0	1	1	0	1	1	1	1	1	12
HRGM_Genome_1234	GUT_GENOME096574	d__Bacteria;p__Firmicutes_A;c__Clostridia;o__Tissierellales;f__Helcococcaceae;g__Murdochiella;s__Murdochiella vaginalis	97.26	0	1	0	0	0	0	0	0	0	0	0	0	0	1	1	1	1	1	1	1	1	11
HRGM_Genome_1235	GUT_GENOME243237	d__Bacteria;p__Firmicutes_A;c__Clostridia;o__Tissierellales;f__Helcococcaceae;g__Levyella;s__Levyella massiliensis	96.95	0	1	0	0	0	0	0	0	0	0	0	0	0	1	1	1	1	1	1	1	1	11
HRGM_Genome_1236	GUT_GENOME243411	d__Bacteria;p__Firmicutes_A;c__Clostridia;o__Tissierellales;f__Helcococcaceae;g__Murdochiella;s__	96.85	0.04	1	0	0	0	0	0	0	0	0	0	0	0	1	1	0	1	1	1	1	1	12
HRGM_Genome_1237	GUT_GENOME096550	d__Bacteria;p__Firmicutes_I;c__Bacilli_A;o__Paenibacillales;f__Paenibacillaceae;g__GM2;s__GM2 sp900069005	99.26	0.59	1	1	1	1	1	1	1	1	1	1	1	1	1	1	1	1	1	1	1	1	0
HRGM_Genome_1240	GUT_GENOME096553	d__Bacteria;p__Actinobacteriota;c__Actinobacteria;o__Mycobacteriales;f__Mycobacteriaceae;g__Corynebacterium;s__Corynebacterium bouchesdurhonense	99.07	1.32	1	1	1	1	1	1	1	1	1	1	1	1	1	1	1	1	1	1	1	1	0
HRGM_Genome_1241	GUT_GENOME103752	d__Bacteria;p__Actinobacteriota;c__Actinobacteria;o__Mycobacteriales;f__Mycobacteriaceae;g__Corynebacterium;s__Corynebacterium afermentans	97.32	0	1	1	1	1	1	0	0	1	1	1	0	1	1	1	1	1	1	1	1	1	3
HRGM_Genome_1242	GUT_GENOME096555	d__Bacteria;p__Actinobacteriota;c__Coriobacteriia;o__Coriobacteriales;f__Atopobiaceae;g__Olegusella;s__Olegusella massiliensis	100	0	1	0	0	0	1	1	0	1	0	0	0	1	1	1	1	1	0	1	1	1	8
HRGM_Genome_1243	GUT_GENOME096557	d__Bacteria;p__Firmicutes_A;c__Clostridia;o__Peptostreptococcales;f__Anaerovoracaceae;g__Emergencia;s__Emergencia timonensis	99.29	0.71	1	1	1	1	1	1	0	1	1	1	1	1	1	1	1	1	1	1	1	1	1
HRGM_Genome_1245	GUT_GENOME000246	d__Bacteria;p__Firmicutes_A;c__Clostridia;o__Peptostreptococcales;f__Anaerovoracaceae;g__Emergencia;s__Emergencia sp900066695	100	0.71	1	1	1	1	1	1	0	1	1	0	1	1	0	1	1	1	1	1	1	1	3
HRGM_Genome_1246	GUT_GENOME096559	d__Bacteria;p__Firmicutes_I;c__Bacilli_A;o__Paenibacillales;f__Paenibacillaceae;g__Paenibacillus_U;s__Paenibacillus_U tuaregi	99.78	0.06	1	1	1	1	1	1	1	1	1	1	1	1	1	1	1	1	1	1	1	1	0
HRGM_Genome_1247	GUT_GENOME096560	d__Bacteria;p__Firmicutes;c__Bacilli;o__Bacillales;f__Amphibacillaceae;g__Gracilibacillus;s__Gracilibacillus timonensis	98.68	0.77	1	1	1	1	1	1	1	1	1	1	1	1	1	1	1	1	1	1	1	1	0
HRGM_Genome_1248	GUT_GENOME095993	d__Bacteria;p__Firmicutes_A;c__Clostridia;o__Lachnospirales;f__Lachnospiraceae;g__Coprococcus_B;s__Coprococcus_B comes	99.42	0	1	1	1	1	1	0	0	1	1	1	1	1	1	1	1	1	1	0	1	1	3
HRGM_Genome_1250	KIJ_genome_15376	d__Bacteria;p__Firmicutes_A;c__Clostridia;o__Lachnospirales;f__Lachnospiraceae;g__Coprococcus_B;s__Coprococcus_B comes	85.86	1.169	1	1	1	1	1	0	1	1	1	0	1	1	1	1	1	1	1	1	1	1	2
HRGM_Genome_1252	GUT_GENOME096561	d__Bacteria;p__Firmicutes_A;c__Clostridia;o__Christensenellales;f__Christensenellaceae;g__Christensenella_A;s__Christensenella_A timonensis	97.98	0.81	1	1	1	1	1	0	0	1	1	1	1	1	1	1	1	1	1	1	1	1	2
HRGM_Genome_1253	GUT_GENOME096562	d__Bacteria;p__Bacteroidota;c__Bacteroidia;o__Bacteroidales;f__Marinifilaceae;g__Odoribacter;s__Odoribacter massiliensis	99.89	0	1	1	1	1	1	1	0	0	1	1	1	0	0	1	1	1	1	1	1	1	4
HRGM_Genome_1254	GUT_GENOME096563	d__Bacteria;p__Bacteroidota;c__Bacteroidia;o__Bacteroidales;f__Marinifilaceae;g__Butyricimonas;s__Butyricimonas synergistica	100	0	1	0	1	0	0	0	0	0	1	1	1	0	0	1	1	1	1	1	1	1	8
HRGM_Genome_1255	KIJ_genome_2658	d__Bacteria;p__Bacteroidota;c__Bacteroidia;o__Bacteroidales;f__Marinifilaceae;g__Butyricimonas;s__Butyricimonas sp900184685	95.87	0.537	1	0	1	0	0	0	0	0	1	1	1	0	0	1	1	1	1	1	1	1	8
HRGM_Genome_1256	KIJ_genome_5091	d__Bacteria;p__Bacteroidota;c__Bacteroidia;o__Bacteroidales;f__Marinifilaceae;g__Butyricimonas;s__Butyricimonas sp900184685	100	0	1	0	1	0	0	0	0	0	1	1	1	0	0	1	1	1	1	1	1	1	8
HRGM_Genome_1259	GUT_GENOME213063	d__Bacteria;p__Bacteroidota;c__Bacteroidia;o__Bacteroidales;f__Marinifilaceae;g__Butyricimonas;s__	96.51	0.54	1	0	1	0	0	0	0	0	1	1	1	0	0	1	1	1	1	1	1	1	8
HRGM_Genome_1260	GUT_GENOME096564	d__Bacteria;p__Firmicutes_A;c__Clostridia;o__Clostridiales;f__Clostridiaceae;g__Clostridium_P;s__Clostridium_P mediterraneense	100	0.81	1	1	0	1	1	1	0	1	1	1	0	1	1	1	1	1	1	1	1	1	3
HRGM_Genome_1261	GUT_GENOME096565	d__Bacteria;p__Actinobacteriota;c__Actinobacteria;o__Mycobacteriales;f__Mycobacteriaceae;g__Corynebacterium;s__Corynebacterium phoceense	96.91	1.81	1	1	0	1	1	1	1	1	1	1	1	1	1	1	1	1	1	1	1	1	1
HRGM_Genome_1263	GUT_GENOME231532	d__Bacteria;p__Actinobacteriota;c__Actinobacteria;o__Mycobacteriales;f__Mycobacteriaceae;g__Corynebacterium;s__Corynebacterium striatum	99.23	0.53	1	1	1	1	1	1	1	1	1	1	1	1	1	1	1	1	1	1	1	1	0
HRGM_Genome_1264	KIJ_genome_17809	d__Bacteria;p__Firmicutes_C;c__Negativicutes;o__Acidaminococcales;f__Acidaminococcaceae;g__Acidaminococcus;s__Acidaminococcus massiliensis	100	0	1	1	1	1	1	1	1	1	1	1	1	1	1	1	1	1	1	1	1	1	0
HRGM_Genome_1266	KIJ_genome_18835	d__Bacteria;p__Firmicutes_C;c__Negativicutes;o__Acidaminococcales;f__Acidaminococcaceae;g__Acidaminococcus;s__	91.34	1.646	1	1	1	1	1	1	1	1	0	1	0	1	0	1	0	1	1	1	1	1	4
HRGM_Genome_1267	GUT_GENOME235244	d__Bacteria;p__Firmicutes_C;c__Negativicutes;o__Acidaminococcales;f__Acidaminococcaceae;g__Acidaminococcus;s__Acidaminococcus timonensis	96.81	0	1	1	1	1	1	1	1	1	1	1	1	1	1	1	1	1	1	1	1	1	0
HRGM_Genome_1268	GUT_GENOME129224	d__Bacteria;p__Firmicutes_C;c__Negativicutes;o__Acidaminococcales;f__Acidaminococcaceae;g__Acidaminococcus;s__Acidaminococcus sp000437815	99.38	0	1	1	1	1	1	1	1	1	1	1	1	1	1	1	1	1	1	1	1	1	0
HRGM_Genome_1269	GUT_GENOME044331	d__Bacteria;p__Firmicutes_C;c__Negativicutes;o__Acidaminococcales;f__Acidaminococcaceae;g__Acidaminococcus;s__Acidaminococcus fermentans	99.38	0	1	1	1	1	1	1	0	1	1	1	1	1	1	1	1	1	1	1	1	1	1
HRGM_Genome_1270	GUT_GENOME237511	d__Bacteria;p__Firmicutes_C;c__Negativicutes;o__Acidaminococcales;f__Acidaminococcaceae;g__Acidaminococcus;s__	91.78	0.55	1	1	1	1	1	0	1	1	1	1	0	1	0	1	1	1	1	0	1	1	4
HRGM_Genome_1271	GUT_GENOME096568	d__Bacteria;p__Bacteroidota;c__Bacteroidia;o__Bacteroidales;f__Bacteroidaceae;g__F0040;s__F0040 sp900095835	97.3	1.49	1	0	0	0	0	0	0	1	1	0	0	1	0	1	1	1	0	1	1	1	10
HRGM_Genome_1272	KIJ_genome_385	d__Bacteria;p__Bacteroidota;c__Bacteroidia;o__Bacteroidales;f__Bacteroidaceae;g__F0040;s__F0040 sp000318095	97.49	0.743	1	0	0	0	0	0	0	0	1	0	0	0	0	1	1	1	1	1	1	1	11
HRGM_Genome_1273	GUT_GENOME096570	d__Bacteria;p__Firmicutes_C;c__Negativicutes;o__Veillonellales;f__Megasphaeraceae;g__Anaeroglobus;s__Anaeroglobus massiliensis	99.4	0	1	0	0	0	0	0	0	0	1	0	1	0	1	1	1	1	1	1	1	1	9
HRGM_Genome_1274	KIJ_genome_26896	d__Bacteria;p__Firmicutes_C;c__Negativicutes;o__Selenomonadales;f__Selenomonadaceae;g__Mitsuokella;s__Mitsuokella multacida	100	0.077	1	1	1	1	1	1	1	1	1	1	1	1	1	1	1	1	1	1	1	1	0
HRGM_Genome_1275	KIJ_genome_17997	d__Bacteria;p__Firmicutes_C;c__Negativicutes;o__Selenomonadales;f__Selenomonadaceae;g__Mitsuokella;s__Mitsuokella jalaludinii	100	0.077	1	1	1	1	1	1	1	1	1	1	1	1	1	1	0	1	1	1	1	1	1
HRGM_Genome_1276	KIJ_genome_17752	d__Bacteria;p__Firmicutes_C;c__Negativicutes;o__Selenomonadales;f__Selenomonadaceae;g__Mitsuokella;s__	99.53	0.077	1	1	1	1	1	1	1	1	1	1	1	1	1	1	0	1	1	1	1	1	1
HRGM_Genome_1277	GUT_GENOME000996	d__Bacteria;p__Firmicutes_C;c__Negativicutes;o__Selenomonadales;f__Selenomonadaceae;g__Mitsuokella;s__	100	0.08	1	1	1	1	1	1	1	1	1	1	1	1	1	1	1	1	1	1	1	1	0
HRGM_Genome_1278	GUT_GENOME096571	d__Bacteria;p__Firmicutes_A;c__Clostridia;o__Oscillospirales;f__Ruminococcaceae;g__Massilioclostridium;s__Massilioclostridium coli	98.66	0	1	1	1	1	1	1	1	1	1	1	1	1	1	1	1	1	0	1	1	1	1
HRGM_Genome_1279	GUT_GENOME096572	d__Bacteria;p__Firmicutes_C;c__Negativicutes;o__Veillonellales;f__Megasphaeraceae;g__Caecibacter;s__Caecibacter massiliensis	100	0	1	1	1	1	1	1	1	1	1	1	1	1	1	1	0	1	1	1	1	1	1
HRGM_Genome_1280	KIJ_genome_7605	d__Bacteria;p__Firmicutes_C;c__Negativicutes;o__Veillonellales;f__Megasphaeraceae;g__Caecibacter;s__	100	0	1	1	1	1	1	1	1	1	1	1	1	1	1	1	0	1	1	1	1	1	1
HRGM_Genome_1292	KIJ_genome_11983	d__Bacteria;p__Firmicutes_A;c__Clostridia;o__Lachnospirales;f__Lachnospiraceae;g__Butyrivibrio_A;s__Butyrivibrio_A crossotus	98.65	0	1	1	1	1	1	1	1	1	1	1	1	1	1	1	1	1	1	1	1	1	0
HRGM_Genome_1293	GUT_GENOME095999	d__Bacteria;p__Firmicutes_A;c__Clostridia;o__Peptostreptococcales;f__Peptostreptococcaceae;g__Clostridium_U;s__Clostridium_U hiranonis	100	0	1	1	1	0	1	0	0	0	1	0	0	0	0	1	1	1	1	1	1	1	8
HRGM_Genome_1294	GUT_GENOME093820	d__Bacteria;p__Firmicutes_A;c__Clostridia;o__Peptostreptococcales;f__Peptostreptococcaceae;g__Clostridium_U;s__	98.37	1.4	1	1	0	1	1	0	0	0	1	0	0	0	0	1	1	1	1	1	1	1	8
HRGM_Genome_1295	GUT_GENOME175131	d__Bacteria;p__Firmicutes_A;c__Clostridia;o__Peptostreptococcales;f__Peptostreptococcaceae;g__Clostridium_U;s__	100	0.47	1	1	0	1	1	0	0	0	1	0	0	0	0	1	1	1	1	1	1	0	9
HRGM_Genome_1296	KIJ_genome_6135	d__Bacteria;p__Desulfobacterota_A;c__Desulfovibrionia;o__Desulfovibrionales;f__Desulfovibrionaceae;g__Desulfovibrio;s__Desulfovibrio piger	99.28	0.591	1	1	1	1	1	1	1	1	1	1	1	1	1	1	1	1	1	1	1	1	0
HRGM_Genome_1297	GUT_GENOME261390	d__Bacteria;p__Desulfobacterota_A;c__Desulfovibrionia;o__Desulfovibrionales;f__Desulfovibrionaceae;g__Desulfovibrio;s__Desulfovibrio piger_A	99.11	0.59	1	1	1	1	1	1	1	1	1	1	1	1	1	1	1	1	1	1	1	1	0
HRGM_Genome_1298	GUT_GENOME158398	d__Bacteria;p__Desulfobacterota_A;c__Desulfovibrionia;o__Desulfovibrionales;f__Desulfovibrionaceae;g__Desulfovibrio;s__	99.88	1.18	1	1	1	1	1	1	0	1	1	1	1	1	1	1	1	1	1	1	1	1	1
HRGM_Genome_1299	GUT_GENOME096020	d__Bacteria;p__Firmicutes_A;c__Clostridia;o__Oscillospirales;f__Ruminococcaceae;g__Gemmiger;s__Gemmiger variabile	96.77	0	1	1	1	1	1	1	0	1	1	1	1	1	1	1	1	1	1	1	1	1	1
HRGM_Genome_1300	KIJ_genome_291	d__Bacteria;p__Firmicutes_A;c__Clostridia;o__Oscillospirales;f__Ruminococcaceae;g__Gemmiger;s__	96.59	0	1	1	1	1	1	1	0	1	1	1	1	1	1	1	1	1	1	1	1	1	1
HRGM_Genome_1301	KIJ_genome_11504	d__Bacteria;p__Firmicutes_A;c__Clostridia;o__Oscillospirales;f__Ruminococcaceae;g__Gemmiger;s__	96.13	0	1	1	0	1	1	1	0	1	1	1	1	1	1	1	1	1	1	1	1	1	2
HRGM_Genome_1304	KIJ_genome_2952	d__Bacteria;p__Firmicutes_A;c__Clostridia;o__Oscillospirales;f__Ruminococcaceae;g__Gemmiger;s__	97.95	0.68	1	1	1	1	1	1	0	1	1	1	1	1	1	1	1	1	1	1	1	1	1
HRGM_Genome_1305	KIJ_genome_5476	d__Bacteria;p__Firmicutes_A;c__Clostridia;o__Oscillospirales;f__Ruminococcaceae;g__Gemmiger;s__	92.33	1.87	1	1	0	1	1	1	0	0	1	1	1	0	1	1	1	1	1	1	1	1	4
HRGM_Genome_1307	KIJ_genome_13805	d__Bacteria;p__Firmicutes_A;c__Clostridia;o__Oscillospirales;f__Ruminococcaceae;g__Gemmiger;s__	88.34	0.68	1	1	1	1	1	1	0	1	1	1	1	1	1	1	1	1	1	1	1	1	1
HRGM_Genome_1308	GUT_GENOME196908	d__Bacteria;p__Firmicutes_A;c__Clostridia;o__Oscillospirales;f__Ruminococcaceae;g__Gemmiger;s__	90.14	0	1	1	0	0	1	1	0	1	1	1	1	1	0	1	1	1	1	1	1	1	4
HRGM_Genome_1309	GUT_GENOME096029	d__Bacteria;p__Fusobacteriota;c__Fusobacteriia;o__Fusobacteriales;f__Fusobacteriaceae;g__Fusobacterium_C;s__Fusobacterium_C gonidiaformans	100	0	1	0	0	0	0	0	0	0	0	0	0	0	0	1	1	1	1	0	1	1	13
HRGM_Genome_1310	GUT_GENOME141775	d__Bacteria;p__Fusobacteriota;c__Fusobacteriia;o__Fusobacteriales;f__Fusobacteriaceae;g__Fusobacterium_C;s__Fusobacterium_C necrophorum	100	0	1	0	1	0	0	0	0	0	0	0	0	0	1	1	1	1	1	1	1	1	10
HRGM_Genome_1312	GUT_GENOME143604	d__Bacteria;p__Fusobacteriota;c__Fusobacteriia;o__Fusobacteriales;f__Fusobacteriaceae;g__Fusobacterium_A;s__Fusobacterium_A varium_B	100	1.12	1	1	0	0	1	1	0	1	1	0	0	1	1	1	1	1	1	0	1	1	6
HRGM_Genome_1315	KIJ_genome_6482	d__Bacteria;p__Fusobacteriota;c__Fusobacteriia;o__Fusobacteriales;f__Fusobacteriaceae;g__Fusobacterium_A;s__Fusobacterium_A varium_A	98.87	1.123	1	1	0	0	1	1	0	1	1	0	0	1	1	1	1	1	1	0	1	1	6
HRGM_Genome_1316	GUT_GENOME096036	d__Bacteria;p__Firmicutes_A;c__Clostridia;o__Clostridiales;f__Clostridiaceae;g__Clostridium;s__Clostridium tertium	100	0	1	1	1	1	1	1	0	1	1	1	0	1	1	1	1	1	1	1	1	1	2
HRGM_Genome_1317	GUT_GENOME260250	d__Bacteria;p__Firmicutes_A;c__Clostridia;o__Clostridiales;f__Clostridiaceae;g__Clostridium;s__	97.38	0.81	1	1	1	1	1	1	0	1	1	1	1	1	1	1	1	1	1	1	1	1	1
HRGM_Genome_1318	GUT_GENOME045758	d__Bacteria;p__Firmicutes_A;c__Clostridia;o__Clostridiales;f__Clostridiaceae;g__Clostridium;s__Clostridium nigeriense	99.17	1.37	1	1	1	1	1	1	0	1	1	1	0	1	1	1	1	1	1	1	1	1	2
HRGM_Genome_1319	GUT_GENOME095939	d__Bacteria;p__Firmicutes;c__Bacilli;o__Lactobacillales;f__Lactobacillaceae;g__Lactobacillus_C;s__Lactobacillus_C rhamnosus	99.46	0	1	0	0	0	0	1	1	0	1	0	1	0	1	1	1	1	1	1	1	1	7
HRGM_Genome_1320	GUT_GENOME142434	d__Bacteria;p__Firmicutes;c__Bacilli;o__Lactobacillales;f__Lactobacillaceae;g__Lactobacillus_C;s__Lactobacillus_C zeae	99.46	0.36	1	0	0	0	0	1	0	0	1	0	1	0	1	1	1	1	0	1	1	1	9
HRGM_Genome_1321	GUT_GENOME142483	d__Bacteria;p__Firmicutes;c__Bacilli;o__Lactobacillales;f__Lactobacillaceae;g__Lactobacillus_C;s__Lactobacillus_C paracasei	99.46	0	1	0	0	0	0	0	1	0	1	0	1	0	1	1	1	1	0	1	1	1	9
HRGM_Genome_1322	GUT_GENOME096040	d__Bacteria;p__Campylobacterota;c__Campylobacteria;o__Campylobacterales;f__Helicobacteraceae;g__Helicobacter_D;s__Helicobacter_D winghamensis	99.71	0	1	1	1	1	1	1	1	1	1	1	1	1	1	1	1	1	1	1	1	1	0
HRGM_Genome_1323	KIJ_genome_2797	d__Bacteria;p__Proteobacteria;c__Gammaproteobacteria;o__Burkholderiales;f__Burkholderiaceae;g__Oxalobacter;s__Oxalobacter formigenes_A	99.51	0.48	1	1	1	1	1	1	1	1	1	1	1	1	1	1	1	1	1	1	1	1	0
HRGM_Genome_1324	GUT_GENOME158649	d__Bacteria;p__Proteobacteria;c__Gammaproteobacteria;o__Burkholderiales;f__Burkholderiaceae;g__Oxalobacter;s__	99.52	0.64	1	1	1	1	1	1	1	1	1	1	1	1	1	1	1	1	1	1	1	1	0
HRGM_Genome_1325	KIJ_genome_14055	d__Bacteria;p__Proteobacteria;c__Gammaproteobacteria;o__Burkholderiales;f__Burkholderiaceae;g__Oxalobacter;s__	99.51	0.506	1	1	1	1	1	1	1	0	1	1	1	1	1	1	1	1	0	1	1	1	2
HRGM_Genome_1327	GUT_GENOME096045	d__Bacteria;p__Firmicutes_A;c__Clostridia;o__Oscillospirales;f__Ruminococcaceae;g__Massilioclostridium;s__Massilioclostridium methylpentosum	98.88	0	1	1	1	1	1	1	1	1	1	1	1	1	1	1	1	1	0	1	1	1	1
HRGM_Genome_1328	GUT_GENOME096049	d__Bacteria;p__Firmicutes;c__Bacilli;o__Lactobacillales;f__Lactobacillaceae;g__Lactobacillus_G;s__Lactobacillus_G hilgardii	99.38	0.31	1	1	0	1	1	1	1	0	1	1	1	0	1	1	1	1	1	1	1	1	3
HRGM_Genome_1329	KIJ_genome_13785	d__Bacteria;p__Firmicutes;c__Bacilli;o__Lactobacillales;f__Lactobacillaceae;g__Lactobacillus_B;s__Lactobacillus_B ruminis	99.47	0	1	0	1	0	0	1	0	0	1	1	1	1	1	1	1	1	1	1	1	1	5
HRGM_Genome_1330	GUT_GENOME096057	d__Bacteria;p__Firmicutes;c__Bacilli;o__Lactobacillales;f__Lactobacillaceae;g__Lactobacillus_H;s__Lactobacillus_H reuteri	99.46	0	1	0	1	0	0	1	0	0	1	0	0	0	1	1	1	1	0	1	1	1	9
HRGM_Genome_1332	GUT_GENOME000067	d__Bacteria;p__Firmicutes;c__Bacilli;o__Lactobacillales;f__Lactobacillaceae;g__Lactobacillus_H;s__Lactobacillus_H vaginalis_A	99.46	0.54	1	0	0	0	0	1	0	0	1	0	0	0	1	1	1	1	0	0	1	1	11
HRGM_Genome_1333	GUT_GENOME254740	d__Bacteria;p__Firmicutes;c__Bacilli;o__Lactobacillales;f__Lactobacillaceae;g__Lactobacillus_H;s__Lactobacillus_H vaginalis	98.91	0	1	0	0	0	0	1	0	0	1	0	0	0	0	1	1	1	1	0	1	1	11
HRGM_Genome_1334	GUT_GENOME096063	d__Bacteria;p__Bacteroidota;c__Bacteroidia;o__Bacteroidales;f__Bacteroidaceae;g__Bacteroides;s__Bacteroides fragilis	99.26	0	1	1	1	1	1	1	1	1	1	1	1	1	1	1	1	1	1	1	1	1	0
HRGM_Genome_1335	GUT_GENOME001418	d__Bacteria;p__Bacteroidota;c__Bacteroidia;o__Bacteroidales;f__Bacteroidaceae;g__Bacteroides;s__Bacteroides fragilis_A	99.26	0	1	1	1	1	1	1	1	1	1	1	1	1	1	1	1	1	1	1	1	1	0
HRGM_Genome_1338	GUT_GENOME096067	d__Bacteria;p__Firmicutes_A;c__Clostridia;o__Lachnospirales;f__Lachnospiraceae;g__Blautia_A;s__Blautia_A wexlerae	99.37	0	1	1	1	1	1	1	0	1	1	1	1	1	1	1	1	1	1	1	1	1	1
HRGM_Genome_1339	KIJ_genome_16071	d__Bacteria;p__Firmicutes_A;c__Clostridia;o__Lachnospirales;f__Lachnospiraceae;g__Blautia_A;s__Blautia_A sp000285855	94.18	0	1	1	1	1	1	1	0	1	1	1	1	1	1	1	1	1	1	1	1	1	1
HRGM_Genome_1341	GUT_GENOME000906	d__Bacteria;p__Firmicutes_A;c__Clostridia;o__Lachnospirales;f__Lachnospiraceae;g__Blautia_A;s__Blautia_A sp900120195	99.37	0.63	1	1	1	1	1	1	1	1	1	1	1	1	1	1	1	1	1	1	1	1	0
HRGM_Genome_1342	GUT_GENOME140320	d__Bacteria;p__Firmicutes_A;c__Clostridia;o__Lachnospirales;f__Lachnospiraceae;g__Blautia_A;s__Blautia_A sp000436615	99.37	0	1	1	1	1	1	1	1	1	1	1	1	1	1	1	1	1	1	1	1	1	0
HRGM_Genome_1343	KIJ_genome_24893	d__Bacteria;p__Firmicutes_A;c__Clostridia;o__Lachnospirales;f__Lachnospiraceae;g__Blautia_A;s__Blautia_A wexlerae	98.73	0	1	1	1	1	1	1	1	1	1	1	1	1	1	1	1	1	1	1	1	1	0
HRGM_Genome_1344	GUT_GENOME001004	d__Bacteria;p__Firmicutes_A;c__Clostridia;o__Lachnospirales;f__Lachnospiraceae;g__Blautia_A;s__	99.37	0	1	1	1	1	1	1	1	1	1	1	1	1	1	1	1	1	1	1	1	1	0
HRGM_Genome_1345	KIJ_genome_10343	d__Bacteria;p__Firmicutes_A;c__Clostridia;o__Lachnospirales;f__Lachnospiraceae;g__Blautia_A;s__Blautia_A wexlerae	98.73	0	1	1	1	1	1	1	0	1	1	1	1	1	1	1	1	1	1	1	1	1	1
HRGM_Genome_1346	KIJ_genome_27704	d__Bacteria;p__Firmicutes_A;c__Clostridia;o__Lachnospirales;f__Lachnospiraceae;g__Blautia_A;s__Blautia_A obeum	99.36	0	1	1	1	1	1	1	1	1	1	1	1	1	1	1	1	1	1	1	1	1	0
HRGM_Genome_1347	KIJ_genome_3158	d__Bacteria;p__Firmicutes_A;c__Clostridia;o__Lachnospirales;f__Lachnospiraceae;g__Blautia_A;s__Blautia_A wexlerae	93.22	0.316	1	1	1	1	1	0	0	1	1	1	0	1	1	1	1	1	0	1	1	1	4
HRGM_Genome_1348	KIJ_genome_25995	d__Bacteria;p__Firmicutes_A;c__Clostridia;o__Lachnospirales;f__Lachnospiraceae;g__Blautia_A;s__Blautia_A wexlerae	90.24	1.898	1	1	1	1	1	0	1	1	1	1	0	1	1	1	1	1	1	1	1	1	2
HRGM_Genome_1350	KIJ_genome_986	d__Bacteria;p__Firmicutes_A;c__Clostridia;o__Lachnospirales;f__Lachnospiraceae;g__Blautia_A;s__Blautia_A wexlerae	90.01	0.632	1	1	1	1	1	1	1	1	1	1	0	1	1	1	1	1	1	1	1	1	1
HRGM_Genome_1352	KIJ_genome_20142	d__Bacteria;p__Firmicutes_A;c__Clostridia;o__Lachnospirales;f__Lachnospiraceae;g__Blautia_A;s__Blautia_A wexlerae	97.7	0.316	1	1	1	1	1	1	1	1	1	1	1	1	1	1	1	1	1	1	1	1	0
HRGM_Genome_1353	KIJ_genome_15881	d__Bacteria;p__Firmicutes_A;c__Clostridia;o__Lachnospirales;f__Lachnospiraceae;g__Blautia_A;s__Blautia_A wexlerae	93.96	1.107	1	1	1	1	1	1	1	1	1	1	1	1	1	1	1	1	1	1	1	1	0
HRGM_Genome_1354	KIJ_genome_26433	d__Bacteria;p__Firmicutes_A;c__Clostridia;o__Lachnospirales;f__Lachnospiraceae;g__Blautia_A;s__Blautia_A wexlerae	91.99	1.283	1	1	1	1	1	0	0	1	1	1	0	1	1	1	1	1	1	1	1	1	3
HRGM_Genome_1355	GUT_GENOME001147	d__Bacteria;p__Firmicutes_A;c__Clostridia;o__Lachnospirales;f__Lachnospiraceae;g__Blautia_A;s__	99.37	0	1	1	1	1	1	1	1	1	1	1	1	1	1	1	1	1	1	1	1	1	0
HRGM_Genome_1356	KIJ_genome_14524	d__Bacteria;p__Firmicutes_A;c__Clostridia;o__Lachnospirales;f__Lachnospiraceae;g__Blautia_A;s__Blautia_A wexlerae	99.36	0.316	1	1	1	1	1	1	1	1	1	1	1	1	1	1	1	1	1	1	1	1	0
HRGM_Genome_1357	KIJ_genome_5704	d__Bacteria;p__Firmicutes_A;c__Clostridia;o__Lachnospirales;f__Lachnospiraceae;g__Blautia_A;s__Blautia_A wexlerae	99.36	0.057	1	1	1	1	1	1	1	1	1	1	1	1	1	1	1	1	1	1	1	1	0
HRGM_Genome_1359	GUT_GENOME001598	d__Bacteria;p__Firmicutes_A;c__Clostridia;o__Lachnospirales;f__Lachnospiraceae;g__Blautia_A;s__Blautia_A obeum_B	99.37	0	1	1	1	1	1	1	0	1	1	1	1	1	1	1	1	1	1	1	1	1	1
HRGM_Genome_1361	GUT_GENOME001261	d__Bacteria;p__Firmicutes_A;c__Clostridia;o__Lachnospirales;f__Lachnospiraceae;g__Blautia_A;s__Blautia_A obeum	99.37	0	1	1	1	1	1	1	1	1	1	1	1	1	1	1	1	1	1	1	1	1	0
HRGM_Genome_1362	GUT_GENOME001270	d__Bacteria;p__Firmicutes_A;c__Clostridia;o__Lachnospirales;f__Lachnospiraceae;g__Blautia_A;s__	98.73	0.13	1	1	1	1	1	1	1	1	1	1	1	1	1	1	1	1	1	1	1	1	0
HRGM_Genome_1364	GUT_GENOME208213	d__Bacteria;p__Firmicutes_A;c__Clostridia;o__Lachnospirales;f__Lachnospiraceae;g__Blautia_A;s__	92.13	1.42	1	1	1	1	1	1	1	1	1	1	1	1	1	1	1	1	1	1	1	1	0
HRGM_Genome_1365	GUT_GENOME096069	d__Bacteria;p__Synergistota;c__Synergistia;o__Synergistales;f__Acetomicrobiaceae;g__Acetomicrobium;s__Acetomicrobium hydrogeniformans	100	0	1	1	1	1	1	1	0	1	1	0	1	1	1	1	1	1	1	1	1	1	2
HRGM_Genome_1366	KIJ_genome_20717	d__Bacteria;p__Proteobacteria;c__Gammaproteobacteria;o__Burkholderiales;f__Burkholderiaceae;g__Parasutterella;s__Parasutterella excrementihominis	100	0	1	1	0	1	1	1	0	1	1	1	1	1	1	1	1	1	1	1	1	1	2
HRGM_Genome_1367	GUT_GENOME195667	d__Bacteria;p__Proteobacteria;c__Gammaproteobacteria;o__Burkholderiales;f__Burkholderiaceae;g__Parasutterella;s__Parasutterella sp000980495	100	0	1	1	0	1	1	1	0	1	1	1	1	1	1	1	1	1	1	1	1	1	2
HRGM_Genome_1369	GUT_GENOME230476	d__Bacteria;p__Proteobacteria;c__Gammaproteobacteria;o__Burkholderiales;f__Burkholderiaceae;g__Parasutterella;s__	98.1	0.63	1	1	0	1	1	1	0	1	1	1	1	1	1	1	1	1	1	1	1	1	2
HRGM_Genome_1370	GUT_GENOME096070	d__Bacteria;p__Firmicutes;c__Bacilli;o__Lactobacillales;f__Lactobacillaceae;g__Weissella;s__Weissella paramesenteroides	99.39	0	1	0	0	0	0	1	0	0	1	0	0	0	0	1	1	1	1	0	1	1	11
HRGM_Genome_1371	GUT_GENOME096071	d__Bacteria;p__Firmicutes;c__Bacilli;o__Lactobacillales;f__Lactobacillaceae;g__Leuconostoc;s__Leuconostoc mesenteroides	100	0	1	1	0	1	1	1	1	0	1	1	1	1	1	1	1	1	1	1	1	1	2
HRGM_Genome_1372	GUT_GENOME000508	d__Bacteria;p__Firmicutes;c__Bacilli;o__Lactobacillales;f__Lactobacillaceae;g__Leuconostoc;s__	99.82	0	1	0	1	1	0	0	0	0	1	1	1	1	1	1	1	1	1	0	1	1	6
HRGM_Genome_1373	GUT_GENOME096075	d__Bacteria;p__Firmicutes;c__Bacilli;o__Lactobacillales;f__Streptococcaceae;g__Streptococcus;s__Streptococcus gordonii	100	0	1	1	1	1	1	1	1	1	1	1	1	1	1	1	1	1	1	1	1	1	0
HRGM_Genome_1374	GUT_GENOME153042	d__Bacteria;p__Firmicutes;c__Bacilli;o__Lactobacillales;f__Streptococcaceae;g__Streptococcus;s__	93.16	1.12	1	1	1	1	1	1	1	1	1	1	1	1	1	1	1	1	1	1	1	1	0
HRGM_Genome_1376	GUT_GENOME096077	d__Bacteria;p__Proteobacteria;c__Gammaproteobacteria;o__Pseudomonadales;f__Moraxellaceae;g__Acinetobacter;s__Acinetobacter junii	100	0	1	1	1	1	1	1	1	1	1	1	1	1	1	1	1	1	1	1	1	1	0
HRGM_Genome_1377	GUT_GENOME141303	d__Bacteria;p__Proteobacteria;c__Gammaproteobacteria;o__Pseudomonadales;f__Moraxellaceae;g__Acinetobacter;s__Acinetobacter sp000369785	99.86	0.28	1	1	1	1	1	1	1	1	1	1	1	1	1	1	1	1	1	1	1	1	0
HRGM_Genome_1378	GUT_GENOME141315	d__Bacteria;p__Proteobacteria;c__Gammaproteobacteria;o__Pseudomonadales;f__Moraxellaceae;g__Acinetobacter;s__Acinetobacter baumannii	100	0.14	1	1	1	1	1	1	1	1	1	1	1	1	1	1	1	1	1	1	1	1	0
HRGM_Genome_1379	GUT_GENOME141334	d__Bacteria;p__Proteobacteria;c__Gammaproteobacteria;o__Pseudomonadales;f__Moraxellaceae;g__Acinetobacter;s__Acinetobacter nosocomialis	100	0.38	1	1	1	1	1	1	1	1	1	1	1	1	1	1	1	1	1	1	1	1	0
HRGM_Genome_1380	GUT_GENOME141371	d__Bacteria;p__Proteobacteria;c__Gammaproteobacteria;o__Pseudomonadales;f__Moraxellaceae;g__Acinetobacter;s__Acinetobacter pittii	99.77	0	1	1	1	1	1	1	1	1	1	1	1	1	1	1	1	1	1	1	1	1	0
HRGM_Genome_1381	GUT_GENOME096078	d__Bacteria;p__Proteobacteria;c__Gammaproteobacteria;o__Pseudomonadales;f__Moraxellaceae;g__Acinetobacter;s__Acinetobacter radioresistens	100	0	1	1	1	1	1	1	1	1	1	1	1	1	1	1	1	1	1	1	1	1	0
HRGM_Genome_1382	GUT_GENOME141284	d__Bacteria;p__Proteobacteria;c__Gammaproteobacteria;o__Pseudomonadales;f__Moraxellaceae;g__Acinetobacter;s__Acinetobacter ursingii	99.91	0.18	1	1	1	1	1	1	1	1	1	1	1	1	1	1	1	1	1	1	1	1	0
HRGM_Genome_1383	GUT_GENOME141287	d__Bacteria;p__Proteobacteria;c__Gammaproteobacteria;o__Pseudomonadales;f__Moraxellaceae;g__Acinetobacter;s__Acinetobacter sp002934695	100	0.62	1	1	1	1	1	1	1	1	1	1	1	1	1	1	1	1	1	1	1	1	0
HRGM_Genome_1385	GUT_GENOME000337	d__Bacteria;p__Proteobacteria;c__Gammaproteobacteria;o__Pseudomonadales;f__Moraxellaceae;g__Acinetobacter;s__Acinetobacter fasciculus	99.93	0.13	1	1	1	1	1	1	1	1	1	1	1	1	1	1	1	1	1	1	1	1	0
HRGM_Genome_1386	GUT_GENOME096080	d__Bacteria;p__Bacteroidota;c__Bacteroidia;o__Bacteroidales;f__Bacteroidaceae;g__Bacteroides;s__Bacteroides xylanisolvens	99.46	0	1	1	1	1	1	1	1	1	1	1	1	1	1	1	1	1	1	1	1	1	0
HRGM_Genome_1387	GUT_GENOME096203	d__Bacteria;p__Bacteroidota;c__Bacteroidia;o__Bacteroidales;f__Bacteroidaceae;g__Bacteroides;s__Bacteroides ovatus	99.46	0	1	1	1	1	1	1	1	1	1	1	1	1	1	1	1	1	1	1	1	1	0
HRGM_Genome_1388	GUT_GENOME147854	d__Bacteria;p__Bacteroidota;c__Bacteroidia;o__Bacteroidales;f__Bacteroidaceae;g__Bacteroides;s__Bacteroides caccae	99.3	0.08	1	1	1	1	1	1	1	1	1	1	1	1	1	1	1	1	1	1	1	1	0
HRGM_Genome_1389	KIJ_genome_3455	d__Bacteria;p__Bacteroidota;c__Bacteroidia;o__Bacteroidales;f__Bacteroidaceae;g__Bacteroides;s__Bacteroides xylanisolvens	99.46	0.323	1	1	1	1	1	1	1	1	1	1	1	1	1	1	1	1	1	1	1	1	0
HRGM_Genome_1390	KIJ_genome_27513	d__Bacteria;p__Bacteroidota;c__Bacteroidia;o__Bacteroidales;f__Bacteroidaceae;g__Bacteroides;s__Bacteroides finegoldii	89.95	1.917	1	1	1	1	1	1	1	1	1	1	1	1	1	1	1	1	1	1	1	1	0
HRGM_Genome_1391	KIJ_genome_22259	d__Bacteria;p__Bacteroidota;c__Bacteroidia;o__Bacteroidales;f__Bacteroidaceae;g__Bacteroides;s__	91.42	0.539	1	1	1	1	1	1	1	1	1	1	1	1	1	1	1	1	1	1	1	1	0
HRGM_Genome_1392	KIJ_genome_22411	d__Bacteria;p__Bacteroidota;c__Bacteroidia;o__Bacteroidales;f__Bacteroidaceae;g__Bacteroides;s__Bacteroides xylanisolvens	98.54	1.618	1	1	1	1	1	1	1	1	1	1	1	1	1	1	1	1	1	1	1	1	0
HRGM_Genome_1396	KIJ_genome_6852	d__Bacteria;p__Bacteroidota;c__Bacteroidia;o__Bacteroidales;f__Bacteroidaceae;g__Bacteroides;s__Bacteroides ovatus	92.58	1.483	1	1	1	1	1	1	1	1	1	1	1	1	1	1	1	1	1	1	1	1	0
HRGM_Genome_1397	KIJ_genome_16591	d__Bacteria;p__Bacteroidota;c__Bacteroidia;o__Bacteroidales;f__Bacteroidaceae;g__Bacteroides;s__Bacteroides thetaiotaomicron	98.45	0.229	1	1	1	1	1	1	1	1	1	1	1	1	1	1	1	1	1	1	1	1	0
HRGM_Genome_1398	KIJ_genome_4859	d__Bacteria;p__Bacteroidota;c__Bacteroidia;o__Bacteroidales;f__Bacteroidaceae;g__Bacteroides;s__Bacteroides xylanisolvens	99.35	0.755	1	1	1	1	1	1	1	1	1	1	1	1	1	1	1	1	1	1	1	1	0
HRGM_Genome_1399	KIJ_genome_22855	d__Bacteria;p__Bacteroidota;c__Bacteroidia;o__Bacteroidales;f__Bacteroidaceae;g__Bacteroides;s__Bacteroides sp900066265	90.62	0.862	1	1	1	1	1	1	1	1	1	1	1	1	1	1	1	1	1	1	1	1	0
HRGM_Genome_1402	KIJ_genome_27524	d__Bacteria;p__Bacteroidota;c__Bacteroidia;o__Bacteroidales;f__Bacteroidaceae;g__Bacteroides;s__Bacteroides xylanisolvens	93.46	0.852	1	1	1	1	1	1	1	1	1	1	1	1	1	1	1	1	1	1	1	1	0
HRGM_Genome_1403	KIJ_genome_7363	d__Bacteria;p__Bacteroidota;c__Bacteroidia;o__Bacteroidales;f__Bacteroidaceae;g__Bacteroides;s__	87.14	0.371	1	1	1	1	1	0	1	0	1	0	1	1	0	1	1	1	0	1	1	1	5
HRGM_Genome_1404	KIJ_genome_13747	d__Bacteria;p__Bacteroidota;c__Bacteroidia;o__Bacteroidales;f__Bacteroidaceae;g__Bacteroides;s__Bacteroides xylanisolvens	95.95	1.968	1	1	1	1	1	1	1	1	1	1	1	1	1	1	1	1	1	1	1	1	0
HRGM_Genome_1405	KIJ_genome_24695	d__Bacteria;p__Bacteroidota;c__Bacteroidia;o__Bacteroidales;f__Bacteroidaceae;g__Bacteroides;s__	96.96	0.614	1	1	1	1	1	1	1	1	1	1	1	1	1	1	1	1	1	1	1	1	0
HRGM_Genome_1407	GUT_GENOME001120	d__Bacteria;p__Bacteroidota;c__Bacteroidia;o__Bacteroidales;f__Bacteroidaceae;g__Bacteroides;s__Bacteroides thetaiotaomicron	99.41	0	1	1	1	1	1	1	1	1	1	1	1	1	1	1	1	1	1	1	1	1	0
HRGM_Genome_1408	KIJ_genome_24985	d__Bacteria;p__Bacteroidota;c__Bacteroidia;o__Bacteroidales;f__Bacteroidaceae;g__Bacteroides;s__Bacteroides thetaiotaomicron	89.12	0.624	1	1	1	1	1	1	0	1	1	1	0	1	1	1	1	1	1	1	1	1	2
HRGM_Genome_1409	GUT_GENOME140240	d__Bacteria;p__Bacteroidota;c__Bacteroidia;o__Bacteroidales;f__Bacteroidaceae;g__Bacteroides;s__Bacteroides faecis	99.14	0.05	1	1	1	1	1	1	1	1	1	1	1	1	1	1	1	1	1	1	1	1	0
HRGM_Genome_1410	KIJ_genome_19440	d__Bacteria;p__Bacteroidota;c__Bacteroidia;o__Bacteroidales;f__Bacteroidaceae;g__Bacteroides;s__Bacteroides finegoldii	92.75	0.887	1	1	1	1	1	1	1	1	1	1	1	1	1	1	1	1	1	1	1	1	0
HRGM_Genome_1411	KIJ_genome_7986	d__Bacteria;p__Bacteroidota;c__Bacteroidia;o__Bacteroidales;f__Bacteroidaceae;g__Bacteroides;s__Bacteroides xylanisolvens	87.73	1.175	1	1	1	1	1	1	1	1	1	0	1	1	1	1	1	1	1	1	1	1	1
HRGM_Genome_1412	GUT_GENOME000035	d__Bacteria;p__Bacteroidota;c__Bacteroidia;o__Bacteroidales;f__Bacteroidaceae;g__Bacteroides;s__	99.08	0.08	1	1	1	1	1	1	1	1	1	1	1	1	1	1	1	1	1	1	1	1	0
HRGM_Genome_1414	KIJ_genome_8861	d__Bacteria;p__Bacteroidota;c__Bacteroidia;o__Bacteroidales;f__Bacteroidaceae;g__Bacteroides;s__Bacteroides ovatus	99.06	0.08	1	1	1	1	1	1	1	1	1	1	1	1	1	1	1	1	1	1	1	1	0
HRGM_Genome_1415	KIJ_genome_28928	d__Bacteria;p__Bacteroidota;c__Bacteroidia;o__Bacteroidales;f__Bacteroidaceae;g__Bacteroides;s__Bacteroides xylanisolvens	99.46	0	1	1	1	1	1	1	1	1	1	1	1	1	1	1	1	1	1	1	1	1	0
HRGM_Genome_1416	KIJ_genome_1572	d__Bacteria;p__Bacteroidota;c__Bacteroidia;o__Bacteroidales;f__Bacteroidaceae;g__Bacteroides;s__Bacteroides ovatus	99.51	0.251	1	1	1	1	1	1	1	1	1	1	1	1	1	1	1	1	1	1	1	1	0
HRGM_Genome_1417	KIJ_genome_6595	d__Bacteria;p__Bacteroidota;c__Bacteroidia;o__Bacteroidales;f__Bacteroidaceae;g__Bacteroides;s__Bacteroides xylanisolvens	94.34	0.469	1	1	1	1	1	1	1	1	1	1	1	1	1	1	1	1	1	1	1	1	0
HRGM_Genome_1418	KIJ_genome_7951	d__Bacteria;p__Bacteroidota;c__Bacteroidia;o__Bacteroidales;f__Bacteroidaceae;g__Bacteroides;s__Bacteroides xylanisolvens	99.46	1.348	1	1	1	1	1	1	1	1	1	1	1	1	1	1	1	1	1	1	1	1	0
HRGM_Genome_1420	GUT_GENOME000122	d__Bacteria;p__Bacteroidota;c__Bacteroidia;o__Bacteroidales;f__Bacteroidaceae;g__Bacteroides;s__Bacteroides finegoldii	93.87	0	1	1	1	1	1	1	1	1	1	1	1	1	1	1	1	1	1	1	1	1	0
HRGM_Genome_1421	GUT_GENOME000221	d__Bacteria;p__Bacteroidota;c__Bacteroidia;o__Bacteroidales;f__Bacteroidaceae;g__Bacteroides;s__Bacteroides acidifaciens	98.88	0.09	1	1	1	1	1	1	1	1	1	1	1	1	1	1	1	1	1	1	1	1	0
HRGM_Genome_1423	GUT_GENOME222694	d__Bacteria;p__Bacteroidota;c__Bacteroidia;o__Bacteroidales;f__Bacteroidaceae;g__Bacteroides;s__	94.7	1.48	1	1	1	1	1	1	1	1	1	1	1	1	1	1	1	1	1	1	1	1	0
HRGM_Genome_1425	KIJ_genome_12021	d__Bacteria;p__Bacteroidota;c__Bacteroidia;o__Bacteroidales;f__Bacteroidaceae;g__Bacteroides;s__Bacteroides uniformis	99.25	0	1	1	1	1	1	1	1	1	1	1	1	1	1	1	1	1	1	1	1	1	0
HRGM_Genome_1426	GUT_GENOME096185	d__Bacteria;p__Bacteroidota;c__Bacteroidia;o__Bacteroidales;f__Bacteroidaceae;g__Bacteroides;s__Bacteroides fluxus	99.26	0	1	1	1	1	1	1	1	1	1	1	1	1	1	1	1	1	1	1	1	1	0
HRGM_Genome_1427	KIJ_genome_11281	d__Bacteria;p__Bacteroidota;c__Bacteroidia;o__Bacteroidales;f__Bacteroidaceae;g__Bacteroides;s__Bacteroides uniformis	99.25	0.074	1	1	1	1	1	1	1	1	1	1	1	1	1	1	1	1	1	1	1	1	0
HRGM_Genome_1430	KIJ_genome_9193	d__Bacteria;p__Bacteroidota;c__Bacteroidia;o__Bacteroidales;f__Bacteroidaceae;g__Bacteroides;s__Bacteroides uniformis	98.51	0	1	1	1	1	1	1	1	1	1	1	1	1	1	1	1	1	1	1	1	1	0
HRGM_Genome_1431	KIJ_genome_25266	d__Bacteria;p__Bacteroidota;c__Bacteroidia;o__Bacteroidales;f__Bacteroidaceae;g__Bacteroides;s__Bacteroides uniformis	97.23	0.012	1	1	1	1	1	1	1	1	1	1	1	1	1	1	1	1	1	1	1	1	0
HRGM_Genome_1436	GUT_GENOME000231	d__Bacteria;p__Bacteroidota;c__Bacteroidia;o__Bacteroidales;f__Bacteroidaceae;g__Bacteroides;s__Bacteroides sp002491635	98.51	0.37	1	1	1	1	1	1	1	1	1	1	1	1	1	1	1	1	1	1	1	1	0
HRGM_Genome_1437	GUT_GENOME095942	d__Bacteria;p__Desulfobacterota_A;c__Desulfovibrionia;o__Desulfovibrionales;f__Desulfovibrionaceae;g__Desulfovibrio;s__Desulfovibrio fairfieldensis	99.41	0	1	1	1	1	1	1	1	1	1	1	1	1	1	1	1	1	1	1	1	1	0
HRGM_Genome_1438	KIJ_genome_8518	d__Bacteria;p__Desulfobacterota_A;c__Desulfovibrionia;o__Desulfovibrionales;f__Desulfovibrionaceae;g__Desulfovibrio;s__Desulfovibrio fairfieldensis	98.81	0	1	1	1	1	1	1	1	1	1	1	1	1	1	1	1	1	1	1	1	1	0
HRGM_Genome_1439	GUT_GENOME097678	d__Bacteria;p__Desulfobacterota_A;c__Desulfovibrionia;o__Desulfovibrionales;f__Desulfovibrionaceae;g__Desulfovibrio;s__	92.6	0.79	1	1	1	1	1	1	0	1	1	1	1	1	1	1	1	1	1	1	1	1	1
HRGM_Genome_1440	GUT_GENOME174809	d__Bacteria;p__Desulfobacterota_A;c__Desulfovibrionia;o__Desulfovibrionales;f__Desulfovibrionaceae;g__Desulfovibrio;s__	99.41	0.59	1	1	1	1	1	1	1	1	1	1	1	1	1	1	1	1	1	1	1	1	0
HRGM_Genome_1441	KIJ_genome_14697	d__Bacteria;p__Proteobacteria;c__Gammaproteobacteria;o__Enterobacterales;f__Enterobacteriaceae;g__Edwardsiella;s__Edwardsiella tarda	99.73	0.28	1	1	1	1	1	1	1	1	1	1	1	1	1	1	1	1	1	1	1	1	0
HRGM_Genome_1442	GUT_GENOME096158	d__Bacteria;p__Campylobacterota;c__Campylobacteria;o__Campylobacterales;f__Campylobacteraceae;g__Campylobacter_D;s__Campylobacter_D upsaliensis	99.88	0	1	0	0	0	0	1	1	1	1	1	1	1	1	1	1	1	1	1	1	1	4
HRGM_Genome_1443	GUT_GENOME096166	d__Bacteria;p__Desulfobacterota_A;c__Desulfovibrionia;o__Desulfovibrionales;f__Desulfovibrionaceae;g__Bilophila;s__Bilophila wadsworthia	100	0	1	1	1	1	1	1	1	1	1	1	1	1	1	1	1	1	1	1	1	1	0
HRGM_Genome_1444	GUT_GENOME095520	d__Bacteria;p__Desulfobacterota_A;c__Desulfovibrionia;o__Desulfovibrionales;f__Desulfovibrionaceae;g__Bilophila;s__	99.41	0.59	1	1	1	1	1	1	1	1	1	1	1	1	1	1	1	1	1	1	1	1	0
HRGM_Genome_1445	KIJ_genome_9163	d__Bacteria;p__Desulfobacterota_A;c__Desulfovibrionia;o__Desulfovibrionales;f__Desulfovibrionaceae;g__Bilophila;s__	99.4	0	1	1	1	1	1	1	1	1	1	1	1	1	1	1	1	1	1	1	1	1	0
HRGM_Genome_1446	GUT_GENOME099050	d__Bacteria;p__Desulfobacterota_A;c__Desulfovibrionia;o__Desulfovibrionales;f__Desulfovibrionaceae;g__Bilophila;s__	96.01	1.48	1	1	1	1	1	0	1	1	1	1	1	1	1	1	1	1	1	1	1	1	1
HRGM_Genome_1447	GUT_GENOME111598	d__Bacteria;p__Desulfobacterota_A;c__Desulfovibrionia;o__Desulfovibrionales;f__Desulfovibrionaceae;g__Bilophila;s__	91.72	1.18	1	1	1	1	1	0	1	1	1	1	0	1	0	1	1	1	1	0	1	1	4
HRGM_Genome_1448	GUT_GENOME095943	d__Bacteria;p__Firmicutes;c__Bacilli;o__Lactobacillales;f__Lactobacillaceae;g__Pediococcus;s__Pediococcus acidilactici	99.38	0	1	0	0	0	0	0	0	0	0	0	0	0	0	1	1	1	0	0	1	1	14
HRGM_Genome_1449	GUT_GENOME096168	d__Bacteria;p__Bacteroidota;c__Bacteroidia;o__Bacteroidales;f__Bacteroidaceae;g__Prevotella;s__Prevotella salivae	98.98	0	1	1	1	0	1	0	0	1	1	0	0	1	1	1	1	1	0	1	1	1	6
HRGM_Genome_1450	KIJ_genome_5706	d__Bacteria;p__Bacteroidota;c__Bacteroidia;o__Bacteroidales;f__Bacteroidaceae;g__Prevotella;s__Prevotella oris	95.04	0.112	1	1	0	0	1	0	0	1	1	0	0	1	1	1	1	1	0	1	1	1	7
HRGM_Genome_1451	KIJ_genome_26262	d__Bacteria;p__Proteobacteria;c__Gammaproteobacteria;o__Burkholderiales;f__Burkholderiaceae;g__Sutterella;s__Sutterella wadsworthensis_B	100	0	1	0	0	1	0	1	1	0	1	1	1	1	1	1	1	1	1	1	1	1	4
HRGM_Genome_1452	GUT_GENOME096172	d__Bacteria;p__Firmicutes;c__Bacilli;o__Lactobacillales;f__Streptococcaceae;g__Streptococcus;s__Streptococcus anginosus	100	0	1	0	1	0	0	1	0	1	1	0	0	1	1	1	1	1	1	1	1	1	6
HRGM_Genome_1453	GUT_GENOME141397	d__Bacteria;p__Firmicutes;c__Bacilli;o__Lactobacillales;f__Streptococcaceae;g__Streptococcus;s__Streptococcus anginosus_C	99.65	0	1	0	1	0	0	1	0	1	1	0	0	1	1	1	1	1	1	1	1	1	6
HRGM_Genome_1454	GUT_GENOME266481	d__Bacteria;p__Firmicutes;c__Bacilli;o__Lactobacillales;f__Streptococcaceae;g__Streptococcus;s__Streptococcus constellatus	96.87	0	1	0	0	0	0	0	0	1	0	0	0	1	1	1	1	1	1	1	1	1	9
HRGM_Genome_1455	KIJ_genome_1566	d__Bacteria;p__Bacteroidota;c__Bacteroidia;o__Bacteroidales;f__Bacteroidaceae;g__Bacteroides_A;s__Bacteroides_A plebeius	99.25	0.186	1	1	1	1	1	1	1	1	1	1	1	1	1	1	1	1	1	1	1	1	0
HRGM_Genome_1456	KIJ_genome_18394	d__Bacteria;p__Bacteroidota;c__Bacteroidia;o__Bacteroidales;f__Bacteroidaceae;g__Bacteroides_A;s__Bacteroides_A plebeius_A	92.55	0.559	1	1	1	1	1	1	1	1	1	1	1	1	1	1	1	1	0	0	1	1	2
HRGM_Genome_1457	KIJ_genome_10544	d__Bacteria;p__Bacteroidota;c__Bacteroidia;o__Bacteroidales;f__Bacteroidaceae;g__Bacteroides_A;s__Bacteroides_A plebeius_A	92.29	0.233	1	1	1	1	1	1	1	1	1	1	1	1	1	1	1	1	1	0	1	1	1
HRGM_Genome_1458	KIJ_genome_9082	d__Bacteria;p__Bacteroidota;c__Bacteroidia;o__Bacteroidales;f__Bacteroidaceae;g__Bacteroides_A;s__Bacteroides_A plebeius_A	97.4	0.963	1	1	1	1	1	1	1	1	1	1	1	1	1	1	1	1	1	0	1	1	1
HRGM_Genome_1460	KIJ_genome_4856	d__Bacteria;p__Bacteroidota;c__Bacteroidia;o__Bacteroidales;f__Bacteroidaceae;g__Bacteroides_A;s__Bacteroides_A plebeius_A	87.34	0.186	1	1	1	1	1	1	1	1	1	0	0	1	1	1	1	1	1	1	1	1	2
HRGM_Genome_1461	GUT_GENOME001778	d__Bacteria;p__Bacteroidota;c__Bacteroidia;o__Bacteroidales;f__Bacteroidaceae;g__Bacteroides_A;s__Bacteroides_A coprophilus	98.88	0.37	1	1	1	1	1	1	1	1	1	1	1	1	1	1	1	1	1	1	1	1	0
HRGM_Genome_1463	KIJ_genome_2895	d__Bacteria;p__Bacteroidota;c__Bacteroidia;o__Bacteroidales;f__Bacteroidaceae;g__Bacteroides_A;s__Bacteroides_A plebeius_A	98.9	0.979	1	1	1	1	1	1	1	1	1	1	1	1	1	1	1	1	1	1	1	1	0
HRGM_Genome_1464	KIJ_genome_12781	d__Bacteria;p__Bacteroidota;c__Bacteroidia;o__Bacteroidales;f__Bacteroidaceae;g__Bacteroides_A;s__Bacteroides_A plebeius_A	99.25	0	1	1	1	1	1	1	1	1	1	1	1	1	1	1	1	1	1	1	1	1	0
HRGM_Genome_1465	KIJ_genome_21910	d__Bacteria;p__Bacteroidota;c__Bacteroidia;o__Bacteroidales;f__Bacteroidaceae;g__Bacteroides_A;s__Bacteroides_A plebeius_A	85.38	0.186	1	1	1	1	1	1	1	1	1	1	0	1	1	1	1	1	1	1	1	1	1
HRGM_Genome_1466	KIJ_genome_7304	d__Bacteria;p__Bacteroidota;c__Bacteroidia;o__Bacteroidales;f__Bacteroidaceae;g__Bacteroides_A;s__Bacteroides_A plebeius_A	97.01	0.31	1	1	1	1	1	1	1	1	1	1	1	1	1	1	1	1	1	1	1	1	0
HRGM_Genome_1467	KIJ_genome_4340	d__Bacteria;p__Bacteroidota;c__Bacteroidia;o__Bacteroidales;f__Bacteroidaceae;g__Bacteroides_A;s__Bacteroides_A plebeius_A	97.38	0	1	1	1	1	1	1	1	1	1	1	1	1	1	1	1	1	1	1	1	1	0
HRGM_Genome_1468	KIJ_genome_12766	d__Bacteria;p__Bacteroidota;c__Bacteroidia;o__Bacteroidales;f__Bacteroidaceae;g__Bacteroides_A;s__Bacteroides_A plebeius_A	90.8	0.279	1	1	1	1	1	1	0	1	1	1	1	1	1	1	1	1	1	1	1	1	1
HRGM_Genome_1469	KIJ_genome_19705	d__Bacteria;p__Bacteroidota;c__Bacteroidia;o__Bacteroidales;f__Bacteroidaceae;g__Bacteroides_A;s__Bacteroides_A plebeius_A	97.79	0	1	1	1	1	1	1	1	1	1	1	1	1	1	1	1	1	1	1	1	1	0
HRGM_Genome_1470	KIJ_genome_22909	d__Bacteria;p__Bacteroidota;c__Bacteroidia;o__Bacteroidales;f__Bacteroidaceae;g__Bacteroides_A;s__Bacteroides_A plebeius_A	96.98	0	1	1	1	1	1	0	1	1	1	1	1	1	1	1	1	1	1	1	1	1	1
HRGM_Genome_1471	KIJ_genome_23704	d__Bacteria;p__Bacteroidota;c__Bacteroidia;o__Bacteroidales;f__Bacteroidaceae;g__Bacteroides_A;s__Bacteroides_A plebeius_A	98.48	0	1	1	1	1	1	1	1	1	1	1	1	1	1	1	1	1	1	0	1	1	1
HRGM_Genome_1472	KIJ_genome_6214	d__Bacteria;p__Bacteroidota;c__Bacteroidia;o__Bacteroidales;f__Bacteroidaceae;g__Bacteroides_B;s__	88.75	1.22	1	1	0	1	1	0	1	1	1	1	1	1	0	1	1	1	1	0	1	1	4
HRGM_Genome_1473	KIJ_genome_4163	d__Bacteria;p__Bacteroidota;c__Bacteroidia;o__Bacteroidales;f__Bacteroidaceae;g__Bacteroides_A;s__Bacteroides_A plebeius_A	97.53	0.87	1	1	1	1	1	1	1	1	1	1	1	1	1	1	1	1	1	1	1	1	0
HRGM_Genome_1474	KIJ_genome_25909	d__Bacteria;p__Bacteroidota;c__Bacteroidia;o__Bacteroidales;f__Bacteroidaceae;g__Bacteroides_A;s__Bacteroides_A plebeius	99.25	0	1	1	1	1	1	1	1	1	1	1	1	1	1	1	1	1	1	1	1	1	0
HRGM_Genome_1475	KIJ_genome_4162	d__Bacteria;p__Bacteroidota;c__Bacteroidia;o__Bacteroidales;f__Bacteroidaceae;g__Bacteroides_A;s__Bacteroides_A plebeius_A	96.18	0.82	1	1	1	1	1	1	1	1	1	0	1	1	1	1	1	1	1	1	1	1	1
HRGM_Genome_1476	KIJ_genome_27076	d__Bacteria;p__Bacteroidota;c__Bacteroidia;o__Bacteroidales;f__Bacteroidaceae;g__Bacteroides_A;s__Bacteroides_A plebeius	99.25	0.373	1	1	1	1	1	1	1	1	1	1	1	1	1	1	1	1	1	1	1	1	0
HRGM_Genome_1478	KIJ_genome_11814	d__Bacteria;p__Bacteroidota;c__Bacteroidia;o__Bacteroidales;f__Bacteroidaceae;g__Bacteroides_A;s__Bacteroides_A plebeius_A	96.45	0	1	1	1	1	1	1	1	1	1	1	1	1	1	1	1	1	1	0	1	1	1
HRGM_Genome_1479	KIJ_genome_13058	d__Bacteria;p__Bacteroidota;c__Bacteroidia;o__Bacteroidales;f__Bacteroidaceae;g__Bacteroides_A;s__Bacteroides_A plebeius_A	98.88	0	1	1	1	1	1	1	1	1	1	1	1	1	1	1	1	1	1	1	1	1	0
HRGM_Genome_1480	GUT_GENOME258758	d__Bacteria;p__Bacteroidota;c__Bacteroidia;o__Bacteroidales;f__Bacteroidaceae;g__Bacteroides_A;s__	94.89	0.53	1	1	1	1	1	1	1	1	1	1	1	1	1	1	1	1	1	1	1	1	0
HRGM_Genome_1481	GUT_GENOME276949	d__Bacteria;p__Bacteroidota;c__Bacteroidia;o__Bacteroidales;f__Bacteroidaceae;g__Bacteroides_A;s__Bacteroides_A mediterraneensis	99.18	1.7	1	1	1	1	1	1	1	1	1	1	1	1	1	1	1	1	1	1	1	1	0
HRGM_Genome_1482	GUT_GENOME109102	d__Bacteria;p__Bacteroidota;c__Bacteroidia;o__Bacteroidales;f__Bacteroidaceae;g__Bacteroides_A;s__	92.91	0.19	1	1	1	1	1	1	1	1	1	1	1	1	1	1	1	1	1	1	1	1	0
HRGM_Genome_1484	GUT_GENOME000189	d__Bacteria;p__Bacteroidota;c__Bacteroidia;o__Bacteroidales;f__Bacteroidaceae;g__Bacteroides_A;s__Bacteroides_A sp900066455	98.88	0.56	1	1	1	1	1	1	1	1	1	1	1	1	1	1	1	1	1	1	1	1	0
HRGM_Genome_1485	KIJ_genome_26859	d__Bacteria;p__Firmicutes_C;c__Negativicutes;o__Acidaminococcales;f__Acidaminococcaceae;g__Phascolarctobacterium_A;s__Phascolarctobacterium_A succinatutens	98.8	0.299	1	1	1	1	1	1	1	1	1	1	1	1	1	1	1	1	1	1	1	1	0
HRGM_Genome_1486	GUT_GENOME018146	d__Bacteria;p__Firmicutes_C;c__Negativicutes;o__Acidaminococcales;f__Acidaminococcaceae;g__Phascolarctobacterium_A;s__Phascolarctobacterium_A succinatutens_A	100	0.6	1	1	1	1	1	1	1	1	1	1	1	1	1	1	1	1	1	1	1	1	0
HRGM_Genome_1488	GUT_GENOME012905	d__Bacteria;p__Firmicutes_C;c__Negativicutes;o__Acidaminococcales;f__Acidaminococcaceae;g__Phascolarctobacterium_A;s__	99.4	1.2	1	1	1	1	1	1	1	1	1	1	1	1	1	1	1	1	1	1	1	1	0
HRGM_Genome_1489	GUT_GENOME014854	d__Bacteria;p__Firmicutes_C;c__Negativicutes;o__Acidaminococcales;f__Acidaminococcaceae;g__Phascolarctobacterium_A;s__	97.59	0.6	1	1	1	1	1	1	1	1	1	1	1	1	1	1	1	1	1	1	1	1	0
HRGM_Genome_1490	GUT_GENOME096176	d__Bacteria;p__Proteobacteria;c__Gammaproteobacteria;o__Enterobacterales;f__Succinivibrionaceae;g__Succinatimonas;s__Succinatimonas hippei	100	0	1	1	0	1	1	1	1	1	1	1	1	1	1	1	1	1	1	1	1	1	1
HRGM_Genome_1491	GUT_GENOME113610	d__Bacteria;p__Proteobacteria;c__Gammaproteobacteria;o__Enterobacterales;f__Succinivibrionaceae;g__Succinatimonas;s__	99.41	0	1	1	0	1	1	1	1	1	1	1	1	1	1	1	1	1	1	1	1	1	1
HRGM_Genome_1492	GUT_GENOME096178	d__Bacteria;p__Firmicutes_A;c__Clostridia;o__Lachnospirales;f__Lachnospiraceae;g__Clostridium_Q;s__Clostridium_Q symbiosum	99.37	0	1	1	1	1	1	1	1	1	1	1	0	1	0	1	1	1	1	1	1	1	2
HRGM_Genome_1493	GUT_GENOME098572	d__Bacteria;p__Firmicutes_A;c__Clostridia;o__Lachnospirales;f__Lachnospiraceae;g__Clostridium_Q;s__	89.87	0.63	1	1	1	1	1	1	1	1	1	1	0	1	1	1	1	1	1	1	1	1	1
HRGM_Genome_1494	GUT_GENOME096183	d__Bacteria;p__Firmicutes;c__Bacilli;o__Lactobacillales;f__Lactobacillaceae;g__Lactobacillus;s__Lactobacillus delbrueckii	98.9	0	1	0	0	0	0	0	0	0	1	0	0	0	1	1	1	1	1	1	1	1	10
HRGM_Genome_1495	GUT_GENOME045767	d__Bacteria;p__Firmicutes;c__Bacilli;o__Lactobacillales;f__Lactobacillaceae;g__Lactobacillus;s__Lactobacillus delbrueckii_A	88.31	0	1	0	1	0	0	1	0	0	1	0	0	0	1	1	1	1	1	0	1	1	9
HRGM_Genome_1496	GUT_GENOME095944	d__Bacteria;p__Campylobacterota;c__Campylobacteria;o__Campylobacterales;f__Campylobacteraceae;g__Campylobacter_D;s__Campylobacter_D coli	99.37	0.11	1	1	1	1	1	1	1	1	1	1	1	1	1	1	1	1	1	1	1	1	0
HRGM_Genome_1497	GUT_GENOME142853	d__Bacteria;p__Campylobacterota;c__Campylobacteria;o__Campylobacterales;f__Campylobacteraceae;g__Campylobacter_D;s__Campylobacter_D jejuni	99.57	0	1	1	1	1	1	1	1	1	1	1	1	1	1	1	1	1	1	1	1	1	0
HRGM_Genome_1498	GUT_GENOME141101	d__Bacteria;p__Campylobacterota;c__Campylobacteria;o__Campylobacterales;f__Campylobacteraceae;g__Campylobacter_D;s__Campylobacter_D coli_A	97.8	0.46	1	1	1	1	1	1	1	1	1	1	1	1	1	1	1	1	1	1	1	1	0
HRGM_Genome_1499	GUT_GENOME141102	d__Bacteria;p__Campylobacterota;c__Campylobacteria;o__Campylobacterales;f__Campylobacteraceae;g__Campylobacter_D;s__Campylobacter_D coli_B	97.36	0.11	1	1	1	1	1	0	1	1	1	1	1	1	1	1	1	1	1	1	1	1	1
HRGM_Genome_1500	GUT_GENOME096189	d__Bacteria;p__Firmicutes_I;c__Bacilli_A;o__Paenibacillales;f__Paenibacillaceae;g__Paenibacillus;s__Paenibacillus lautus	99.56	0	1	1	1	1	1	1	1	1	1	1	1	1	1	1	1	1	1	1	1	1	0
HRGM_Genome_1502	KIJ_genome_23777	d__Bacteria;p__Bacteroidota;c__Bacteroidia;o__Bacteroidales;f__Bacteroidaceae;g__Paraprevotella;s__Paraprevotella xylaniphila	99.13	0	1	1	1	1	1	1	1	1	1	1	1	1	1	1	1	1	1	1	1	1	0
HRGM_Genome_1503	KIJ_genome_24087	d__Bacteria;p__Bacteroidota;c__Bacteroidia;o__Bacteroidales;f__Bacteroidaceae;g__Paraprevotella;s__Paraprevotella clara	99.25	0	1	1	1	1	1	1	1	1	1	1	1	1	1	1	1	1	1	1	1	1	0
HRGM_Genome_1504	GUT_GENOME096192	d__Bacteria;p__Firmicutes_A;c__Clostridia;o__Lachnospirales;f__Lachnospiraceae;g__Tyzzerella;s__Tyzzerella sp000209385	98.73	0	1	0	1	0	0	0	0	1	1	0	0	1	0	1	1	1	1	1	1	1	8
HRGM_Genome_1506	GUT_GENOME096193	d__Bacteria;p__Firmicutes_A;c__Clostridia;o__Lachnospirales;f__Lachnospiraceae;g__Faecalicatena;s__Faecalicatena torques	99.42	0	1	1	1	1	1	1	1	1	1	1	1	1	1	1	1	1	0	1	1	1	1
HRGM_Genome_1507	GUT_GENOME252841	d__Bacteria;p__Firmicutes_A;c__Clostridia;o__Lachnospirales;f__Lachnospiraceae;g__Faecalicatena;s__	95.95	0	1	1	1	1	1	1	1	1	1	1	1	1	1	1	1	1	0	1	1	1	1
HRGM_Genome_1508	GUT_GENOME096196	d__Bacteria;p__Firmicutes_A;c__Clostridia;o__Oscillospirales;f__Ruminococcaceae;g__Ruminococcus_F;s__Ruminococcus_F champanellensis	97.82	0	1	0	1	0	0	1	1	1	1	1	1	1	1	1	1	1	1	1	1	1	3
HRGM_Genome_1509	GUT_GENOME096200	d__Bacteria;p__Bacteroidota;c__Bacteroidia;o__Bacteroidales;f__Dysgonomonadaceae;g__Dysgonomonas;s__Dysgonomonas gadei	100	0.55	1	1	1	1	1	1	1	1	1	1	1	1	1	1	1	1	1	1	1	1	0
HRGM_Genome_1510	GUT_GENOME096201	d__Bacteria;p__Bacteroidota;c__Bacteroidia;o__Bacteroidales;f__Dysgonomonadaceae;g__Dysgonomonas;s__Dysgonomonas mossii	100	0	1	1	1	1	1	1	1	1	1	1	1	1	1	1	1	1	1	1	1	1	0
HRGM_Genome_1511	KIJ_genome_12832	d__Bacteria;p__Bacteroidota;c__Bacteroidia;o__Bacteroidales;f__Dysgonomonadaceae;g__Dysgonomonas;s__Dysgonomonas sp900079735	100	0	1	1	1	1	1	1	1	1	1	1	1	1	1	1	1	1	1	1	1	1	0
HRGM_Genome_1513	GUT_GENOME096206	d__Bacteria;p__Firmicutes_A;c__Clostridia;o__Lachnospirales;f__Lachnospiraceae;g__Faecalicatena;s__Faecalicatena glycyrrhizinilyticum	99.42	0	1	1	1	1	1	1	0	1	1	1	1	1	1	1	1	1	1	1	1	1	1
HRGM_Genome_1514	GUT_GENOME095952	d__Bacteria;p__Firmicutes;c__Bacilli;o__Lactobacillales;f__Listeriaceae;g__Listeria;s__Listeria grayi	99.45	0	1	1	1	1	1	1	1	1	1	1	1	1	1	1	1	1	1	1	1	1	0
HRGM_Genome_1515	GUT_GENOME096213	d__Bacteria;p__Proteobacteria;c__Gammaproteobacteria;o__Burkholderiales;f__Neisseriaceae;g__Neisseria;s__Neisseria macacae	99.45	0	1	1	1	1	1	1	1	1	1	1	1	1	1	1	1	1	0	1	1	1	1
HRGM_Genome_1516	GUT_GENOME143682	d__Bacteria;p__Proteobacteria;c__Gammaproteobacteria;o__Burkholderiales;f__Neisseriaceae;g__Neisseria;s__Neisseria gonorrhoeae	99.82	0.21	1	1	1	1	1	1	1	1	1	1	1	1	1	1	1	1	1	1	1	1	0
HRGM_Genome_1519	GUT_GENOME231812	d__Bacteria;p__Proteobacteria;c__Gammaproteobacteria;o__Burkholderiales;f__Neisseriaceae;g__Neisseria;s__Neisseria subflava_B	99.25	0	1	1	1	1	1	1	1	1	1	1	1	1	1	1	1	1	0	1	1	1	1
HRGM_Genome_1520	GUT_GENOME096217	d__Bacteria;p__Actinobacteriota;c__Coriobacteriia;o__Coriobacteriales;f__Coriobacteriaceae;g__Collinsella;s__Collinsella tanakaei	100	0	1	1	1	1	1	1	0	1	1	1	1	1	1	1	1	1	1	1	1	1	1
HRGM_Genome_1521	GUT_GENOME103857	d__Bacteria;p__Actinobacteriota;c__Coriobacteriia;o__Coriobacteriales;f__Coriobacteriaceae;g__Collinsella;s__Collinsella stercoris	100	0	1	0	1	0	0	1	0	1	0	1	1	1	1	1	1	1	1	1	1	1	5
HRGM_Genome_1522	GUT_GENOME037069	d__Bacteria;p__Actinobacteriota;c__Coriobacteriia;o__Coriobacteriales;f__Coriobacteriaceae;g__Collinsella;s__	100	0.81	1	0	1	0	0	1	0	1	0	0	0	1	1	1	1	1	0	1	1	1	8
HRGM_Genome_1523	KIJ_genome_22810	d__Bacteria;p__Actinobacteriota;c__Coriobacteriia;o__Coriobacteriales;f__Coriobacteriaceae;g__Collinsella;s__Collinsella intestinalis	100	0	1	0	0	0	0	1	0	0	0	0	0	0	1	1	1	1	1	1	1	1	10
HRGM_Genome_1524	GUT_GENOME274122	d__Bacteria;p__Actinobacteriota;c__Coriobacteriia;o__Coriobacteriales;f__Coriobacteriaceae;g__Collinsella;s__	97.58	0	1	1	1	1	1	1	0	1	0	1	0	1	1	1	1	1	0	1	1	1	4
HRGM_Genome_1525	KIJ_genome_28581	d__Bacteria;p__Actinobacteriota;c__Coriobacteriia;o__Coriobacteriales;f__Coriobacteriaceae;g__Collinsella;s__	100	0	1	0	1	0	0	1	0	1	0	1	1	1	1	1	1	1	1	1	1	1	5
HRGM_Genome_1526	GUT_GENOME273734	d__Bacteria;p__Actinobacteriota;c__Coriobacteriia;o__Coriobacteriales;f__Coriobacteriaceae;g__Collinsella;s__Collinsella phocaeensis	98.75	0.49	1	0	0	0	0	1	0	1	1	1	1	1	1	1	1	1	1	1	1	1	5
HRGM_Genome_1527	GUT_GENOME096723	d__Bacteria;p__Actinobacteriota;c__Coriobacteriia;o__Coriobacteriales;f__Coriobacteriaceae;g__Collinsella;s__	97.98	0	1	0	0	0	0	1	0	1	1	1	0	1	1	1	1	1	0	1	1	1	7
HRGM_Genome_1528	GUT_GENOME097055	d__Bacteria;p__Actinobacteriota;c__Coriobacteriia;o__Coriobacteriales;f__Coriobacteriaceae;g__Collinsella;s__	95.7	0	1	0	0	0	0	1	0	0	0	0	0	0	1	1	1	1	1	1	1	1	10
HRGM_Genome_1529	GUT_GENOME097668	d__Bacteria;p__Actinobacteriota;c__Coriobacteriia;o__Coriobacteriales;f__Coriobacteriaceae;g__Collinsella;s__	98.99	0	1	0	0	0	0	1	0	1	1	1	0	1	1	1	1	1	0	1	1	1	7
HRGM_Genome_1532	GUT_GENOME096220	d__Bacteria;p__Firmicutes;c__Bacilli;o__Lactobacillales;f__Lactobacillaceae;g__Lactobacillus;s__Lactobacillus iners	99.41	0.44	1	0	0	0	0	0	0	0	0	0	0	0	0	1	1	1	0	0	1	1	14
HRGM_Genome_1533	GUT_GENOME096221	d__Bacteria;p__Proteobacteria;c__Gammaproteobacteria;o__Burkholderiales;f__Burkholderiaceae;g__Ralstonia;s__Ralstonia pickettii	99.94	0	1	1	1	1	1	1	1	1	1	1	1	1	1	1	1	1	1	1	1	1	0
HRGM_Genome_1534	KIJ_genome_8683	d__Bacteria;p__Bacteroidota;c__Bacteroidia;o__Bacteroidales;f__Rikenellaceae;g__Alistipes_A;s__Alistipes_A indistinctus	100	0	1	1	1	1	1	1	1	1	1	1	1	1	1	1	1	1	1	1	1	1	0
HRGM_Genome_1535	GUT_GENOME096234	d__Bacteria;p__Actinobacteriota;c__Coriobacteriia;o__Coriobacteriales;f__Eggerthellaceae;g__Senegalimassilia;s__Senegalimassilia anaerobia	100	0	1	1	1	1	1	1	0	1	1	1	1	1	1	1	1	1	1	1	1	1	1
HRGM_Genome_1536	GUT_GENOME018678	d__Bacteria;p__Actinobacteriota;c__Coriobacteriia;o__Coriobacteriales;f__Eggerthellaceae;g__Senegalimassilia;s__	98.2	0	1	1	1	1	1	1	0	1	1	1	1	1	1	1	1	1	1	1	1	1	1
HRGM_Genome_1537	GUT_GENOME222123	d__Bacteria;p__Actinobacteriota;c__Coriobacteriia;o__Coriobacteriales;f__Eggerthellaceae;g__Senegalimassilia;s__	93.15	1.48	1	1	1	1	1	0	0	1	1	1	0	1	1	1	1	1	1	1	1	1	3
HRGM_Genome_1539	GUT_GENOME018318	d__Bacteria;p__Actinobacteriota;c__Coriobacteriia;o__Coriobacteriales;f__Eggerthellaceae;g__Senegalimassilia;s__	97.85	0.57	1	1	1	1	1	1	0	1	1	1	1	1	1	1	1	1	1	1	1	1	1
HRGM_Genome_1540	GUT_GENOME019330	d__Bacteria;p__Actinobacteriota;c__Coriobacteriia;o__Coriobacteriales;f__Eggerthellaceae;g__Senegalimassilia;s__	97.35	0.2	1	1	1	1	1	1	0	1	1	1	1	1	1	1	1	1	1	1	1	1	1
HRGM_Genome_1542	GUT_GENOME096236	d__Bacteria;p__Synergistota;c__Synergistia;o__Synergistales;f__Synergistaceae;g__Cloacibacillus;s__Cloacibacillus evryensis	100	0	1	1	1	1	1	1	1	1	1	1	1	1	1	1	1	1	1	1	1	1	0
HRGM_Genome_1543	GUT_GENOME098156	d__Bacteria;p__Synergistota;c__Synergistia;o__Synergistales;f__Synergistaceae;g__Cloacibacillus;s__Cloacibacillus porcorum	100	0	1	1	1	1	1	0	0	1	1	1	1	1	1	1	1	1	1	1	1	1	2
HRGM_Genome_1544	GUT_GENOME095962	d__Bacteria;p__Firmicutes;c__Bacilli;o__Erysipelotrichales;f__Erysipelotrichaceae;g__Absiella;s__Absiella dolichum	100	0	1	0	0	0	0	0	0	1	1	0	1	1	1	1	1	1	1	1	1	1	7
HRGM_Genome_1545	KIJ_genome_7702	d__Bacteria;p__Firmicutes_A;c__Clostridia;o__Lachnospirales;f__Lachnospiraceae;g__Eubacterium_E;s__Eubacterium_E hallii_A	98.9	1.342	1	1	1	1	1	1	1	1	1	1	1	1	1	1	1	1	1	1	1	1	0
HRGM_Genome_1549	GUT_GENOME001689	d__Bacteria;p__Firmicutes_A;c__Clostridia;o__Lachnospirales;f__Lachnospiraceae;g__Eubacterium_E;s__Eubacterium_E hallii	100	0.67	1	1	1	1	1	1	1	1	1	1	1	1	1	1	1	1	1	1	1	1	0
HRGM_Genome_1551	KIJ_genome_10790	d__Bacteria;p__Firmicutes_A;c__Clostridia;o__Lachnospirales;f__Lachnospiraceae;g__Eubacterium_E;s__Eubacterium_E hallii	85.9	0.671	1	1	1	1	1	1	1	1	1	1	1	1	1	1	1	1	1	1	1	1	0
HRGM_Genome_1555	KIJ_genome_8001	d__Bacteria;p__Firmicutes_A;c__Clostridia;o__Lachnospirales;f__Lachnospiraceae;g__Eubacterium_E;s__Eubacterium_E hallii_A	95.97	1.342	1	1	1	0	1	1	1	1	1	1	0	1	1	1	1	1	1	1	1	1	2
HRGM_Genome_1557	KIJ_genome_1811	d__Bacteria;p__Firmicutes_A;c__Clostridia;o__Lachnospirales;f__Lachnospiraceae;g__Eubacterium_E;s__Eubacterium_E hallii_A	100	1.342	1	1	1	1	1	1	1	1	1	1	1	1	1	1	1	1	1	1	1	1	0
HRGM_Genome_1564	KIJ_genome_9517	d__Bacteria;p__Firmicutes_A;c__Clostridia;o__Lachnospirales;f__Lachnospiraceae;g__Eubacterium_E;s__Eubacterium_E hallii_A	96.58	1.342	1	1	1	1	1	1	1	1	1	1	1	1	1	1	1	1	1	1	1	1	0
HRGM_Genome_1566	GUT_GENOME000299	d__Bacteria;p__Firmicutes_A;c__Clostridia;o__Lachnospirales;f__Lachnospiraceae;g__Eubacterium_E;s__Eubacterium_E hallii_A	100	1.34	1	1	1	1	1	1	1	1	1	1	1	1	1	1	1	1	1	1	1	1	0
HRGM_Genome_1567	KIJ_genome_1512	d__Bacteria;p__Firmicutes_A;c__Clostridia;o__Lachnospirales;f__Lachnospiraceae;g__Lachnospira;s__Lachnospira eligens_B	98.65	0	1	1	1	1	1	1	1	1	1	1	1	1	1	1	1	1	1	1	1	1	0
HRGM_Genome_1569	KIJ_genome_6573	d__Bacteria;p__Firmicutes_A;c__Clostridia;o__Lachnospirales;f__Lachnospiraceae;g__Lachnospira;s__Lachnospira sp003537285	98.65	0	1	1	1	1	1	1	1	1	1	1	1	1	1	1	1	1	1	1	1	1	0
HRGM_Genome_1570	GUT_GENOME151978	d__Bacteria;p__Firmicutes_A;c__Clostridia;o__Lachnospirales;f__Lachnospiraceae;g__Lachnospira;s__Lachnospira sp000436475	99.33	0	1	1	1	1	1	1	1	1	1	1	1	1	1	1	1	1	1	1	1	1	0
HRGM_Genome_1571	KIJ_genome_15752	d__Bacteria;p__Firmicutes_A;c__Clostridia;o__Lachnospirales;f__Lachnospiraceae;g__Lachnospira;s__Lachnospira sp003451515	98.65	0	1	1	1	1	1	1	1	1	1	1	1	1	1	1	1	1	1	1	1	1	0
HRGM_Genome_1572	KIJ_genome_14714	d__Bacteria;p__Firmicutes_A;c__Clostridia;o__Lachnospirales;f__Lachnospiraceae;g__Lachnospira;s__Lachnospira rogosae	99.32	0	1	1	1	1	1	1	1	1	1	1	1	1	1	1	1	1	1	1	1	1	0
HRGM_Genome_1573	GUT_GENOME148443	d__Bacteria;p__Firmicutes_A;c__Clostridia;o__Lachnospirales;f__Lachnospiraceae;g__Lachnospira;s__Lachnospira sp000436535	99.33	0	1	1	1	1	1	1	1	1	1	1	1	1	1	1	1	1	1	1	1	1	0
HRGM_Genome_1574	KIJ_genome_14788	d__Bacteria;p__Firmicutes_A;c__Clostridia;o__Lachnospirales;f__Lachnospiraceae;g__Lachnospira;s__Lachnospira eligens	98.65	0	1	1	1	1	1	1	1	1	1	1	1	1	1	1	1	1	1	1	1	1	0
HRGM_Genome_1576	KIJ_genome_3488	d__Bacteria;p__Firmicutes_A;c__Clostridia;o__Lachnospirales;f__Lachnospiraceae;g__CAG-882;s__	99.77	1.006	1	1	1	1	1	1	1	1	1	1	1	1	1	1	1	1	1	1	1	1	0
HRGM_Genome_1577	KIJ_genome_3189	d__Bacteria;p__Firmicutes_A;c__Clostridia;o__Lachnospirales;f__Lachnospiraceae;g__CAG-882;s__CAG-882 sp000435595	99.77	0	1	1	1	1	1	0	1	1	1	1	1	1	1	1	1	1	1	1	1	1	1
HRGM_Genome_1578	GUT_GENOME154595	d__Bacteria;p__Firmicutes_A;c__Clostridia;o__Lachnospirales;f__Lachnospiraceae;g__CAG-882;s__CAG-882 sp003486385	99.78	0	1	1	1	1	1	1	1	1	1	1	1	1	1	1	1	1	1	1	1	1	0
HRGM_Genome_1579	GUT_GENOME130008	d__Bacteria;p__Firmicutes_A;c__Clostridia;o__Lachnospirales;f__Lachnospiraceae;g__CAG-882;s__	96.75	1.06	1	1	1	1	1	1	0	1	1	1	1	1	1	1	1	1	1	1	1	1	1
HRGM_Genome_1580	GUT_GENOME143383	d__Bacteria;p__Proteobacteria;c__Gammaproteobacteria;o__Pseudomonadales;f__Pseudomonadaceae;g__Pseudomonas;s__Pseudomonas aeruginosa	99.68	0.11	1	1	1	1	1	1	1	1	1	1	1	1	1	1	1	1	1	1	1	1	0
HRGM_Genome_1581	GUT_GENOME257704	d__Bacteria;p__Proteobacteria;c__Gammaproteobacteria;o__Pseudomonadales;f__Pseudomonadaceae;g__Pseudomonas;s__Pseudomonas citronellolis	99.35	1.87	1	1	1	1	1	1	1	1	1	1	1	1	1	1	1	1	1	1	1	1	0
HRGM_Genome_1582	GUT_GENOME231806	d__Bacteria;p__Proteobacteria;c__Gammaproteobacteria;o__Pseudomonadales;f__Pseudomonadaceae;g__;s__	100	0.96	1	1	1	1	1	1	1	1	1	1	1	1	1	1	1	1	1	1	1	1	0
HRGM_Genome_1583	KIJ_genome_18558	d__Bacteria;p__Firmicutes_A;c__Clostridia;o__Lachnospirales;f__Lachnospiraceae;g__Roseburia;s__	93.27	0	1	1	1	1	1	1	1	1	1	1	1	1	1	1	1	1	1	1	1	1	0
HRGM_Genome_1585	KIJ_genome_25126	d__Bacteria;p__Firmicutes_A;c__Clostridia;o__Lachnospirales;f__Lachnospiraceae;g__Roseburia;s__Roseburia inulinivorans	97.97	1.127	1	1	1	1	1	1	1	1	1	1	1	1	1	1	1	1	1	1	1	1	0
HRGM_Genome_1586	KIJ_genome_7735	d__Bacteria;p__Firmicutes_A;c__Clostridia;o__Lachnospirales;f__Lachnospiraceae;g__Roseburia;s__Roseburia inulinivorans	98.79	1.69	1	1	1	1	1	1	0	1	1	1	1	1	1	1	1	1	1	0	1	1	2
HRGM_Genome_1587	KIJ_genome_4586	d__Bacteria;p__Firmicutes_A;c__Clostridia;o__Lachnospirales;f__Lachnospiraceae;g__Roseburia;s__Roseburia inulinivorans	97.58	0.845	1	1	1	1	1	1	1	1	1	1	1	1	1	1	1	1	1	1	1	1	0
HRGM_Genome_1595	KIJ_genome_26158	d__Bacteria;p__Firmicutes_A;c__Clostridia;o__Lachnospirales;f__Lachnospiraceae;g__Roseburia;s__Roseburia inulinivorans	99.27	0	1	1	1	1	1	1	0	1	1	1	1	1	1	1	1	1	1	1	1	1	1
HRGM_Genome_1596	GUT_GENOME001506	d__Bacteria;p__Firmicutes_A;c__Clostridia;o__Lachnospirales;f__Lachnospiraceae;g__Roseburia;s__	99.03	0.36	1	1	1	1	1	1	1	1	1	1	1	1	1	1	1	1	1	1	1	1	0
HRGM_Genome_1597	KIJ_genome_2488	d__Bacteria;p__Firmicutes_A;c__Clostridia;o__Lachnospirales;f__Lachnospiraceae;g__Roseburia;s__Roseburia inulinivorans	90.85	0.177	1	1	0	0	1	1	0	1	1	1	1	1	1	1	1	1	1	1	1	1	3
HRGM_Genome_1598	KIJ_genome_5319	d__Bacteria;p__Firmicutes_A;c__Clostridia;o__Lachnospirales;f__Lachnospiraceae;g__Roseburia;s__Roseburia intestinalis	99.03	0.362	1	1	1	1	1	1	1	1	1	1	1	1	1	1	1	1	1	1	1	1	0
HRGM_Genome_1600	KIJ_genome_3744	d__Bacteria;p__Firmicutes_A;c__Clostridia;o__Lachnospirales;f__Lachnospiraceae;g__Roseburia;s__	93.8	0.412	1	1	1	1	1	1	0	1	1	1	1	1	1	1	1	1	1	1	1	1	1
HRGM_Genome_1602	KIJ_genome_6807	d__Bacteria;p__Firmicutes_A;c__Clostridia;o__Lachnospirales;f__Lachnospiraceae;g__Roseburia;s__Roseburia inulinivorans	99.27	0.241	1	1	1	1	1	1	1	1	1	1	1	1	1	1	1	1	1	1	1	1	0
HRGM_Genome_1603	KIJ_genome_16579	d__Bacteria;p__Firmicutes_A;c__Clostridia;o__Lachnospirales;f__Lachnospiraceae;g__Roseburia;s__Roseburia inulinivorans	99.03	0	1	1	1	1	1	1	1	1	1	1	1	1	1	1	1	1	1	1	1	1	0
HRGM_Genome_1606	GUT_GENOME262194	d__Bacteria;p__Firmicutes_A;c__Clostridia;o__Lachnospirales;f__Lachnospiraceae;g__Roseburia;s__	99.28	0	1	1	1	1	1	1	1	1	1	1	1	1	1	1	1	1	1	1	1	1	0
HRGM_Genome_1607	GUT_GENOME015599	d__Bacteria;p__Firmicutes_A;c__Clostridia;o__Lachnospirales;f__Lachnospiraceae;g__Roseburia;s__Roseburia sp003483745	91.7	1.79	1	1	1	1	1	1	1	1	1	1	1	1	1	1	1	1	1	1	1	1	0
HRGM_Genome_1608	KIJ_genome_16344	d__Bacteria;p__Firmicutes_A;c__Clostridia;o__Lachnospirales;f__Anaerotignaceae;g__;s__	85.1	0.636	1	1	1	1	1	0	1	1	1	1	0	1	1	1	1	1	1	1	1	1	2
HRGM_Genome_1610	GUT_GENOME142399	d__Bacteria;p__Firmicutes_A;c__Clostridia;o__Clostridiales;f__Clostridiaceae;g__Clostridium_X;s__Clostridium_X cadaveris	99.19	1.61	1	0	0	0	0	1	0	1	1	0	0	1	0	1	0	1	1	1	1	1	9
HRGM_Genome_1612	GUT_GENOME142411	d__Bacteria;p__Verrucomicrobiota;c__Verrucomicrobiae;o__Verrucomicrobiales;f__Akkermansiaceae;g__Akkermansia;s__Akkermansia sp001580195	97.96	0	1	1	1	1	1	0	1	1	1	1	1	1	0	1	1	1	1	1	1	1	2
HRGM_Genome_1613	GUT_GENOME143197	d__Bacteria;p__Verrucomicrobiota;c__Verrucomicrobiae;o__Verrucomicrobiales;f__Akkermansiaceae;g__Akkermansia;s__Akkermansia muciniphila_C	97.96	0	1	1	1	1	1	0	1	1	1	1	1	1	0	1	1	1	1	1	1	1	2
HRGM_Genome_1614	KIJ_genome_27771	d__Bacteria;p__Verrucomicrobiota;c__Verrucomicrobiae;o__Verrucomicrobiales;f__Akkermansiaceae;g__Akkermansia;s__Akkermansia muciniphila_B	97.95	0	1	1	1	1	1	0	1	1	1	1	1	1	0	1	1	1	1	1	1	1	2
HRGM_Genome_1615	GUT_GENOME143211	d__Bacteria;p__Verrucomicrobiota;c__Verrucomicrobiae;o__Verrucomicrobiales;f__Akkermansiaceae;g__Akkermansia;s__Akkermansia muciniphila	97.96	0	1	1	1	1	1	1	1	1	1	1	1	1	0	1	1	1	1	1	1	1	1
HRGM_Genome_1616	GUT_GENOME040420	d__Bacteria;p__Verrucomicrobiota;c__Verrucomicrobiae;o__Verrucomicrobiales;f__Akkermansiaceae;g__Akkermansia;s__	97.96	0	1	1	1	1	1	0	1	1	1	1	1	1	0	1	1	1	1	1	1	1	2
HRGM_Genome_1617	GUT_GENOME113322	d__Bacteria;p__Verrucomicrobiota;c__Verrucomicrobiae;o__Verrucomicrobiales;f__Akkermansiaceae;g__Akkermansia;s__Akkermansia muciniphila_A	97.96	0	1	1	1	1	1	1	1	1	1	1	1	1	0	1	1	1	1	1	1	1	1
HRGM_Genome_1618	GUT_GENOME115272	d__Bacteria;p__Verrucomicrobiota;c__Verrucomicrobiae;o__Verrucomicrobiales;f__Akkermansiaceae;g__Akkermansia;s__	97.96	0	1	1	1	1	1	0	1	1	1	1	1	1	0	1	1	1	1	1	1	1	2
HRGM_Genome_1619	GUT_GENOME142415	d__Bacteria;p__Firmicutes;c__Bacilli;o__Lactobacillales;f__Lactobacillaceae;g__Lactobacillus_G;s__Lactobacillus_G brevis	99.06	0	1	0	0	0	0	0	0	0	0	0	0	0	0	1	1	1	0	0	1	1	14
HRGM_Genome_1620	GUT_GENOME142457	d__Bacteria;p__Proteobacteria;c__Gammaproteobacteria;o__Enterobacterales;f__Enterobacteriaceae;g__Leminorella;s__Leminorella richardii	100	0	1	1	1	1	1	1	1	1	1	1	1	1	1	1	1	1	1	1	1	1	0
HRGM_Genome_1621	GUT_GENOME140352	d__Bacteria;p__Proteobacteria;c__Gammaproteobacteria;o__Enterobacterales;f__Enterobacteriaceae;g__Leminorella;s__Leminorella grimontii	99.36	0	1	1	1	1	1	1	1	1	1	1	1	1	1	1	1	1	1	1	1	1	0
HRGM_Genome_1624	GUT_GENOME142482	d__Bacteria;p__Firmicutes;c__Bacilli;o__Lactobacillales;f__Lactobacillaceae;g__Lactobacillus;s__Lactobacillus gasseri_A	99.22	0	1	0	0	0	0	0	0	0	0	0	0	0	1	1	1	1	0	0	1	1	13
HRGM_Genome_1625	GUT_GENOME141764	d__Bacteria;p__Firmicutes;c__Bacilli;o__Lactobacillales;f__Lactobacillaceae;g__Lactobacillus;s__Lactobacillus hominis	96.68	0.48	1	0	0	0	0	0	0	0	0	0	0	0	1	1	1	1	0	0	1	1	13
HRGM_Genome_1626	GUT_GENOME239704	d__Bacteria;p__Firmicutes;c__Bacilli;o__Lactobacillales;f__Lactobacillaceae;g__Lactobacillus;s__Lactobacillus gasseri	99.22	0.78	1	0	0	0	0	0	0	0	0	0	0	0	1	1	1	1	0	0	1	1	13
HRGM_Genome_1627	GUT_GENOME000022	d__Bacteria;p__Firmicutes;c__Bacilli;o__Lactobacillales;f__Lactobacillaceae;g__Lactobacillus;s__Lactobacillus johnsonii	99.22	0.78	1	0	0	0	0	0	0	0	1	0	0	0	0	1	1	1	1	0	1	1	12
HRGM_Genome_1628	GUT_GENOME142485	d__Bacteria;p__Firmicutes;c__Bacilli;o__Lactobacillales;f__Lactobacillaceae;g__Lactobacillus_D;s__Lactobacillus_D sakei	99.46	0	1	0	0	0	0	1	0	0	0	0	0	0	0	1	1	1	0	0	1	1	13
HRGM_Genome_1629	GUT_GENOME000064	d__Bacteria;p__Firmicutes;c__Bacilli;o__Lactobacillales;f__Lactobacillaceae;g__Lactobacillus_D;s__Lactobacillus_D curvatus	99.18	0	1	0	0	0	0	1	0	0	0	0	0	0	0	1	1	1	0	0	1	1	13
HRGM_Genome_1630	GUT_GENOME142486	d__Bacteria;p__Firmicutes;c__Bacilli;o__Lactobacillales;f__Lactobacillaceae;g__Lactobacillus_B;s__Lactobacillus_B agilis	98.17	1.83	1	0	0	0	0	1	0	0	1	1	1	1	1	1	1	1	1	1	1	1	6
HRGM_Genome_1631	GUT_GENOME142490	d__Bacteria;p__Firmicutes;c__Bacilli;o__Bacillales;f__Amphibacillaceae;g__Oceanobacillus;s__Oceanobacillus caeni	98	0.56	1	1	0	1	1	1	1	1	1	1	1	1	1	1	1	1	1	1	1	1	1
HRGM_Genome_1632	KIJ_genome_28907	d__Bacteria;p__Firmicutes_A;c__Clostridia;o__Lachnospirales;f__Lachnospiraceae;g__Dorea;s__Dorea faecis	97.66	1.169	1	1	1	1	1	0	0	1	1	1	1	1	1	1	1	1	1	1	1	1	2
HRGM_Genome_1635	KIJ_genome_6113	d__Bacteria;p__Bacteroidota;c__Bacteroidia;o__Bacteroidales;f__Bacteroidaceae;g__Prevotella;s__Prevotella sp001275135	98.88	0.185	1	1	1	0	1	0	0	1	1	1	0	1	1	1	1	1	1	0	1	1	5
HRGM_Genome_1636	GUT_GENOME054531	d__Bacteria;p__Bacteroidota;c__Bacteroidia;o__Bacteroidales;f__Bacteroidaceae;g__Prevotella;s__Prevotella sp000436695	86.6	0.76	1	1	0	1	1	1	1	1	1	0	1	1	1	1	1	1	1	1	1	1	2
HRGM_Genome_1637	GUT_GENOME103749	d__Bacteria;p__Firmicutes_A;c__Clostridia;o__Lachnospirales;f__Lachnospiraceae;g__Marvinbryantia;s__Marvinbryantia formatexigens	98.73	0	1	1	1	1	1	1	1	1	1	1	1	1	1	1	1	1	1	1	1	1	0
HRGM_Genome_1639	GUT_GENOME119700	d__Bacteria;p__Firmicutes_A;c__Clostridia;o__Lachnospirales;f__Lachnospiraceae;g__Marvinbryantia;s__	99.05	0	1	1	1	1	1	1	1	1	1	1	1	1	1	1	1	1	1	1	1	1	0
HRGM_Genome_1640	KIJ_genome_23477	d__Bacteria;p__Desulfobacterota_A;c__Desulfovibrionia;o__Desulfovibrionales;f__Desulfovibrionaceae;g__Desulfovibrio;s__Desulfovibrio desulfuricans_A	99.4	0	1	1	1	1	1	1	1	1	1	1	1	1	1	1	1	1	1	1	1	1	0
HRGM_Genome_1641	KIJ_genome_18142	d__Bacteria;p__Desulfobacterota_A;c__Desulfovibrionia;o__Desulfovibrionales;f__Desulfovibrionaceae;g__Desulfovibrio;s__	98.81	0	1	1	0	1	1	1	1	1	1	1	1	1	1	1	1	1	1	1	1	1	1
HRGM_Genome_1642	GUT_GENOME142546	d__Bacteria;p__Proteobacteria;c__Gammaproteobacteria;o__Burkholderiales;f__Aquaspirillaceae;g__Laribacter;s__Laribacter hongkongensis	99.57	1.07	1	1	1	1	1	1	1	1	1	1	1	1	1	1	1	1	1	1	1	1	0
HRGM_Genome_1643	GUT_GENOME142576	d__Bacteria;p__Firmicutes;c__Bacilli;o__Staphylococcales;f__Staphylococcaceae;g__Staphylococcus;s__Staphylococcus hominis	98.67	0.85	1	1	1	1	1	1	1	1	1	0	0	1	1	1	1	1	1	1	1	1	2
HRGM_Genome_1644	GUT_GENOME141187	d__Bacteria;p__Firmicutes;c__Bacilli;o__Staphylococcales;f__Staphylococcaceae;g__Staphylococcus;s__Staphylococcus haemolyticus	98.86	0.1	1	1	0	1	1	1	1	1	1	0	0	1	1	1	1	1	1	1	1	1	3
HRGM_Genome_1645	GUT_GENOME140337	d__Bacteria;p__Firmicutes;c__Bacilli;o__Staphylococcales;f__Staphylococcaceae;g__Staphylococcus;s__Staphylococcus warneri	99.73	0.1	1	1	0	1	1	1	1	1	1	1	0	1	1	1	1	1	1	1	1	1	2
HRGM_Genome_1646	GUT_GENOME000587	d__Bacteria;p__Firmicutes;c__Bacilli;o__Staphylococcales;f__Staphylococcaceae;g__Staphylococcus;s__Staphylococcus epidermidis	99.67	0	1	1	0	1	1	1	1	1	1	1	1	1	1	1	1	1	1	1	1	1	1
HRGM_Genome_1647	GUT_GENOME232218	d__Bacteria;p__Firmicutes;c__Bacilli;o__Staphylococcales;f__Staphylococcaceae;g__Staphylococcus;s__Staphylococcus capitis	98.53	0.1	1	1	0	1	1	1	1	0	1	0	0	1	1	1	1	1	1	1	1	0	5
HRGM_Genome_1649	GUT_GENOME142578	d__Bacteria;p__Firmicutes;c__Bacilli;o__Staphylococcales;f__Staphylococcaceae;g__Staphylococcus;s__Staphylococcus lugdunensis	99.61	0	1	1	0	1	1	1	1	1	1	0	0	1	1	1	1	1	1	1	1	1	3
HRGM_Genome_1650	GUT_GENOME142585	d__Bacteria;p__Actinobacteriota;c__Actinobacteria;o__Propionibacteriales;f__Propionibacteriaceae;g__Propionibacterium;s__Propionibacterium freudenreichii	98.79	0	1	1	1	1	1	1	1	1	1	1	1	1	1	1	1	1	1	1	1	1	0
HRGM_Genome_1652	GUT_GENOME142587	d__Bacteria;p__Firmicutes_A;c__Clostridia;o__Lachnospirales;f__Lachnospiraceae;g__Robinsoniella;s__Robinsoniella peoriensis	99.37	0.95	1	1	1	1	1	1	1	1	1	1	1	1	1	1	1	1	1	1	1	1	0
HRGM_Genome_1653	GUT_GENOME002382	d__Bacteria;p__Firmicutes_A;c__Clostridia;o__Lachnospirales;f__Lachnospiraceae;g__Robinsoniella;s__	99.37	0.32	1	1	1	1	1	1	1	1	1	1	1	1	1	1	1	1	1	1	1	1	0
HRGM_Genome_1655	GUT_GENOME075528	d__Bacteria;p__Firmicutes_A;c__Clostridia;o__Lachnospirales;f__Lachnospiraceae;g__Robinsoniella;s__	99.37	0.32	1	1	1	1	1	1	1	1	1	1	1	1	1	1	1	1	1	1	1	1	0
HRGM_Genome_1656	GUT_GENOME142588	d__Bacteria;p__Firmicutes;c__Bacilli;o__Bacillales;f__Bacillaceae_A;g__Bacillus_BE;s__Bacillus_BE massilionigeriensis	98.82	0.64	1	1	1	1	1	1	1	1	1	1	1	1	1	1	1	1	1	1	1	1	0
HRGM_Genome_1657	KIJ_genome_24770	d__Bacteria;p__Actinobacteriota;c__Coriobacteriia;o__Coriobacteriales;f__Atopobiaceae;g__Olsenella_E;s__Olsenella_E sp900119915	100	0	1	1	1	1	1	1	0	1	1	1	1	1	1	1	1	1	1	1	1	1	1
HRGM_Genome_1658	GUT_GENOME143191	d__Bacteria;p__Actinobacteriota;c__Coriobacteriia;o__Coriobacteriales;f__Atopobiaceae;g__Olsenella_E;s__	100	0	1	1	1	1	1	1	0	1	1	1	1	1	1	1	1	1	0	1	1	1	2
HRGM_Genome_1660	KIJ_genome_19448	d__Bacteria;p__Actinobacteriota;c__Coriobacteriia;o__Coriobacteriales;f__Atopobiaceae;g__Olsenella_E;s__Olsenella_E provencensis	100	0.806	1	1	1	1	1	1	0	1	1	1	1	1	1	1	1	1	1	1	1	1	1
HRGM_Genome_1661	KIJ_genome_2226	d__Bacteria;p__Actinobacteriota;c__Coriobacteriia;o__Coriobacteriales;f__Atopobiaceae;g__Olsenella_B;s__Olsenella_B sp000752675	100	0	1	1	0	1	1	1	0	1	1	1	1	1	0	1	1	1	1	1	1	1	3
HRGM_Genome_1662	GUT_GENOME128217	d__Bacteria;p__Actinobacteriota;c__Coriobacteriia;o__Coriobacteriales;f__Atopobiaceae;g__Olsenella_E;s__Olsenella_E sp003150175	100	0.16	1	1	1	1	1	1	0	1	1	1	1	1	1	1	1	1	1	1	1	1	1
HRGM_Genome_1663	GUT_GENOME280367	d__Bacteria;p__Actinobacteriota;c__Coriobacteriia;o__Coriobacteriales;f__Atopobiaceae;g__Olsenella_E;s__Olsenella_E sp002160255	88.21	1.75	1	1	0	1	1	0	0	1	1	1	0	1	0	1	1	1	1	1	1	1	5
HRGM_Genome_1664	GUT_GENOME283200	d__Bacteria;p__Actinobacteriota;c__Coriobacteriia;o__Coriobacteriales;f__Atopobiaceae;g__Olsenella_E;s__Olsenella_E sp002159735	99.19	0	1	1	1	1	1	1	0	1	1	1	1	1	1	1	1	1	1	1	1	1	1
HRGM_Genome_1666	GUT_GENOME166524	d__Bacteria;p__Actinobacteriota;c__Coriobacteriia;o__Coriobacteriales;f__Atopobiaceae;g__Olsenella_E;s__	100	0.81	1	1	1	1	1	1	0	1	1	1	1	1	1	1	1	1	0	1	1	1	2
HRGM_Genome_1667	GUT_GENOME038331	d__Bacteria;p__Actinobacteriota;c__Coriobacteriia;o__Coriobacteriales;f__Atopobiaceae;g__Olsenella_B;s__	87.83	0.81	1	1	1	1	1	1	0	1	1	1	1	1	1	1	1	1	0	1	1	1	2
HRGM_Genome_1668	GUT_GENOME235948	d__Bacteria;p__Actinobacteriota;c__Coriobacteriia;o__Coriobacteriales;f__Atopobiaceae;g__Olsenella_B;s__	97.65	1.48	1	0	1	1	0	1	0	1	1	1	1	1	0	1	1	1	1	1	1	1	4
HRGM_Genome_1670	GUT_GENOME142590	d__Bacteria;p__Actinobacteriota;c__Actinobacteria;o__Mycobacteriales;f__Mycobacteriaceae;g__Corynebacterium;s__Corynebacterium sp900169525	99.89	0	1	1	1	1	1	1	1	1	1	1	1	1	1	1	1	1	1	1	1	1	0
HRGM_Genome_1671	GUT_GENOME142591	d__Bacteria;p__Firmicutes_I;c__Bacilli_A;o__Paenibacillales;f__Paenibacillaceae;g__Cohnella;s__Cohnella sp900169535	98.66	0.29	1	1	1	1	1	1	1	1	1	1	1	1	1	1	1	1	1	1	1	1	0
HRGM_Genome_1673	GUT_GENOME142593	d__Bacteria;p__Actinobacteriota;c__Coriobacteriia;o__Coriobacteriales;f__Eggerthellaceae;g__Gordonibacter;s__Gordonibacter massiliensis	100	0.2	1	1	1	1	1	1	1	1	1	1	1	1	1	1	1	1	1	1	1	1	0
HRGM_Genome_1674	GUT_GENOME142597	d__Bacteria;p__Actinobacteriota;c__Coriobacteriia;o__Coriobacteriales;f__Eggerthellaceae;g__Arabia;s__Arabia massiliensis	99.19	0	1	1	1	1	1	1	0	1	1	1	1	1	1	1	1	1	1	1	1	1	1
HRGM_Genome_1675	GUT_GENOME143138	d__Bacteria;p__Actinobacteriota;c__Coriobacteriia;o__Coriobacteriales;f__Eggerthellaceae;g__Enteroscipio;s__Enteroscipio rubneri	100	0	1	1	0	1	1	1	0	1	1	1	1	1	1	1	1	1	1	1	1	1	2
HRGM_Genome_1676	GUT_GENOME143139	d__Bacteria;p__Actinobacteriota;c__Coriobacteriia;o__Coriobacteriales;f__Eggerthellaceae;g__Rubneribacter;s__Rubneribacter badeniensis	100	0.81	1	1	1	1	1	1	0	1	1	1	1	1	1	1	1	1	1	1	1	1	1
HRGM_Genome_1677	GUT_GENOME143140	d__Bacteria;p__Actinobacteriota;c__Coriobacteriia;o__Coriobacteriales;f__Eggerthellaceae;g__Gordonibacter;s__	100	1.01	1	1	1	1	1	1	1	1	1	1	1	1	1	1	1	1	1	1	1	1	0
HRGM_Genome_1678	GUT_GENOME143192	d__Bacteria;p__Actinobacteriota;c__Coriobacteriia;o__Coriobacteriales;f__Eggerthellaceae;g__Eggerthella;s__	100	0.81	1	1	1	1	1	1	0	1	1	1	1	1	1	1	1	1	1	1	1	1	1
HRGM_Genome_1679	GUT_GENOME143632	d__Bacteria;p__Actinobacteriota;c__Coriobacteriia;o__Coriobacteriales;f__Eggerthellaceae;g__Gordonibacter;s__Gordonibacter pamelaeae	100	0	1	1	1	1	1	1	0	1	1	1	1	1	1	1	1	1	1	1	1	1	1
HRGM_Genome_1680	KIJ_genome_27722	d__Bacteria;p__Actinobacteriota;c__Coriobacteriia;o__Coriobacteriales;f__Eggerthellaceae;g__Eggerthella;s__Eggerthella lenta	100	0	1	1	0	1	1	1	0	1	1	1	1	1	1	1	1	1	1	1	1	1	2
HRGM_Genome_1681	GUT_GENOME141441	d__Bacteria;p__Actinobacteriota;c__Coriobacteriia;o__Coriobacteriales;f__Eggerthellaceae;g__Gordonibacter;s__Gordonibacter urolithinfaciens	100	0.27	1	1	1	1	1	1	0	1	1	1	1	1	1	1	1	1	1	1	1	1	1
HRGM_Genome_1682	KIJ_genome_2457	d__Bacteria;p__Actinobacteriota;c__Coriobacteriia;o__Coriobacteriales;f__Eggerthellaceae;g__;s__	92.29	1.123	1	1	1	1	1	1	0	1	1	1	1	1	1	1	1	1	1	1	1	1	1
HRGM_Genome_1684	KIJ_genome_21795	d__Bacteria;p__Actinobacteriota;c__Coriobacteriia;o__Coriobacteriales;f__Eggerthellaceae;g__Gordonibacter;s__	96.62	0.604	1	1	1	1	1	1	0	1	1	0	1	1	1	1	1	1	1	1	1	1	2
HRGM_Genome_1686	GUT_GENOME142594	d__Bacteria;p__Firmicutes_A;c__Clostridia;o__Oscillospirales;f__Ruminococcaceae;g__Provencibacterium;s__Provencibacterium massiliense	99.33	0	1	1	1	1	1	1	0	1	1	1	1	1	1	1	1	1	1	1	1	1	1
HRGM_Genome_1687	GUT_GENOME142595	d__Bacteria;p__Firmicutes_A;c__Clostridia;o__Christensenellales;f__Christensenellaceae;g__Christensenella;s__Christensenella sp001678845	99.19	0.81	1	1	1	1	1	0	1	1	1	1	1	1	1	1	1	1	1	1	1	1	1
HRGM_Genome_1688	GUT_GENOME147109	d__Bacteria;p__Firmicutes_A;c__Clostridia;o__Christensenellales;f__Christensenellaceae;g__Christensenella;s__Christensenella minuta	98.39	0.81	1	1	1	1	1	0	1	1	1	1	1	1	1	1	1	1	1	1	1	1	1
HRGM_Genome_1689	GUT_GENOME142596	d__Bacteria;p__Bacteroidota;c__Bacteroidia;o__Bacteroidales;f__Bacteroidaceae;g__Prevotellamassilia;s__Prevotellamassilia timonensis	97.58	0	1	1	1	1	1	0	1	1	1	1	1	1	0	1	1	1	0	1	1	1	3
HRGM_Genome_1690	GUT_GENOME023798	d__Bacteria;p__Bacteroidota;c__Bacteroidia;o__Bacteroidales;f__Bacteroidaceae;g__Prevotellamassilia;s__	97.92	0	1	1	1	1	1	0	1	1	1	1	1	1	0	1	1	1	0	1	1	1	3
HRGM_Genome_1691	KIJ_genome_16800	d__Bacteria;p__Bacteroidota;c__Bacteroidia;o__Bacteroidales;f__Bacteroidaceae;g__Prevotellamassilia;s__	96.8	0	1	1	1	1	1	0	1	1	1	1	1	1	0	1	1	1	0	1	1	1	3
HRGM_Genome_1692	KIJ_genome_16801	d__Bacteria;p__Bacteroidota;c__Bacteroidia;o__Bacteroidales;f__Bacteroidaceae;g__Prevotellamassilia;s__	96.34	0	1	1	1	1	1	0	1	1	1	1	1	1	0	1	1	1	0	1	1	1	3
HRGM_Genome_1693	KIJ_genome_26528	d__Bacteria;p__Bacteroidota;c__Bacteroidia;o__Bacteroidales;f__Bacteroidaceae;g__Prevotellamassilia;s__	97.83	0.185	1	1	1	1	1	0	1	1	1	1	1	1	0	1	1	1	0	1	1	1	3
HRGM_Genome_1694	GUT_GENOME142610	d__Bacteria;p__Firmicutes_I;c__Bacilli_A;o__Paenibacillales;f__Paenibacillaceae;g__Paenibacillus;s__Paenibacillus odorifer	99.85	1.13	1	1	1	1	1	1	1	1	1	1	1	1	1	1	1	1	1	1	1	1	0
HRGM_Genome_1695	GUT_GENOME142612	d__Bacteria;p__Proteobacteria;c__Gammaproteobacteria;o__Enterobacterales;f__Enterobacteriaceae;g__Proteus;s__Proteus sp001722135	100	0	1	1	1	1	1	1	1	1	1	1	1	1	1	1	1	1	1	1	1	1	0
HRGM_Genome_1696	GUT_GENOME143633	d__Bacteria;p__Proteobacteria;c__Gammaproteobacteria;o__Enterobacterales;f__Enterobacteriaceae;g__Proteus;s__Proteus penneri	94.61	0.54	1	1	1	1	1	0	1	0	1	0	1	0	1	1	1	1	1	1	1	0	5
HRGM_Genome_1697	GUT_GENOME145982	d__Bacteria;p__Proteobacteria;c__Gammaproteobacteria;o__Enterobacterales;f__Enterobacteriaceae;g__Proteus;s__Proteus mirabilis	100	0	1	1	1	1	1	1	1	1	1	1	1	1	1	1	1	1	1	1	1	1	0
HRGM_Genome_1698	GUT_GENOME145984	d__Bacteria;p__Proteobacteria;c__Gammaproteobacteria;o__Enterobacterales;f__Enterobacteriaceae;g__Proteus;s__Proteus vulgaris_A	91.35	0	1	1	1	1	1	0	1	0	1	1	1	1	1	1	1	1	1	1	1	1	2
HRGM_Genome_1699	GUT_GENOME098791	d__Bacteria;p__Proteobacteria;c__Gammaproteobacteria;o__Enterobacterales;f__Enterobacteriaceae;g__Proteus;s__Proteus cibarius	97.65	0.18	1	1	1	1	1	1	1	1	1	1	1	1	1	1	1	1	1	1	1	1	0
HRGM_Genome_1700	GUT_GENOME142616	d__Bacteria;p__Firmicutes_A;c__Clostridia;o__Oscillospirales;f__Acutalibacteraceae;g__An200;s__An200 sp003268275	98.99	0	1	1	1	1	1	1	0	1	1	1	1	1	1	1	1	1	1	1	1	1	1
HRGM_Genome_1701	GUT_GENOME142625	d__Bacteria;p__Firmicutes_A;c__Clostridia;o__Lachnospirales;f__Lachnospiraceae;g__Lachnoclostridium_A;s__Lachnoclostridium_A edouardi	99.37	0.63	1	1	1	1	1	1	1	1	1	1	1	1	1	1	1	1	1	1	1	1	0
HRGM_Genome_1702	GUT_GENOME142628	d__Bacteria;p__Bacteroidota;c__Bacteroidia;o__Bacteroidales;f__Tannerellaceae;g__Parabacteroides;s__Parabacteroides chinchillae	99.62	0.58	1	1	1	1	1	1	1	1	1	1	1	1	1	1	1	1	1	1	1	1	0
HRGM_Genome_1703	GUT_GENOME142629	d__Bacteria;p__Actinobacteriota;c__Coriobacteriia;o__Coriobacteriales;f__Eggerthellaceae;g__Phoenicibacter;s__Phoenicibacter massiliensis	97.38	0	1	1	0	1	1	1	1	1	1	1	1	1	0	1	1	1	1	1	1	1	2
HRGM_Genome_1704	GUT_GENOME142688	d__Bacteria;p__Firmicutes_A;c__Clostridia;o__Tissierellales;f__Tissierellaceae;g__Varibaculum_A;s__Varibaculum_A timonense	99.3	1.4	1	1	0	0	1	1	0	1	1	0	0	1	1	1	0	1	1	0	1	1	7
HRGM_Genome_1705	GUT_GENOME143092	d__Bacteria;p__Proteobacteria;c__Gammaproteobacteria;o__Enterobacterales;f__Enterobacteriaceae;g__Pantoea;s__Pantoea septica	99.99	0.23	1	1	1	1	1	1	1	1	1	1	1	1	1	1	1	1	1	1	1	1	0
HRGM_Genome_1706	GUT_GENOME244286	d__Bacteria;p__Proteobacteria;c__Gammaproteobacteria;o__Enterobacterales;f__Enterobacteriaceae;g__Pantoea;s__Pantoea conspicua	92.26	1.22	1	1	1	1	1	1	0	1	1	1	1	1	1	1	1	1	1	1	1	1	1
HRGM_Genome_1707	GUT_GENOME176629	d__Bacteria;p__Proteobacteria;c__Gammaproteobacteria;o__Enterobacterales;f__Enterobacteriaceae;g__Pantoea;s__Pantoea sp002920175	99.66	0.12	1	1	1	1	1	1	1	1	1	1	1	1	1	1	1	1	1	1	1	1	0
HRGM_Genome_1709	GUT_GENOME211901	d__Bacteria;p__Proteobacteria;c__Gammaproteobacteria;o__Enterobacterales;f__Enterobacteriaceae;g__Pantoea_B;s__Pantoea_B calida	99.95	0.41	1	1	1	1	1	1	1	1	1	1	1	1	1	1	1	1	1	1	1	1	0
HRGM_Genome_1710	GUT_GENOME231626	d__Bacteria;p__Proteobacteria;c__Gammaproteobacteria;o__Enterobacterales;f__Enterobacteriaceae;g__Pantoea;s__Pantoea anthophila	96.72	0.16	1	1	1	1	1	1	1	1	1	1	1	1	1	1	1	1	1	1	1	1	0
HRGM_Genome_1711	GUT_GENOME231670	d__Bacteria;p__Proteobacteria;c__Gammaproteobacteria;o__Enterobacterales;f__Enterobacteriaceae;g__Pantoea;s__Pantoea agglomerans	94.96	0.44	1	1	1	1	1	1	1	1	1	1	1	1	1	1	1	1	1	1	1	1	0
HRGM_Genome_1712	GUT_GENOME231730	d__Bacteria;p__Proteobacteria;c__Gammaproteobacteria;o__Enterobacterales;f__Enterobacteriaceae;g__Pantoea;s__Pantoea brenneri	100	0.12	1	1	1	1	1	1	1	1	1	1	1	1	1	1	1	1	1	1	1	1	0
HRGM_Genome_1713	GUT_GENOME232008	d__Bacteria;p__Proteobacteria;c__Gammaproteobacteria;o__Enterobacterales;f__Enterobacteriaceae;g__Pantoea;s__Pantoea ananatis	99.98	0.14	1	1	1	1	1	1	1	1	1	1	1	1	1	1	1	1	1	1	1	1	0
HRGM_Genome_1714	KIJ_genome_20345	d__Bacteria;p__Firmicutes_A;c__Clostridia;o__Monoglobales;f__Monoglobaceae;g__Monoglobus;s__Monoglobus pectinilyticus	97.76	0	1	1	1	1	1	1	1	1	1	1	0	1	1	1	1	1	0	1	1	1	2
HRGM_Genome_1715	GUT_GENOME143124	d__Bacteria;p__Proteobacteria;c__Gammaproteobacteria;o__Burkholderiales;f__Burkholderiaceae;g__Pigmentiphaga;s__Pigmentiphaga sp002188635	100	1.22	1	1	1	1	1	1	1	1	1	1	1	1	1	1	1	1	1	1	1	1	0
HRGM_Genome_1716	GUT_GENOME103754	d__Bacteria;p__Firmicutes;c__Bacilli;o__Bacillales;f__Amphibacillaceae;g__Virgibacillus;s__Virgibacillus picturae	100	0.67	1	1	0	1	1	1	1	1	1	1	1	1	1	1	1	1	1	1	1	1	1
HRGM_Genome_1717	GUT_GENOME143127	d__Bacteria;p__Firmicutes_A;c__Clostridia;o__Lachnospirales;f__Lachnospiraceae;g__Blautia;s__Blautia hominis	99.36	0	1	1	1	1	1	1	1	1	1	1	1	1	1	1	1	1	1	1	1	1	0
HRGM_Genome_1718	GUT_GENOME103705	d__Bacteria;p__Firmicutes_A;c__Clostridia;o__Lachnospirales;f__Lachnospiraceae;g__Blautia;s__Blautia producta	99.36	0	1	1	1	1	1	1	1	1	1	1	1	1	1	1	1	1	1	1	1	1	0
HRGM_Genome_1719	GUT_GENOME000594	d__Bacteria;p__Firmicutes_A;c__Clostridia;o__Lachnospirales;f__Lachnospiraceae;g__Blautia;s__Blautia sp001304935	99.36	0	1	1	1	1	1	1	1	1	1	1	1	1	1	1	1	1	1	1	1	1	0
HRGM_Genome_1720	GUT_GENOME143131	d__Bacteria;p__Bacteroidota;c__Bacteroidia;o__Bacteroidales;f__Tannerellaceae;g__Parabacteroides;s__Parabacteroides distasonis	99.42	0	1	1	1	1	1	1	1	1	1	1	1	1	1	1	1	1	1	1	1	1	0
HRGM_Genome_1721	KIJ_genome_8017	d__Bacteria;p__Bacteroidota;c__Bacteroidia;o__Bacteroidales;f__Tannerellaceae;g__Parabacteroides;s__Parabacteroides distasonis	99.42	0.384	1	1	1	1	1	1	1	1	1	1	1	1	1	1	1	1	1	1	1	1	0
HRGM_Genome_1722	KIJ_genome_10252	d__Bacteria;p__Bacteroidota;c__Bacteroidia;o__Bacteroidales;f__Tannerellaceae;g__Parabacteroides;s__Parabacteroides distasonis	98.46	0.128	1	1	1	1	1	1	1	1	1	1	1	1	1	1	1	1	1	1	1	1	0
HRGM_Genome_1723	GUT_GENOME143137	d__Bacteria;p__Firmicutes_A;c__Clostridia;o__Lachnospirales;f__Lachnospiraceae;g__CHH4-2;s__CHH4-2 sp002899675	99.37	0.95	1	1	1	1	1	1	1	1	1	1	1	1	1	1	1	1	1	1	1	1	0
HRGM_Genome_1724	GUT_GENOME143153	d__Bacteria;p__Campylobacterota;c__Campylobacteria;o__Campylobacterales;f__Helicobacteraceae;g__Helicobacter_B;s__Helicobacter_B sp001854545	97.17	0.35	1	1	1	1	1	1	1	1	1	1	1	1	1	1	1	1	1	1	1	1	0
HRGM_Genome_1725	GUT_GENOME143156	d__Bacteria;p__Firmicutes;c__Bacilli;o__Erysipelotrichales;f__Erysipelatoclostridiaceae;g__Erysipelatoclostridium;s__Erysipelatoclostridium sp003024675	99.06	0	1	1	1	1	1	1	1	1	1	1	1	1	1	1	1	1	1	1	1	1	0
HRGM_Genome_1727	KIJ_genome_5949	d__Bacteria;p__Firmicutes;c__Bacilli;o__Erysipelotrichales;f__Erysipelatoclostridiaceae;g__Erysipelatoclostridium;s__Erysipelatoclostridium sp000752095	99.05	0	1	1	1	1	1	1	1	1	1	1	1	1	1	1	1	1	1	1	1	1	0
HRGM_Genome_1730	KIJ_genome_26290	d__Bacteria;p__Firmicutes;c__Bacilli;o__Erysipelotrichales;f__Erysipelatoclostridiaceae;g__Erysipelatoclostridium;s__Erysipelatoclostridium sp003024675	90.56	0.943	1	1	1	1	1	1	0	1	1	1	1	1	1	1	1	1	1	1	1	1	1
HRGM_Genome_1731	KIJ_genome_1693	d__Bacteria;p__Firmicutes;c__Bacilli;o__Erysipelotrichales;f__Erysipelatoclostridiaceae;g__Erysipelatoclostridium;s__Erysipelatoclostridium sp003024675	99.05	0	1	0	1	0	0	1	1	1	1	1	1	1	1	1	1	1	1	1	1	1	3
HRGM_Genome_1733	GUT_GENOME022295	d__Bacteria;p__Firmicutes;c__Bacilli;o__Erysipelotrichales;f__Erysipelatoclostridiaceae;g__Erysipelatoclostridium;s__	99.06	0	1	1	1	1	1	1	1	1	1	1	1	1	1	1	1	1	1	0	1	1	1
HRGM_Genome_1734	GUT_GENOME001768	d__Bacteria;p__Firmicutes;c__Bacilli;o__Erysipelotrichales;f__Erysipelatoclostridiaceae;g__Erysipelatoclostridium;s__	99.06	0	1	1	1	1	1	1	1	1	1	1	1	1	1	1	1	1	1	1	1	1	0
HRGM_Genome_1735	GUT_GENOME143157	d__Bacteria;p__Firmicutes_A;c__Clostridia;o__Lachnospirales;f__Lachnospiraceae;g__Clostridium_Q;s__Clostridium_Q sp003024715	100	0	1	1	1	1	1	0	0	1	1	1	1	1	1	1	1	1	1	1	1	1	2
HRGM_Genome_1736	GUT_GENOME103762	d__Bacteria;p__Proteobacteria;c__Gammaproteobacteria;o__Enterobacterales;f__Vibrionaceae;g__Vibrio;s__Vibrio fluvialis	99.93	0.91	1	1	1	1	1	1	1	1	1	1	1	1	1	1	1	1	1	1	1	1	0
HRGM_Genome_1737	GUT_GENOME103882	d__Bacteria;p__Proteobacteria;c__Gammaproteobacteria;o__Enterobacterales;f__Vibrionaceae;g__Vibrio;s__Vibrio furnissii	99.3	1.41	1	1	1	1	1	1	1	1	1	1	1	1	1	1	1	1	1	1	1	1	0
HRGM_Genome_1738	GUT_GENOME143189	d__Bacteria;p__Firmicutes_A;c__Clostridia;o__Oscillospirales;f__Oscillospiraceae;g__Ruminiclostridium_C;s__Ruminiclostridium_C sp000435295	98.32	0.67	1	1	1	1	1	1	0	1	1	1	1	1	1	1	1	1	1	1	1	1	1
HRGM_Genome_1739	KIJ_genome_14072	d__Bacteria;p__Firmicutes_A;c__Clostridia;o__Oscillospirales;f__Oscillospiraceae;g__Ruminiclostridium_C;s__	97.31	0.671	1	1	1	1	1	1	0	1	1	1	1	1	1	1	1	1	1	1	1	1	1
HRGM_Genome_1740	KIJ_genome_5497	d__Bacteria;p__Firmicutes_A;c__Clostridia;o__Oscillospirales;f__Oscillospiraceae;g__Ruminiclostridium_C;s__	97.98	0.671	1	1	1	1	1	1	1	1	1	1	1	1	1	1	1	1	1	1	1	1	0
HRGM_Genome_1741	GUT_GENOME093609	d__Bacteria;p__Firmicutes_A;c__Clostridia;o__Oscillospirales;f__Oscillospiraceae;g__Ruminiclostridium_C;s__	89.93	0.67	1	1	1	1	1	1	1	1	1	1	1	1	1	1	1	1	1	0	1	1	1
HRGM_Genome_1742	GUT_GENOME143190	d__Bacteria;p__Bacteroidota;c__Bacteroidia;o__Bacteroidales;f__Tannerellaceae;g__Parabacteroides;s__	99.62	0.19	1	1	1	1	1	1	1	1	1	1	1	1	1	1	1	1	1	1	1	1	0
HRGM_Genome_1743	GUT_GENOME122359	d__Bacteria;p__Bacteroidota;c__Bacteroidia;o__Bacteroidales;f__Tannerellaceae;g__Parabacteroides;s__Parabacteroides sp900155425	97.95	0.19	1	1	1	1	1	1	1	1	1	1	1	1	1	1	1	1	1	1	1	1	0
HRGM_Genome_1744	GUT_GENOME000192	d__Bacteria;p__Bacteroidota;c__Bacteroidia;o__Bacteroidales;f__Tannerellaceae;g__Parabacteroides;s__Parabacteroides merdae	99.62	0	1	1	1	1	1	1	1	1	1	1	1	1	1	1	1	1	1	1	1	1	0
HRGM_Genome_1745	KIJ_genome_5651	d__Bacteria;p__Bacteroidota;c__Bacteroidia;o__Bacteroidales;f__Tannerellaceae;g__Parabacteroides;s__	86.15	0.961	1	0	1	1	0	1	1	1	1	1	1	1	1	1	1	1	1	1	1	1	2
HRGM_Genome_1746	KIJ_genome_6598	d__Bacteria;p__Bacteroidota;c__Bacteroidia;o__Bacteroidales;f__Tannerellaceae;g__Parabacteroides;s__Parabacteroides johnsonii	99.61	0	1	1	1	1	1	1	1	1	1	1	1	1	1	1	1	1	1	1	1	1	0
HRGM_Genome_1747	GUT_GENOME152519	d__Bacteria;p__Bacteroidota;c__Bacteroidia;o__Bacteroidales;f__Tannerellaceae;g__Parabacteroides;s__	92.85	0.38	1	1	1	1	1	1	1	1	1	1	1	1	1	1	1	1	0	1	1	1	1
HRGM_Genome_1748	GUT_GENOME251721	d__Bacteria;p__Bacteroidota;c__Bacteroidia;o__Bacteroidales;f__Tannerellaceae;g__Parabacteroides;s__	96.74	0	1	1	1	1	1	1	1	1	1	1	0	1	1	1	1	1	1	1	1	1	1
HRGM_Genome_1749	GUT_GENOME258721	d__Bacteria;p__Bacteroidota;c__Bacteroidia;o__Bacteroidales;f__Tannerellaceae;g__Parabacteroides;s__	96.93	0.9	1	1	1	1	1	1	1	1	1	1	1	1	1	1	1	1	1	1	1	1	0
HRGM_Genome_1750	GUT_GENOME263189	d__Bacteria;p__Bacteroidota;c__Bacteroidia;o__Bacteroidales;f__Tannerellaceae;g__Parabacteroides;s__	98.01	1.28	1	1	1	1	1	1	1	1	1	1	1	1	1	1	1	1	1	1	1	1	0
HRGM_Genome_1752	GUT_GENOME103765	d__Bacteria;p__Firmicutes_A;c__Clostridia;o__Lachnospirales;f__Lachnospiraceae;g__Blautia;s__Blautia hansenii	99.36	0	1	1	1	1	1	1	0	1	1	1	0	1	1	1	1	1	1	1	1	1	2
HRGM_Genome_1753	KIJ_genome_12565	d__Bacteria;p__Firmicutes_A;c__Clostridia;o__Lachnospirales;f__Lachnospiraceae;g__Blautia;s__Blautia hansenii	87.3	0.955	1	1	1	1	1	1	0	1	1	1	0	1	0	1	1	1	1	1	1	1	3
HRGM_Genome_1754	GUT_GENOME061059	d__Bacteria;p__Firmicutes_A;c__Clostridia;o__Lachnospirales;f__Lachnospiraceae;g__Blautia;s__	99.36	0.16	1	1	1	1	1	1	0	1	1	1	0	1	1	1	1	1	0	1	1	1	3
HRGM_Genome_1756	GUT_GENOME097946	d__Bacteria;p__Firmicutes_A;c__Clostridia;o__Lachnospirales;f__Lachnospiraceae;g__Blautia;s__	91.88	0.64	1	1	1	1	1	1	0	1	1	1	0	1	1	1	1	1	1	1	1	1	2
HRGM_Genome_1757	GUT_GENOME227599	d__Bacteria;p__Firmicutes_A;c__Clostridia;o__Lachnospirales;f__Lachnospiraceae;g__Blautia;s__Blautia sp900120295	88.54	0	1	1	1	1	1	0	0	1	1	1	0	1	1	1	1	1	1	1	1	1	3
HRGM_Genome_1758	GUT_GENOME143346	d__Bacteria;p__Proteobacteria;c__Gammaproteobacteria;o__Enterobacterales;f__Enterobacteriaceae;g__Yersinia;s__Yersinia aleksiciae	99.84	0.27	1	1	1	1	1	1	1	1	1	1	1	1	1	1	1	1	1	1	1	1	0
HRGM_Genome_1759	GUT_GENOME143379	d__Bacteria;p__Proteobacteria;c__Gammaproteobacteria;o__Enterobacterales;f__Enterobacteriaceae;g__Yersinia;s__Yersinia kristensenii	99.95	0.16	1	1	1	1	1	1	1	1	1	1	1	1	1	1	1	1	1	1	1	1	0
HRGM_Genome_1760	GUT_GENOME143380	d__Bacteria;p__Proteobacteria;c__Gammaproteobacteria;o__Enterobacterales;f__Enterobacteriaceae;g__Yersinia;s__Yersinia kristensenii_B	99.95	0.22	1	1	1	1	1	1	1	1	1	1	1	1	1	1	1	1	1	1	1	1	0
HRGM_Genome_1761	GUT_GENOME143407	d__Bacteria;p__Proteobacteria;c__Gammaproteobacteria;o__Enterobacterales;f__Enterobacteriaceae;g__Yersinia;s__Yersinia massiliensis	99.76	0.08	1	1	1	1	1	1	1	1	1	1	1	1	1	1	1	1	1	1	1	1	0
HRGM_Genome_1762	GUT_GENOME143408	d__Bacteria;p__Proteobacteria;c__Gammaproteobacteria;o__Enterobacterales;f__Enterobacteriaceae;g__Yersinia;s__Yersinia frederiksenii	99.95	0.33	1	1	1	1	1	1	1	1	1	1	1	1	1	1	1	1	1	1	1	1	0
HRGM_Genome_1763	GUT_GENOME143411	d__Bacteria;p__Proteobacteria;c__Gammaproteobacteria;o__Enterobacterales;f__Enterobacteriaceae;g__Yersinia;s__Yersinia frederiksenii_C	99.95	0	1	1	1	1	1	1	1	1	1	1	1	1	1	1	1	1	1	1	1	1	0
HRGM_Genome_1764	GUT_GENOME143489	d__Bacteria;p__Proteobacteria;c__Gammaproteobacteria;o__Enterobacterales;f__Enterobacteriaceae;g__Yersinia;s__Yersinia mollaretii	99.84	0.27	1	1	1	1	1	1	1	1	1	1	1	1	1	1	1	1	1	1	1	1	0
HRGM_Genome_1765	GUT_GENOME143498	d__Bacteria;p__Proteobacteria;c__Gammaproteobacteria;o__Enterobacterales;f__Enterobacteriaceae;g__Yersinia;s__Yersinia pestis	99.87	0.33	1	1	1	1	1	1	1	1	1	1	1	1	1	1	1	1	1	1	1	1	0
HRGM_Genome_1766	GUT_GENOME147115	d__Bacteria;p__Proteobacteria;c__Gammaproteobacteria;o__Enterobacterales;f__Enterobacteriaceae;g__Yersinia;s__Yersinia bercovieri	100	0	1	1	1	1	1	1	1	1	1	1	1	1	1	1	1	1	1	1	1	1	0
HRGM_Genome_1767	GUT_GENOME147131	d__Bacteria;p__Proteobacteria;c__Gammaproteobacteria;o__Enterobacterales;f__Enterobacteriaceae;g__Yersinia;s__Yersinia intermedia	99.95	0.08	1	1	1	1	1	1	1	1	1	1	1	1	1	1	1	1	1	1	1	1	0
HRGM_Genome_1768	GUT_GENOME141118	d__Bacteria;p__Proteobacteria;c__Gammaproteobacteria;o__Enterobacterales;f__Enterobacteriaceae;g__Yersinia;s__Yersinia enterocolitica	100	0	1	1	1	1	1	1	1	1	1	1	1	1	1	1	1	1	1	1	1	1	0
HRGM_Genome_1769	GUT_GENOME143348	d__Bacteria;p__Actinobacteriota;c__Actinobacteria;o__Actinomycetales;f__Bifidobacteriaceae;g__Bifidobacterium;s__Bifidobacterium animalis	100	0	1	1	1	1	1	1	1	0	1	1	1	1	1	1	1	1	1	1	1	1	1
HRGM_Genome_1770	GUT_GENOME142015	d__Bacteria;p__Actinobacteriota;c__Actinobacteria;o__Actinomycetales;f__Bifidobacteriaceae;g__Bifidobacterium;s__Bifidobacterium pseudolongum_A	100	0.44	1	1	1	1	1	1	1	0	1	1	1	1	1	1	1	1	1	1	1	1	1
HRGM_Genome_1772	GUT_GENOME143400	d__Bacteria;p__Firmicutes_A;c__Clostridia;o__Lachnospirales;f__Lachnospiraceae;g__Acetivibrio_A;s__Acetivibrio_A ethanolgignens	99.33	0	1	1	1	1	1	1	0	1	1	0	1	1	1	1	1	1	1	1	1	1	2
HRGM_Genome_1773	GUT_GENOME143421	d__Bacteria;p__Firmicutes;c__Bacilli;o__Lactobacillales;f__Enterococcaceae;g__Enterococcus;s__Enterococcus caccae	99.63	0.87	1	1	1	1	1	1	1	1	1	1	1	1	1	1	1	1	1	1	1	1	0
HRGM_Genome_1774	GUT_GENOME143493	d__Bacteria;p__Firmicutes;c__Bacilli;o__Lactobacillales;f__Lactobacillaceae;g__Lactobacillus_G;s__Lactobacillus_G kefiri	99.38	0	1	0	0	0	0	1	1	0	1	1	1	0	1	1	1	1	1	0	1	1	7
HRGM_Genome_1775	GUT_GENOME147630	d__Bacteria;p__Firmicutes;c__Bacilli;o__Lactobacillales;f__Lactobacillaceae;g__Lactobacillus_G;s__Lactobacillus_G parafarraginis	98.94	1.46	1	1	0	1	1	1	1	0	1	1	1	0	1	1	1	1	1	1	1	1	3
HRGM_Genome_1776	GUT_GENOME006314	d__Bacteria;p__Firmicutes;c__Bacilli;o__Lactobacillales;f__Lactobacillaceae;g__Lactobacillus_G;s__Lactobacillus_G parabuchneri	98.94	0	1	0	0	1	1	1	1	0	1	1	1	0	1	1	1	1	1	0	1	1	5
HRGM_Genome_1777	GUT_GENOME225173	d__Bacteria;p__Firmicutes;c__Bacilli;o__Lactobacillales;f__Lactobacillaceae;g__Lactobacillus_G;s__Lactobacillus_G buchneri	87.19	0.75	1	0	0	0	0	0	1	0	1	1	1	0	1	1	1	1	1	1	1	1	7
HRGM_Genome_1780	GUT_GENOME143497	d__Bacteria;p__Firmicutes_A;c__Clostridia;o__Lachnospirales;f__Lachnospiraceae;g__Lactonifactor;s__Lactonifactor longoviformis	98.73	1.5	1	1	1	1	1	1	1	1	1	1	1	1	1	1	1	1	1	1	1	1	0
HRGM_Genome_1781	KIJ_genome_9940	d__Bacteria;p__Firmicutes_A;c__Clostridia;o__Lachnospirales;f__Lachnospiraceae;g__Lactonifactor;s__	99.36	0.652	1	1	1	1	1	1	1	1	1	1	1	1	1	1	1	1	1	1	1	1	0
HRGM_Genome_1782	GUT_GENOME103841	d__Bacteria;p__Campylobacterota;c__Campylobacteria;o__Campylobacterales;f__Campylobacteraceae;g__Campylobacter_A;s__Campylobacter_A curvus	99.88	0	1	1	1	1	1	1	1	1	1	1	1	0	1	1	1	1	1	1	1	1	1
HRGM_Genome_1783	GUT_GENOME103694	d__Bacteria;p__Firmicutes_A;c__Clostridia;o__Lachnospirales;f__Lachnospiraceae;g__Hungatella_A;s__Hungatella_A hathewayi	99.35	0.95	1	1	1	1	1	1	1	1	1	1	1	1	1	1	1	1	1	1	1	1	0
HRGM_Genome_1785	KIJ_genome_20558	d__Bacteria;p__Actinobacteriota;c__Actinobacteria;o__Actinomycetales;f__Micrococcaceae;g__Rothia;s__Rothia mucilaginosa_A	96.38	0.277	1	1	1	1	1	1	1	1	1	0	0	1	1	1	1	1	0	1	1	1	3
HRGM_Genome_1787	GUT_GENOME095352	d__Bacteria;p__Actinobacteriota;c__Actinobacteria;o__Actinomycetales;f__Micrococcaceae;g__Rothia;s__Rothia mucilaginosa	97.11	0.33	1	1	1	1	1	0	1	1	1	0	0	1	1	1	1	1	0	1	1	1	4
HRGM_Genome_1788	KIJ_genome_27378	d__Bacteria;p__Actinobacteriota;c__Actinobacteria;o__Actinomycetales;f__Micrococcaceae;g__Rothia;s__Rothia sp001808955	99	0	1	1	1	1	1	0	1	1	1	0	0	1	1	1	1	1	0	1	1	1	4
HRGM_Genome_1789	KIJ_genome_2442	d__Bacteria;p__Actinobacteriota;c__Actinobacteria;o__Actinomycetales;f__Micrococcaceae;g__Rothia;s__Rothia mucilaginosa_B	94.05	0	1	1	0	1	1	0	0	1	1	0	0	1	0	1	1	1	0	0	1	1	8
HRGM_Genome_1791	KIJ_genome_17039	d__Bacteria;p__Actinobacteriota;c__Actinobacteria;o__Actinomycetales;f__Micrococcaceae;g__Rothia;s__Rothia mucilaginosa_B	89.11	1	1	0	1	0	0	1	1	1	1	0	0	1	1	1	1	1	0	0	1	1	7
HRGM_Genome_1795	GUT_GENOME004694	d__Bacteria;p__Actinobacteriota;c__Actinobacteria;o__Actinomycetales;f__Micrococcaceae;g__Rothia;s__Rothia mucilaginosa	94.67	0.67	1	1	1	1	1	1	0	1	1	0	0	1	1	1	1	1	0	1	1	0	5
HRGM_Genome_1796	GUT_GENOME095186	d__Bacteria;p__Actinobacteriota;c__Actinobacteria;o__Actinomycetales;f__Micrococcaceae;g__Rothia;s__	99.33	0	1	1	1	1	1	1	1	1	1	0	0	1	1	1	1	1	0	1	1	1	3
HRGM_Genome_1798	GUT_GENOME078449	d__Bacteria;p__Actinobacteriota;c__Actinobacteria;o__Actinomycetales;f__Micrococcaceae;g__Rothia;s__Rothia sp001808955	87.33	0	1	1	1	1	1	1	0	1	1	0	0	1	1	1	1	1	0	1	1	1	4
HRGM_Genome_1799	GUT_GENOME143505	d__Bacteria;p__Bacteroidota;c__Bacteroidia;o__Bacteroidales;f__Bacteroidaceae;g__Bacteroides_B;s__Bacteroides_B dorei	99.25	0	1	1	1	1	1	1	1	1	1	1	1	1	1	1	1	1	1	1	1	1	0
HRGM_Genome_1804	KIJ_genome_18080	d__Bacteria;p__Bacteroidota;c__Bacteroidia;o__Bacteroidales;f__Bacteroidaceae;g__Bacteroides_B;s__Bacteroides_B massiliensis	86.11	1.301	1	1	1	1	1	1	1	0	1	1	1	0	1	1	1	1	0	1	1	1	3
HRGM_Genome_1805	KIJ_genome_13563	d__Bacteria;p__Bacteroidota;c__Bacteroidia;o__Bacteroidales;f__Bacteroidaceae;g__Bacteroides_B;s__Bacteroides_B vulgatus	93.42	0.188	1	1	1	1	1	1	1	0	1	1	1	0	1	1	1	1	1	1	1	1	2
HRGM_Genome_1807	KIJ_genome_18291	d__Bacteria;p__Bacteroidota;c__Bacteroidia;o__Bacteroidales;f__Bacteroidaceae;g__Bacteroides_B;s__Bacteroides_B vulgatus	99.24	0	1	1	1	1	1	1	1	1	1	1	1	1	1	1	1	1	1	1	1	1	0
HRGM_Genome_1808	KIJ_genome_23722	d__Bacteria;p__Bacteroidota;c__Bacteroidia;o__Bacteroidales;f__Bacteroidaceae;g__Bacteroides_B;s__Bacteroides_B vulgatus	99.24	0.068	1	1	1	1	1	1	1	1	1	1	1	1	1	1	1	1	1	1	1	1	0
HRGM_Genome_1809	GUT_GENOME001488	d__Bacteria;p__Bacteroidota;c__Bacteroidia;o__Bacteroidales;f__Bacteroidaceae;g__Bacteroides_B;s__Bacteroides_B massiliensis	99.26	0.19	1	1	1	1	1	1	1	1	1	1	1	1	1	1	1	1	1	1	1	1	0
HRGM_Genome_1811	KIJ_genome_3668	d__Bacteria;p__Bacteroidota;c__Bacteroidia;o__Bacteroidales;f__Bacteroidaceae;g__Bacteroides_B;s__Bacteroides_B vulgatus	98.86	0	1	1	1	1	1	1	1	1	1	1	1	1	1	1	1	1	1	1	1	1	0
HRGM_Genome_1812	KIJ_genome_13743	d__Bacteria;p__Bacteroidota;c__Bacteroidia;o__Bacteroidales;f__Bacteroidaceae;g__Bacteroides_B;s__Bacteroides_B vulgatus	85.17	0.563	1	0	1	1	0	1	1	1	1	0	1	1	1	1	1	1	1	1	1	1	3
HRGM_Genome_1815	KIJ_genome_25968	d__Bacteria;p__Bacteroidota;c__Bacteroidia;o__Bacteroidales;f__Bacteroidaceae;g__Bacteroides_B;s__Bacteroides_B vulgatus	98.49	0	1	1	1	1	1	1	1	1	1	1	1	1	1	1	1	1	1	1	1	1	0
HRGM_Genome_1820	GUT_GENOME149380	d__Bacteria;p__Bacteroidota;c__Bacteroidia;o__Bacteroidales;f__Bacteroidaceae;g__Bacteroides_B;s__	97.96	0.37	1	1	1	1	1	1	0	1	1	1	1	1	1	1	1	1	1	1	1	1	1
HRGM_Genome_1822	GUT_GENOME143506	d__Bacteria;p__Campylobacterota;c__Campylobacteria;o__Campylobacterales;f__Campylobacteraceae;g__Campylobacter_B;s__Campylobacter_B hominis	99.88	1.48	1	1	0	1	1	1	0	1	1	1	1	1	1	1	1	1	1	1	1	1	2
HRGM_Genome_1823	GUT_GENOME147644	d__Bacteria;p__Campylobacterota;c__Campylobacteria;o__Campylobacterales;f__Campylobacteraceae;g__Campylobacter_B;s__Campylobacter_B ureolyticus	98.65	0.07	1	1	1	1	1	0	0	1	1	1	1	1	1	1	1	1	1	1	1	1	2
HRGM_Genome_1824	GUT_GENOME143514	d__Bacteria;p__Actinobacteriota;c__Coriobacteriia;o__Coriobacteriales;f__Eggerthellaceae;g__Adlercreutzia;s__Adlercreutzia equolifaciens	100	0.2	1	1	1	1	1	1	0	1	1	1	1	1	1	1	1	1	1	1	1	1	1
HRGM_Genome_1825	KIJ_genome_26654	d__Bacteria;p__Actinobacteriota;c__Coriobacteriia;o__Coriobacteriales;f__Eggerthellaceae;g__Adlercreutzia;s__Adlercreutzia equolifaciens	100	0.806	1	1	0	1	1	1	0	1	1	1	1	1	1	1	1	1	1	1	1	1	2
HRGM_Genome_1827	KIJ_genome_10569	d__Bacteria;p__Actinobacteriota;c__Coriobacteriia;o__Coriobacteriales;f__Eggerthellaceae;g__Adlercreutzia;s__Adlercreutzia equolifaciens	98.38	0.873	1	1	1	1	1	1	0	1	1	1	1	1	1	1	1	1	1	1	1	1	1
HRGM_Genome_1828	KIJ_genome_4837	d__Bacteria;p__Actinobacteriota;c__Coriobacteriia;o__Coriobacteriales;f__Eggerthellaceae;g__Adlercreutzia;s__Adlercreutzia equolifaciens	94.5	0.887	1	1	0	1	1	1	0	1	1	1	1	1	1	1	1	1	1	1	1	1	2
HRGM_Genome_1831	GUT_GENOME159026	d__Bacteria;p__Actinobacteriota;c__Coriobacteriia;o__Coriobacteriales;f__Eggerthellaceae;g__Adlercreutzia;s__	95.09	0.12	1	1	1	1	1	1	0	1	1	1	1	1	1	1	1	1	1	1	1	1	1
HRGM_Genome_1832	GUT_GENOME143522	d__Bacteria;p__Firmicutes_A;c__Clostridia;o__Oscillospirales;f__Acutalibacteraceae;g__Ruminococcus_E;s__Ruminococcus_E bromii	99.33	1.01	1	1	1	1	1	1	1	1	1	1	1	1	1	1	1	1	0	1	1	1	1
HRGM_Genome_1833	GUT_GENOME150720	d__Bacteria;p__Firmicutes_A;c__Clostridia;o__Oscillospirales;f__Acutalibacteraceae;g__Ruminococcus_E;s__Ruminococcus_E sp003526955	97.99	0	1	1	1	1	1	1	1	1	1	1	1	1	1	1	1	1	0	1	1	1	1
HRGM_Genome_1834	GUT_GENOME140342	d__Bacteria;p__Firmicutes_A;c__Clostridia;o__Oscillospirales;f__Acutalibacteraceae;g__Ruminococcus_E;s__	98.66	0.34	1	1	1	1	1	1	1	1	1	1	1	1	1	1	1	1	0	1	1	1	1
HRGM_Genome_1835	KIJ_genome_24574	d__Bacteria;p__Firmicutes_A;c__Clostridia;o__Oscillospirales;f__Acutalibacteraceae;g__Ruminococcus_E;s__Ruminococcus_E sp003526955	95.5	0.671	1	1	1	1	1	1	1	1	1	1	0	1	1	1	1	1	0	1	1	1	2
HRGM_Genome_1837	KIJ_genome_17296	d__Bacteria;p__Firmicutes_A;c__Clostridia;o__Oscillospirales;f__Acutalibacteraceae;g__Ruminococcus_E;s__Ruminococcus_E bromii	99.32	0	1	1	1	1	1	1	1	1	1	1	1	1	0	1	1	1	0	1	1	1	2
HRGM_Genome_1838	KIJ_genome_28673	d__Bacteria;p__Firmicutes_A;c__Clostridia;o__Oscillospirales;f__Acutalibacteraceae;g__Ruminococcus_E;s__Ruminococcus_E bromii_B	99.32	0	1	1	1	1	1	1	1	1	1	1	1	1	1	1	1	1	0	1	1	1	1
HRGM_Genome_1840	GUT_GENOME078981	d__Bacteria;p__Firmicutes_A;c__Clostridia;o__Oscillospirales;f__Acutalibacteraceae;g__Ruminococcus_E;s__	98.04	0.67	1	1	1	1	1	0	1	1	1	1	1	1	1	1	1	1	0	1	1	1	2
HRGM_Genome_1841	GUT_GENOME143525	d__Bacteria;p__Firmicutes_A;c__Clostridia;o__Lachnospirales;f__Lachnospiraceae;g__Clostridium_Q;s__Clostridium_Q saccharolyticum	100	0	1	1	1	1	1	1	0	1	1	0	0	1	1	1	1	1	1	1	1	1	3
HRGM_Genome_1842	KIJ_genome_17096	d__Bacteria;p__Firmicutes_A;c__Clostridia;o__Lachnospirales;f__Lachnospiraceae;g__Clostridium_Q;s__	92.59	0.949	1	1	1	1	1	1	0	1	1	0	0	1	1	1	1	1	1	1	1	1	3
HRGM_Genome_1843	KIJ_genome_18239	d__Bacteria;p__Firmicutes_A;c__Clostridia;o__Lachnospirales;f__Lachnospiraceae;g__Clostridium_Q;s__Clostridium_Q saccharolyticum	100	0.316	1	1	1	1	1	1	0	1	1	0	0	1	1	1	1	1	1	1	1	1	3
HRGM_Genome_1844	KIJ_genome_1186	d__Bacteria;p__Fusobacteriota;c__Fusobacteriia;o__Fusobacteriales;f__Fusobacteriaceae;g__Fusobacterium_A;s__Fusobacterium_A mortiferum	94.38	0	1	1	0	0	1	0	0	0	0	0	0	0	0	1	1	1	1	1	1	1	10
HRGM_Genome_1846	KIJ_genome_10870	d__Bacteria;p__Fusobacteriota;c__Fusobacteriia;o__Fusobacteriales;f__Fusobacteriaceae;g__Fusobacterium_A;s__	98.87	1.123	1	0	0	0	0	1	0	0	1	0	0	0	0	1	1	1	1	0	1	1	11
HRGM_Genome_1849	GUT_GENOME103847	d__Bacteria;p__Firmicutes_A;c__Clostridia;o__Lachnospirales;f__Lachnospiraceae;g__Coprococcus;s__Coprococcus sp000154245	99.33	0	1	1	1	1	1	1	1	1	1	1	1	1	1	1	1	1	1	1	1	1	0
HRGM_Genome_1850	GUT_GENOME001027	d__Bacteria;p__Firmicutes_A;c__Clostridia;o__Lachnospirales;f__Lachnospiraceae;g__Coprococcus;s__Coprococcus sp900066115	99.33	0	1	1	1	1	1	1	1	1	1	1	1	1	1	1	1	1	1	1	1	1	0
HRGM_Genome_1851	GUT_GENOME143709	d__Bacteria;p__Firmicutes_I;c__Bacilli_A;o__Paenibacillales;f__Paenibacillaceae;g__Paenibacillus_B;s__Paenibacillus_B thiaminolyticus	99.39	0.5	1	1	1	1	1	1	1	1	1	1	1	1	1	1	1	1	1	1	1	1	0
HRGM_Genome_1852	GUT_GENOME171359	d__Bacteria;p__Firmicutes_I;c__Bacilli_A;o__Paenibacillales;f__Paenibacillaceae;g__Paenibacillus_B;s__	99.71	0.33	1	1	1	1	1	1	1	1	1	1	1	1	1	1	1	1	1	1	1	1	0
HRGM_Genome_1853	GUT_GENOME143712	d__Bacteria;p__Firmicutes_A;c__Clostridia;o__Lachnospirales;f__Lachnospiraceae;g__Agathobacter;s__Agathobacter rectale	99.28	0	1	1	1	1	1	1	1	1	1	1	1	1	1	1	1	1	1	1	1	1	0
HRGM_Genome_1854	GUT_GENOME091092	d__Bacteria;p__Firmicutes_A;c__Clostridia;o__Lachnospirales;f__Lachnospiraceae;g__Agathobacter;s__	98.79	0.64	1	1	1	1	1	1	1	1	1	1	1	1	1	1	1	1	1	1	1	1	0
HRGM_Genome_1855	KIJ_genome_18305	d__Bacteria;p__Firmicutes_A;c__Clostridia;o__Lachnospirales;f__Lachnospiraceae;g__Agathobacter;s__Agathobacter rectale	99.51	0	1	1	1	1	1	1	1	1	1	1	1	1	1	1	1	1	1	1	1	1	0
HRGM_Genome_1856	KIJ_genome_5242	d__Bacteria;p__Firmicutes_A;c__Clostridia;o__Lachnospirales;f__Lachnospiraceae;g__Agathobacter;s__Agathobacter rectale	99.51	0	1	1	1	1	1	1	1	1	1	1	1	1	1	1	1	1	1	1	1	1	0
HRGM_Genome_1857	KIJ_genome_11624	d__Bacteria;p__Firmicutes_A;c__Clostridia;o__Lachnospirales;f__Lachnospiraceae;g__Agathobacter;s__Agathobacter sp900317585	95.99	0	1	1	1	1	1	1	1	1	1	1	1	1	1	1	1	1	1	1	1	1	0
HRGM_Genome_1858	KIJ_genome_26234	d__Bacteria;p__Firmicutes_A;c__Clostridia;o__Lachnospirales;f__Lachnospiraceae;g__Agathobacter;s__Agathobacter sp900317585	91.78	0.483	1	0	1	1	0	1	1	1	1	1	1	1	1	1	1	1	1	1	1	1	2
HRGM_Genome_1859	GUT_GENOME157463	d__Bacteria;p__Firmicutes_A;c__Clostridia;o__Lachnospirales;f__Lachnospiraceae;g__Agathobacter;s__	94.2	0.97	1	1	1	1	1	1	0	1	1	1	1	1	1	1	1	1	1	1	1	1	1
HRGM_Genome_1860	GUT_GENOME143718	d__Bacteria;p__Firmicutes;c__Bacilli;o__Lactobacillales;f__Enterococcaceae;g__Enterococcus_B;s__Enterococcus_B pernyi	99.63	0.12	1	0	0	0	0	1	0	1	1	0	0	1	0	1	1	1	0	1	1	1	9
HRGM_Genome_1861	GUT_GENOME143765	d__Bacteria;p__Proteobacteria;c__Gammaproteobacteria;o__Burkholderiales;f__Burkholderiaceae;g__Oxalobacter;s__Oxalobacter formigenes_B	99.33	0.12	1	1	1	1	1	1	1	1	1	1	1	1	1	1	1	1	1	1	1	1	0
HRGM_Genome_1862	KIJ_genome_19535	d__Bacteria;p__Proteobacteria;c__Gammaproteobacteria;o__Burkholderiales;f__Burkholderiaceae;g__Oxalobacter;s__	99.51	0	1	1	1	1	1	1	1	1	1	1	1	1	1	1	1	1	1	1	1	1	0
HRGM_Genome_1863	GUT_GENOME145587	d__Bacteria;p__Actinobacteriota;c__Coriobacteriia;o__Coriobacteriales;f__Eggerthellaceae;g__Slackia_A;s__	100	0	1	1	1	1	1	1	0	1	1	1	1	1	1	1	1	1	1	1	1	1	1
HRGM_Genome_1864	GUT_GENOME145980	d__Bacteria;p__Proteobacteria;c__Gammaproteobacteria;o__Enterobacterales;f__Enterobacteriaceae;g__Morganella;s__Morganella morganii	100	0	1	1	1	1	1	1	1	1	1	1	1	1	1	1	1	1	1	1	1	1	0
HRGM_Genome_1865	GUT_GENOME145981	d__Bacteria;p__Proteobacteria;c__Gammaproteobacteria;o__Enterobacterales;f__Enterobacteriaceae;g__Morganella;s__Morganella morganii_A	100	0	1	1	1	1	1	1	1	1	1	1	1	1	1	1	1	1	1	1	1	0	1
HRGM_Genome_1866	GUT_GENOME007005	d__Bacteria;p__Proteobacteria;c__Gammaproteobacteria;o__Enterobacterales;f__Enterobacteriaceae;g__Morganella;s__Morganella morganii_B	95.92	1.09	1	1	1	1	1	1	1	1	1	1	1	1	1	1	1	1	1	1	1	1	0
HRGM_Genome_1867	GUT_GENOME145985	d__Bacteria;p__Firmicutes_A;c__Clostridia;o__Lachnospirales;f__Lachnospiraceae;g__Roseburia;s__Roseburia hominis	99.44	0.24	1	1	1	1	1	1	1	1	1	1	1	1	1	1	1	1	1	1	1	1	0
HRGM_Genome_1868	GUT_GENOME146003	d__Bacteria;p__Proteobacteria;c__Gammaproteobacteria;o__Enterobacterales;f__Enterobacteriaceae;g__Serratia;s__Serratia sp001642805	99.81	0	1	1	1	1	1	1	1	1	1	1	1	1	1	1	1	1	1	1	1	1	0
HRGM_Genome_1869	GUT_GENOME141425	d__Bacteria;p__Proteobacteria;c__Gammaproteobacteria;o__Enterobacterales;f__Enterobacteriaceae;g__Serratia;s__Serratia marcescens_I	99.88	0.19	1	1	1	1	1	1	1	1	1	1	1	1	1	1	1	1	1	1	1	1	0
HRGM_Genome_1870	GUT_GENOME242337	d__Bacteria;p__Proteobacteria;c__Gammaproteobacteria;o__Enterobacterales;f__Enterobacteriaceae;g__Serratia;s__Serratia liquefaciens	99.78	0.45	1	1	1	1	1	1	1	1	1	1	1	1	1	1	1	1	1	1	1	1	0
HRGM_Genome_1871	GUT_GENOME232192	d__Bacteria;p__Proteobacteria;c__Gammaproteobacteria;o__Enterobacterales;f__Enterobacteriaceae;g__Serratia;s__Serratia ureilytica	99.35	0	1	1	1	1	1	1	1	1	1	1	1	1	1	1	1	1	1	1	1	1	0
HRGM_Genome_1872	GUT_GENOME146011	d__Bacteria;p__Firmicutes_A;c__Clostridia;o__Lachnospirales;f__Lachnospiraceae;g__Lachnoanaerobaculum;s__Lachnoanaerobaculum umeaense	99.37	0	1	1	1	1	1	1	1	1	1	1	0	1	1	1	1	1	1	1	1	1	1
HRGM_Genome_1873	GUT_GENOME156121	d__Bacteria;p__Firmicutes_A;c__Clostridia;o__Lachnospirales;f__Lachnospiraceae;g__Lachnoanaerobaculum;s__Lachnoanaerobaculum saburreum_A	98.04	0	1	1	1	1	1	1	1	1	1	1	0	1	1	1	1	1	1	1	1	0	2
HRGM_Genome_1874	GUT_GENOME231661	d__Bacteria;p__Firmicutes_A;c__Clostridia;o__Lachnospirales;f__Lachnospiraceae;g__Lachnoanaerobaculum;s__Lachnoanaerobaculum sp000296385	96.04	0.11	1	1	0	1	1	1	1	1	1	1	0	1	1	1	1	1	1	1	1	1	2
HRGM_Genome_1875	GUT_GENOME147138	d__Bacteria;p__Proteobacteria;c__Gammaproteobacteria;o__Enterobacterales;f__Aeromonadaceae;g__Aeromonas;s__Aeromonas hydrophila	99.97	0	1	1	1	1	1	1	1	1	1	1	1	1	1	1	1	1	1	1	1	1	0
HRGM_Genome_1876	GUT_GENOME147146	d__Bacteria;p__Proteobacteria;c__Gammaproteobacteria;o__Enterobacterales;f__Aeromonadaceae;g__Aeromonas;s__Aeromonas caviae	99.97	0	1	1	1	1	1	1	1	1	1	1	1	1	1	1	1	1	1	1	1	1	0
HRGM_Genome_1877	GUT_GENOME147152	d__Bacteria;p__Proteobacteria;c__Gammaproteobacteria;o__Enterobacterales;f__Aeromonadaceae;g__Aeromonas;s__Aeromonas veronii	100	0	1	1	1	1	1	1	1	1	1	1	1	1	1	1	1	1	1	1	1	1	0
HRGM_Genome_1878	GUT_GENOME103712	d__Bacteria;p__Proteobacteria;c__Gammaproteobacteria;o__Enterobacterales;f__Aeromonadaceae;g__Aeromonas;s__Aeromonas veronii_A	100	0	1	1	1	1	1	1	1	1	1	1	1	1	1	1	1	1	1	1	1	1	0
HRGM_Genome_1879	GUT_GENOME103713	d__Bacteria;p__Proteobacteria;c__Gammaproteobacteria;o__Enterobacterales;f__Aeromonadaceae;g__Aeromonas;s__Aeromonas dhakensis	100	0	1	1	1	1	1	1	1	1	1	1	1	1	1	1	1	1	1	1	1	1	0
HRGM_Genome_1880	GUT_GENOME207955	d__Bacteria;p__Proteobacteria;c__Gammaproteobacteria;o__Enterobacterales;f__Aeromonadaceae;g__Aeromonas;s__Aeromonas rivipollensis	99.97	0	1	1	1	1	1	1	1	1	1	1	1	1	1	1	1	1	1	1	1	1	0
HRGM_Genome_1881	KIJ_genome_5875	d__Bacteria;p__Firmicutes;c__Bacilli;o__Erysipelotrichales;f__Erysipelotrichaceae;g__Holdemanella;s__Holdemanella biformis	97.7	0	1	0	0	0	0	1	0	1	0	0	0	1	1	1	1	1	1	0	1	1	9
HRGM_Genome_1882	KIJ_genome_13170	d__Bacteria;p__Firmicutes;c__Bacilli;o__Erysipelotrichales;f__Erysipelotrichaceae;g__Holdemanella;s__Holdemanella biformis	97.7	1.246	1	0	0	0	0	0	0	1	0	0	0	1	0	1	1	1	1	1	1	1	10
HRGM_Genome_1883	GUT_GENOME001022	d__Bacteria;p__Firmicutes;c__Bacilli;o__Erysipelotrichales;f__Erysipelotrichaceae;g__Holdemanella;s__	98.11	1.25	1	0	0	0	0	1	0	1	0	0	0	1	1	1	1	1	1	1	1	1	8
HRGM_Genome_1884	KIJ_genome_14023	d__Bacteria;p__Firmicutes;c__Bacilli;o__Erysipelotrichales;f__Erysipelotrichaceae;g__Holdemanella;s__Holdemanella sp002299315	97.7	0	1	0	0	0	0	0	0	1	0	0	0	1	1	1	1	1	1	1	1	1	9
HRGM_Genome_1885	KIJ_genome_5178	d__Bacteria;p__Firmicutes;c__Bacilli;o__Erysipelotrichales;f__Erysipelotrichaceae;g__Holdemanella;s__Holdemanella biformis	96.63	0.801	1	0	0	0	0	0	0	1	0	0	0	1	1	1	1	1	1	1	1	1	9
HRGM_Genome_1887	GUT_GENOME239772	d__Bacteria;p__Firmicutes;c__Bacilli;o__Erysipelotrichales;f__Erysipelotrichaceae;g__Holdemanella;s__	98.11	1.38	1	0	0	0	0	1	0	1	0	0	0	1	1	1	1	1	1	1	1	1	8
HRGM_Genome_1888	GUT_GENOME270687	d__Bacteria;p__Firmicutes;c__Bacilli;o__Erysipelotrichales;f__Erysipelotrichaceae;g__Holdemanella;s__	94.81	1.11	1	0	0	0	0	1	0	1	1	1	0	1	0	1	1	1	1	1	1	1	7
HRGM_Genome_1889	GUT_GENOME020805	d__Bacteria;p__Firmicutes;c__Bacilli;o__Erysipelotrichales;f__Erysipelotrichaceae;g__Holdemanella;s__	96.23	0.71	1	0	0	0	0	0	0	1	0	0	0	1	1	1	1	1	1	1	1	1	9
HRGM_Genome_1890	KIJ_genome_28736	d__Bacteria;p__Firmicutes_A;c__Clostridia;o__Lachnospirales;f__Lachnospiraceae;g__Coprococcus_A;s__	98.65	1.342	1	1	1	1	1	1	1	1	1	1	1	1	1	1	1	1	1	1	1	1	0
HRGM_Genome_1891	KIJ_genome_9382	d__Bacteria;p__Firmicutes_A;c__Clostridia;o__Lachnospirales;f__Lachnospiraceae;g__Coprococcus_A;s__Coprococcus_A catus	98.28	0.671	1	1	1	1	1	1	0	1	1	1	1	1	1	1	1	1	1	1	1	1	1
HRGM_Genome_1892	KIJ_genome_18988	d__Bacteria;p__Firmicutes_A;c__Clostridia;o__Lachnospirales;f__Lachnospiraceae;g__Anaerostipes;s__Anaerostipes hadrus	99.32	0.671	1	1	1	1	1	1	1	1	1	1	1	1	1	1	1	1	1	1	1	1	0
HRGM_Genome_1894	KIJ_genome_21696	d__Bacteria;p__Firmicutes_A;c__Clostridia;o__Lachnospirales;f__Lachnospiraceae;g__Anaerostipes;s__Anaerostipes hadrus	90.38	1.476	1	1	1	1	1	1	1	0	1	0	1	1	1	1	1	1	1	1	1	1	2
HRGM_Genome_1897	GUT_GENOME023484	d__Bacteria;p__Firmicutes_A;c__Clostridia;o__Lachnospirales;f__Lachnospiraceae;g__Anaerostipes;s__	92.69	1.57	1	0	1	1	0	1	1	1	1	0	0	1	0	1	1	1	0	1	1	1	6
HRGM_Genome_1898	KIJ_genome_28238	d__Bacteria;p__Firmicutes_A;c__Clostridia;o__Oscillospirales;f__Ruminococcaceae;g__Ruminiclostridium_E;s__Ruminiclostridium_E siraeum	98.99	0	1	1	1	1	1	1	0	1	1	1	1	1	0	1	1	1	0	1	1	1	3
HRGM_Genome_1899	GUT_GENOME245758	d__Bacteria;p__Firmicutes_A;c__Clostridia;o__Oscillospirales;f__Ruminococcaceae;g__Ruminiclostridium_E;s__	98.32	0	1	1	1	1	1	1	1	1	1	1	1	1	1	1	1	1	0	1	1	1	1
HRGM_Genome_1900	GUT_GENOME250816	d__Bacteria;p__Firmicutes_A;c__Clostridia;o__Oscillospirales;f__Ruminococcaceae;g__Ruminiclostridium_E;s__	96.98	0	1	1	1	1	1	1	0	1	1	1	1	1	1	1	1	1	0	1	1	1	2
HRGM_Genome_1901	GUT_GENOME113559	d__Bacteria;p__Firmicutes_A;c__Clostridia;o__Oscillospirales;f__Ruminococcaceae;g__Ruminiclostridium_E;s__Ruminiclostridium_E sp003512525	98.99	0	1	1	1	1	1	1	1	1	0	1	1	1	0	1	1	1	0	1	1	1	3
HRGM_Genome_1903	GUT_GENOME147168	d__Bacteria;p__Firmicutes_A;c__Clostridia;o__Lachnospirales;f__Lachnospiraceae;g__Pseudobutyrivibrio;s__Pseudobutyrivibrio fibrisolvens	97.33	0	1	1	1	1	1	0	1	1	1	1	1	1	1	1	1	1	1	1	1	1	1
HRGM_Genome_1904	GUT_GENOME147522	d__Bacteria;p__Proteobacteria;c__Gammaproteobacteria;o__Enterobacterales;f__Vibrionaceae;g__Grimontia;s__Grimontia hollisae	100	0	1	1	1	1	1	1	1	1	1	1	1	1	1	1	1	1	1	1	1	1	0
HRGM_Genome_1905	GUT_GENOME147523	d__Bacteria;p__Proteobacteria;c__Gammaproteobacteria;o__Enterobacterales;f__Vibrionaceae;g__Vibrio;s__Vibrio vulnificus	100	0.41	1	1	1	1	1	1	1	1	1	1	1	1	1	1	1	1	1	1	1	1	0
HRGM_Genome_1906	GUT_GENOME141089	d__Bacteria;p__Proteobacteria;c__Gammaproteobacteria;o__Enterobacterales;f__Vibrionaceae;g__Vibrio;s__Vibrio parahaemolyticus	100	0	1	1	1	1	1	1	1	1	1	1	1	1	1	1	1	1	1	1	1	1	0
HRGM_Genome_1907	GUT_GENOME147542	d__Bacteria;p__Proteobacteria;c__Gammaproteobacteria;o__Enterobacterales;f__Enterobacteriaceae;g__Plesiomonas;s__Plesiomonas shigelloides	99.62	0.56	1	1	1	1	1	1	1	1	1	1	1	1	1	1	1	1	1	1	1	1	0
HRGM_Genome_1908	GUT_GENOME103868	d__Bacteria;p__Firmicutes;c__Bacilli;o__Bacillales;f__Bacillaceae_G;g__Bacillus_A;s__Bacillus_A thuringiensis_S	99.01	0.01	1	1	1	1	1	1	1	1	1	1	1	1	1	1	1	1	1	1	1	1	0
HRGM_Genome_1909	GUT_GENOME141727	d__Bacteria;p__Firmicutes;c__Bacilli;o__Bacillales;f__Bacillaceae_G;g__Bacillus_A;s__Bacillus_A wiedmannii	99.01	0.19	1	1	1	1	1	1	1	1	1	1	1	1	1	1	1	1	1	1	1	1	0
HRGM_Genome_1910	GUT_GENOME140246	d__Bacteria;p__Firmicutes;c__Bacilli;o__Bacillales;f__Bacillaceae_G;g__Bacillus_A;s__Bacillus_A cereus_AD	99.23	0.07	1	1	1	1	1	1	1	1	1	1	1	1	1	1	1	1	1	1	1	1	0
HRGM_Genome_1911	GUT_GENOME140270	d__Bacteria;p__Firmicutes;c__Bacilli;o__Bacillales;f__Bacillaceae_G;g__Bacillus_A;s__Bacillus_A sp001884105	97.77	1.01	1	1	1	1	1	1	1	1	1	1	1	1	1	1	1	1	1	1	1	1	0
HRGM_Genome_1912	GUT_GENOME147550	d__Bacteria;p__Actinobacteriota;c__Actinobacteria;o__Actinomycetales;f__Micrococcaceae;g__Kocuria;s__Kocuria rhizophila_B	98.68	0	1	1	1	1	1	1	1	1	1	1	1	1	1	1	1	1	1	1	1	1	0
HRGM_Genome_1913	GUT_GENOME147629	d__Bacteria;p__Proteobacteria;c__Gammaproteobacteria;o__Cardiobacteriales;f__Cardiobacteriaceae;g__Cardiobacterium;s__Cardiobacterium valvarum	97.51	0	1	1	1	1	1	1	1	1	1	0	0	1	1	1	1	1	1	1	1	1	2
HRGM_Genome_1914	GUT_GENOME147776	d__Bacteria;p__Firmicutes_A;c__Clostridia;o__Oscillospirales;f__Ruminococcaceae;g__Neobitarella;s__Neobitarella massiliensis	93.62	1.01	1	0	1	1	1	1	0	1	1	0	0	1	1	1	1	1	1	1	1	1	4
HRGM_Genome_1915	GUT_GENOME147777	d__Bacteria;p__Firmicutes_C;c__Negativicutes;o__Veillonellales;f__Megasphaeraceae;g__Megasphaera;s__Megasphaera elsdenii	100	0	1	1	1	1	1	1	0	1	1	1	1	1	1	1	1	1	1	1	1	1	1
HRGM_Genome_1916	KIJ_genome_28366	d__Bacteria;p__Firmicutes_C;c__Negativicutes;o__Veillonellales;f__Megasphaeraceae;g__Megasphaera;s__Megasphaera sp000417505	100	0	1	1	1	1	1	1	1	1	1	1	1	1	1	1	1	1	1	1	1	1	0
HRGM_Genome_1917	KIJ_genome_11051	d__Bacteria;p__Firmicutes_C;c__Negativicutes;o__Veillonellales;f__Megasphaeraceae;g__Megasphaera;s__Megasphaera massiliensis	100	0	1	1	1	1	1	1	1	1	1	1	1	1	1	1	1	1	1	1	1	1	0
HRGM_Genome_1918	KIJ_genome_6400	d__Bacteria;p__Firmicutes_C;c__Negativicutes;o__Veillonellales;f__Megasphaeraceae;g__Megasphaera;s__Megasphaera sp002319965	100	0	1	1	1	1	1	1	1	1	1	1	1	1	1	1	1	1	1	1	1	1	0
HRGM_Genome_1919	GUT_GENOME226031	d__Bacteria;p__Firmicutes_C;c__Negativicutes;o__Veillonellales;f__Megasphaeraceae;g__Megasphaera;s__Megasphaera sp001546855	100	0	1	1	1	1	1	1	1	1	1	1	1	1	1	1	1	1	1	1	1	1	0
HRGM_Genome_1920	GUT_GENOME148816	d__Bacteria;p__Firmicutes_C;c__Negativicutes;o__Veillonellales;f__Megasphaeraceae;g__Megasphaera;s__	89.8	1.9	1	1	0	1	1	1	1	1	1	1	1	1	1	1	0	1	1	1	1	0	3
HRGM_Genome_1921	GUT_GENOME243354	d__Bacteria;p__Firmicutes_C;c__Negativicutes;o__Veillonellales;f__Megasphaeraceae;g__Megasphaera;s__	95.71	0.75	1	1	1	1	1	1	1	1	1	1	1	1	1	1	1	1	1	1	1	1	0
HRGM_Genome_1922	GUT_GENOME018684	d__Bacteria;p__Firmicutes_C;c__Negativicutes;o__Veillonellales;f__Megasphaeraceae;g__Megasphaera;s__	90.07	0	1	1	1	1	1	1	1	1	1	1	1	1	1	1	1	1	1	1	1	1	0
HRGM_Genome_1923	GUT_GENOME110273	d__Bacteria;p__Firmicutes_C;c__Negativicutes;o__Veillonellales;f__Megasphaeraceae;g__Megasphaera;s__	93.61	0.9	1	1	1	1	1	1	1	1	1	1	1	1	1	1	1	1	1	1	1	1	0
HRGM_Genome_1924	GUT_GENOME175326	d__Bacteria;p__Firmicutes_C;c__Negativicutes;o__Veillonellales;f__Megasphaeraceae;g__Megasphaera;s__	98.2	0	1	1	1	1	1	1	1	1	1	1	1	1	1	1	1	1	1	1	1	1	0
HRGM_Genome_1925	GUT_GENOME147796	d__Bacteria;p__Firmicutes;c__Bacilli;o__Staphylococcales;f__Staphylococcaceae;g__Staphylococcus;s__Staphylococcus argenteus	99.37	0.44	1	1	0	1	1	1	1	1	1	1	1	1	1	1	1	1	1	1	1	1	1
HRGM_Genome_1926	GUT_GENOME141183	d__Bacteria;p__Firmicutes;c__Bacilli;o__Staphylococcales;f__Staphylococcaceae;g__Staphylococcus;s__Staphylococcus aureus	99.51	0.08	1	1	0	1	1	1	1	1	1	1	1	1	1	1	1	1	1	1	1	1	1
HRGM_Genome_1927	GUT_GENOME140361	d__Bacteria;p__Actinobacteriota;c__Actinobacteria;o__Mycobacteriales;f__Mycobacteriaceae;g__Mycobacterium;s__Mycobacterium avium	97.4	0.64	1	1	1	1	1	1	1	0	1	1	1	1	1	1	1	1	1	1	1	1	1
HRGM_Genome_1928	GUT_GENOME141763	d__Bacteria;p__Actinobacteriota;c__Actinobacteria;o__Mycobacteriales;f__Mycobacteriaceae;g__Mycobacterium;s__Mycobacterium tuberculosis	99.94	0	1	1	1	1	1	1	1	1	1	1	1	1	1	1	1	1	1	1	1	1	0
HRGM_Genome_1929	GUT_GENOME140362	d__Bacteria;p__Campylobacterota;c__Campylobacteria;o__Campylobacterales;f__Campylobacteraceae;g__Campylobacter;s__Campylobacter hyointestinalis	99.88	0	1	1	1	1	1	1	1	1	1	1	1	1	1	1	1	1	1	1	1	1	0
HRGM_Genome_1930	GUT_GENOME142393	d__Bacteria;p__Campylobacterota;c__Campylobacteria;o__Campylobacterales;f__Campylobacteraceae;g__Campylobacter;s__Campylobacter fetus_A	99.69	0	1	1	1	1	1	1	1	1	1	1	1	1	1	1	1	1	1	1	1	1	0
HRGM_Genome_1931	GUT_GENOME016469	d__Bacteria;p__Campylobacterota;c__Campylobacteria;o__Campylobacterales;f__Campylobacteraceae;g__Campylobacter;s__Campylobacter fetus	95.54	0.68	1	1	1	1	1	1	1	1	1	1	1	1	1	1	1	1	1	1	1	1	0
HRGM_Genome_1932	GUT_GENOME140363	d__Bacteria;p__Campylobacterota;c__Campylobacteria;o__Campylobacterales;f__Campylobacteraceae;g__Campylobacter;s__Campylobacter lanienae	99.88	0	1	1	1	1	1	0	1	1	1	1	1	1	1	1	1	1	1	1	1	1	1
HRGM_Genome_1934	GUT_GENOME140393	d__Bacteria;p__Proteobacteria;c__Gammaproteobacteria;o__Enterobacterales;f__Vibrionaceae;g__Vibrio;s__Vibrio cholerae	100	0.03	1	1	1	1	1	1	1	1	1	1	1	1	1	1	1	1	1	1	1	1	0
HRGM_Genome_1935	GUT_GENOME142057	d__Bacteria;p__Proteobacteria;c__Gammaproteobacteria;o__Enterobacterales;f__Vibrionaceae;g__Vibrio;s__Vibrio metoecus	99.51	0.1	1	1	1	1	1	1	1	1	1	1	1	1	1	1	1	1	1	1	1	1	0
HRGM_Genome_1936	GUT_GENOME140412	d__Bacteria;p__Firmicutes;c__Bacilli;o__Lactobacillales;f__Lactobacillaceae;g__Lactobacillus;s__Lactobacillus jensenii_A	98.32	0.9	1	0	0	0	0	0	0	0	0	0	0	0	0	1	1	1	0	0	1	1	14
HRGM_Genome_1938	KIJ_genome_18479	d__Bacteria;p__Firmicutes_A;c__Clostridia;o__Oscillospirales;f__Ruminococcaceae;g__;s__	97.4	0.223	1	0	1	0	0	0	0	1	1	0	0	0	0	1	1	1	1	1	1	1	9
HRGM_Genome_1939	KIJ_genome_24739	d__Bacteria;p__Firmicutes_A;c__Clostridia;o__Lachnospirales;f__Lachnospiraceae;g__Dorea;s__	97.36	1.461	1	1	1	1	1	0	0	1	1	1	1	1	1	1	1	1	1	1	1	1	2
HRGM_Genome_1940	GUT_GENOME174465	d__Bacteria;p__Firmicutes_A;c__Clostridia;o__Lachnospirales;f__Lachnospiraceae;g__Dorea;s__	95.91	0.58	1	1	1	1	1	0	0	1	1	1	1	1	1	1	1	1	1	1	1	1	2
HRGM_Genome_1941	GUT_GENOME103710	d__Bacteria;p__Firmicutes_A;c__Clostridia;o__Lachnospirales;f__Lachnospiraceae;g__Ruminococcus_G;s__Ruminococcus_G gauvreauii	99.37	1.27	1	1	0	1	1	1	1	1	1	1	1	1	1	1	1	1	1	1	1	1	1
HRGM_Genome_1942	KIJ_genome_3211	d__Bacteria;p__Firmicutes_A;c__Clostridia;o__Lachnospirales;f__Anaerotignaceae;g__;s__	96.96	0.894	1	0	0	0	1	1	0	1	1	1	1	1	1	1	1	1	1	1	1	1	4
HRGM_Genome_1943	KIJ_genome_11618	d__Bacteria;p__Firmicutes_A;c__Clostridia;o__Lachnospirales;f__;g__;s__	97.98	1.23	1	0	0	1	1	1	0	1	1	1	1	1	1	1	1	1	1	1	1	1	3
HRGM_Genome_1944	KIJ_genome_22993	d__Bacteria;p__Firmicutes_A;c__Clostridia;o__Lachnospirales;f__;g__;s__	95.95	0.894	1	0	0	0	1	1	0	1	1	1	1	1	1	1	1	1	1	1	1	1	4
HRGM_Genome_1945	GUT_GENOME140701	d__Bacteria;p__Firmicutes;c__Bacilli;o__Lactobacillales;f__Lactobacillaceae;g__Lactobacillus_H;s__Lactobacillus_H mucosae	99.18	0	1	0	0	0	1	1	0	1	1	1	1	1	1	1	1	1	1	1	1	1	4
HRGM_Genome_1946	KIJ_genome_15704	d__Bacteria;p__Firmicutes;c__Bacilli;o__Lactobacillales;f__Lactobacillaceae;g__Lactobacillus_H;s__	99.18	0	1	0	0	0	0	0	0	1	1	1	1	1	1	1	1	1	1	1	1	1	6
HRGM_Genome_1947	GUT_GENOME140713	d__Bacteria;p__Firmicutes;c__Bacilli;o__Lactobacillales;f__Enterococcaceae;g__Enterococcus_B;s__Enterococcus_B faecium_B	99.62	0	1	0	0	0	0	0	0	1	1	0	0	1	0	1	1	1	1	1	1	1	9
HRGM_Genome_1948	GUT_GENOME141586	d__Bacteria;p__Firmicutes;c__Bacilli;o__Lactobacillales;f__Enterococcaceae;g__Enterococcus_B;s__Enterococcus_B faecium	99.63	0	1	0	0	0	0	1	0	1	1	0	0	1	0	1	1	1	1	1	1	1	8
HRGM_Genome_1949	GUT_GENOME272874	d__Bacteria;p__Firmicutes;c__Bacilli;o__Lactobacillales;f__Enterococcaceae;g__Enterococcus_B;s__Enterococcus_B hirae	99.63	0	1	0	0	0	0	1	0	1	1	0	0	1	0	1	1	1	1	1	1	1	8
HRGM_Genome_1950	GUT_GENOME000784	d__Bacteria;p__Firmicutes;c__Bacilli;o__Lactobacillales;f__Enterococcaceae;g__Enterococcus_B;s__Enterococcus_B durans	99.01	0.47	1	0	0	0	0	1	0	1	1	0	0	1	0	1	1	1	1	1	1	1	8
HRGM_Genome_1951	KIJ_genome_8197	d__Bacteria;p__Firmicutes_A;c__Clostridia;o__Oscillospirales;f__Ruminococcaceae;g__Ruminococcus_D;s__Ruminococcus_D bicirculans	99.31	0	1	1	1	1	1	1	1	1	1	1	1	1	1	1	1	1	1	1	1	1	0
HRGM_Genome_1952	KIJ_genome_19135	d__Bacteria;p__Firmicutes_A;c__Clostridia;o__Oscillospirales;f__Ruminococcaceae;g__Ruminococcus_D;s__	98.63	0	1	1	1	1	1	1	1	1	1	1	1	1	1	1	1	1	1	1	1	1	0
HRGM_Genome_1953	GUT_GENOME092292	d__Bacteria;p__Firmicutes_A;c__Clostridia;o__Oscillospirales;f__Ruminococcaceae;g__Ruminococcus_D;s__	99.32	0	1	1	1	1	1	1	1	1	1	1	1	1	1	1	1	1	1	1	1	1	0
HRGM_Genome_1954	GUT_GENOME258181	d__Bacteria;p__Firmicutes_A;c__Clostridia;o__Christensenellales;f__QALW01;g__QALW01;s__	95.03	0.81	1	0	1	1	0	0	1	1	1	1	1	1	1	1	1	1	1	1	1	1	3
HRGM_Genome_1955	KIJ_genome_14344	d__Bacteria;p__Firmicutes_A;c__Clostridia;o__Christensenellales;f__QALW01;g__QALW01;s__QALW01 sp003150515	97.12	0	1	0	1	1	0	1	0	1	1	1	1	1	1	1	1	1	1	1	1	1	3
HRGM_Genome_1956	KIJ_genome_11402	d__Bacteria;p__Firmicutes_A;c__Clostridia;o__Christensenellales;f__QALW01;g__QALW01;s__	98.38	0.806	1	0	1	1	0	1	0	1	1	1	1	1	1	1	1	1	1	1	1	1	3
HRGM_Genome_1957	GUT_GENOME141003	d__Bacteria;p__Firmicutes;c__Bacilli;o__Lactobacillales;f__Lactobacillaceae;g__Lactobacillus_B;s__Lactobacillus_B salivarius	99.48	0	1	0	0	0	0	1	0	0	1	0	0	0	1	1	1	1	1	1	1	1	9
HRGM_Genome_1958	GUT_GENOME084706	d__Bacteria;p__Firmicutes_A;c__Clostridia;o__Oscillospirales;f__Oscillospiraceae;g__CAG-103;s__	96.31	0.67	1	0	0	0	0	1	0	1	1	1	0	1	1	1	1	1	1	1	1	1	6
HRGM_Genome_1959	KIJ_genome_28190	d__Bacteria;p__Firmicutes_A;c__Clostridia;o__Oscillospirales;f__Oscillospiraceae;g__CAG-103;s__	93.28	0	1	0	0	0	0	1	0	1	1	1	0	1	1	1	1	1	1	1	1	1	6
HRGM_Genome_1960	KIJ_genome_28256	d__Bacteria;p__Firmicutes_A;c__Clostridia;o__Oscillospirales;f__Oscillospiraceae;g__CAG-103;s__	96.3	0.671	1	0	0	1	0	1	0	1	1	1	0	1	1	1	1	1	1	1	1	1	5
HRGM_Genome_1961	KIJ_genome_10852	d__Bacteria;p__Firmicutes_A;c__Clostridia;o__Oscillospirales;f__Oscillospiraceae;g__CAG-103;s__CAG-103 sp900317855	93.28	0	1	0	0	0	0	1	0	1	1	1	0	1	1	1	1	1	1	1	1	1	6
HRGM_Genome_1962	GUT_GENOME280620	d__Bacteria;p__Firmicutes_A;c__Clostridia;o__Oscillospirales;f__Oscillospiraceae;g__CAG-103;s__CAG-103 sp000432375	93.96	0	1	0	0	1	0	1	0	1	1	1	0	1	1	1	1	1	1	1	1	1	5
HRGM_Genome_1964	GUT_GENOME070486	d__Bacteria;p__Firmicutes_A;c__Clostridia;o__Oscillospirales;f__Oscillospiraceae;g__CAG-103;s__	90.88	1.01	1	0	0	0	0	1	0	1	1	1	1	1	1	1	1	1	1	1	1	1	5
HRGM_Genome_1966	KIJ_genome_5946	d__Bacteria;p__Firmicutes_A;c__Clostridia;o__Oscillospirales;f__Ruminococcaceae;g__Negativibacillus;s__	95.97	0.671	1	0	1	0	0	0	0	1	1	0	0	1	0	1	1	1	1	0	1	0	10
HRGM_Genome_1967	KIJ_genome_1364	d__Bacteria;p__Firmicutes_A;c__Clostridia;o__Oscillospirales;f__Ruminococcaceae;g__Negativibacillus;s__	97.98	1.342	1	0	1	0	0	0	0	1	1	0	0	1	0	1	1	1	1	0	1	0	10
HRGM_Genome_1968	KIJ_genome_5491	d__Bacteria;p__Firmicutes_A;c__Clostridia;o__Oscillospirales;f__Oscillospiraceae;g__Oscillibacter;s__Oscillibacter sp900066435	98.65	0	1	1	0	1	1	1	0	1	1	1	1	1	1	1	1	1	1	1	1	1	2
HRGM_Genome_1972	GUT_GENOME158752	d__Bacteria;p__Firmicutes_A;c__Clostridia;o__Oscillospirales;f__Oscillospiraceae;g__Oscillibacter;s__	96.4	0	1	0	0	0	0	1	0	1	1	1	1	1	1	1	1	1	1	1	1	1	5
HRGM_Genome_1975	KIJ_genome_14797	d__Bacteria;p__Firmicutes_A;c__Clostridia;o__Oscillospirales;f__Oscillospiraceae;g__Oscillibacter;s__	91.77	0.061	1	1	0	0	1	0	0	1	1	1	1	1	1	1	1	1	1	1	1	1	4
HRGM_Genome_1978	GUT_GENOME158155	d__Bacteria;p__Firmicutes_A;c__Clostridia;o__Oscillospirales;f__Oscillospiraceae;g__Oscillibacter;s__	98.1	1.68	1	1	0	0	1	1	0	1	1	1	0	1	1	1	1	1	1	1	1	1	4
HRGM_Genome_1979	GUT_GENOME158523	d__Bacteria;p__Firmicutes_A;c__Clostridia;o__Oscillospirales;f__Oscillospiraceae;g__Oscillibacter;s__	94.53	0	1	1	0	1	1	1	0	1	1	1	1	1	1	1	1	1	1	1	1	1	2
HRGM_Genome_1980	GUT_GENOME159708	d__Bacteria;p__Firmicutes_A;c__Clostridia;o__Oscillospirales;f__Oscillospiraceae;g__;s__	90.42	1.63	1	1	1	1	1	0	0	1	1	1	1	1	1	1	1	1	1	0	1	1	3
HRGM_Genome_1982	GUT_GENOME249374	d__Bacteria;p__Firmicutes_A;c__Clostridia;o__Oscillospirales;f__Oscillospiraceae;g__Oscillibacter;s__	90.42	0	1	1	0	1	1	1	0	1	1	1	1	1	1	1	1	1	1	1	1	1	2
HRGM_Genome_1983	GUT_GENOME098569	d__Bacteria;p__Firmicutes_A;c__Clostridia;o__Oscillospirales;f__Oscillospiraceae;g__Oscillibacter;s__	98.15	0.67	1	1	1	1	1	1	0	1	1	1	1	1	1	1	1	1	1	1	1	1	1
HRGM_Genome_1984	GUT_GENOME105698	d__Bacteria;p__Firmicutes_A;c__Clostridia;o__Oscillospirales;f__Oscillospiraceae;g__Oscillibacter;s__	99.11	0.02	1	1	0	1	1	1	0	1	1	1	1	1	1	1	1	1	1	1	1	1	2
HRGM_Genome_1985	GUT_GENOME116934	d__Bacteria;p__Firmicutes_A;c__Clostridia;o__Oscillospirales;f__Oscillospiraceae;g__Oscillibacter;s__	90.55	1.57	1	1	1	1	1	0	0	1	1	1	1	1	1	1	1	1	1	1	1	1	2
HRGM_Genome_1986	GUT_GENOME119191	d__Bacteria;p__Firmicutes_A;c__Clostridia;o__Oscillospirales;f__Oscillospiraceae;g__Oscillibacter;s__Oscillibacter sp000436875	98.66	0	1	0	0	0	0	1	0	1	1	1	1	1	1	1	1	1	1	1	1	1	5
HRGM_Genome_1987	GUT_GENOME046059	d__Bacteria;p__Firmicutes_A;c__Clostridia;o__Oscillospirales;f__Oscillospiraceae;g__Oscillibacter;s__	94.83	1.34	1	1	0	0	1	1	0	1	1	1	1	1	1	1	1	1	1	1	1	1	3
HRGM_Genome_1988	GUT_GENOME237520	d__Bacteria;p__Firmicutes_A;c__Clostridia;o__Oscillospirales;f__Oscillospiraceae;g__Oscillibacter;s__	95.85	1.38	1	1	1	1	1	1	1	1	1	1	1	1	1	1	1	1	1	1	1	1	0
HRGM_Genome_1989	GUT_GENOME141054	d__Bacteria;p__Firmicutes_A;c__Clostridia;o__Lachnospirales;f__Lachnospiraceae;g__Clostridium_M;s__Clostridium_M asparagiforme	97.83	0	1	1	1	1	1	1	1	1	1	1	1	1	1	1	1	1	1	1	1	1	0
HRGM_Genome_1990	GUT_GENOME000931	d__Bacteria;p__Firmicutes_A;c__Clostridia;o__Lachnospirales;f__Lachnospiraceae;g__Clostridium_M;s__Clostridium_M lavalense	99.22	0	1	1	1	1	1	1	1	1	1	1	1	1	1	1	1	1	1	1	1	1	0
HRGM_Genome_1993	GUT_GENOME255912	d__Bacteria;p__Firmicutes_A;c__Clostridia;o__Oscillospirales;f__CAG-382;g__UCG-010;s__UCG-010 sp003150215	95.39	0	1	0	0	1	1	1	1	1	1	1	1	1	1	1	1	1	1	1	1	1	2
HRGM_Genome_1994	GUT_GENOME257066	d__Bacteria;p__Firmicutes_A;c__Clostridia;o__Oscillospirales;f__CAG-382;g__UCG-010;s__	95.39	0	1	0	0	1	1	1	0	1	1	1	1	1	1	1	1	1	1	1	1	1	3
HRGM_Genome_1998	GUT_GENOME259872	d__Bacteria;p__Firmicutes_A;c__Clostridia;o__4C28d-15;f__CAG-727;g__;s__	96.37	0.81	1	0	0	0	0	0	0	1	1	0	0	1	1	1	1	1	1	1	1	1	8
HRGM_Genome_1999	GUT_GENOME141109	d__Bacteria;p__Actinobacteriota;c__Actinobacteria;o__Actinomycetales;f__Bifidobacteriaceae;g__Bifidobacterium;s__Bifidobacterium thermacidophilum	100	0	1	1	1	1	1	1	1	1	1	1	1	1	1	1	1	1	1	1	1	1	0
HRGM_Genome_2000	GUT_GENOME065882	d__Bacteria;p__Firmicutes_A;c__Clostridia;o__UBA1212;f__UBA1255;g__;s__	96.15	0.7	1	0	1	1	0	1	0	1	1	1	1	1	1	1	1	1	1	1	1	1	3
HRGM_Genome_2002	GUT_GENOME141220	d__Bacteria;p__Firmicutes;c__Bacilli;o__Lactobacillales;f__Lactobacillaceae;g__Lactobacillus_C;s__Lactobacillus_C saniviri	98.95	0.52	1	0	0	0	0	0	0	0	1	0	0	0	0	1	1	1	0	0	1	1	13
HRGM_Genome_2003	GUT_GENOME256840	d__Bacteria;p__Firmicutes_A;c__Clostridia;o__Oscillospirales;f__Acutalibacteraceae;g__;s__	98.66	0.67	1	1	1	1	1	1	0	1	1	1	1	1	1	1	1	1	1	1	1	1	1
HRGM_Genome_2004	KIJ_genome_27692	d__Bacteria;p__Firmicutes_A;c__Clostridia;o__Oscillospirales;f__Acutalibacteraceae;g__;s__	93.16	0	1	1	0	0	1	1	0	1	1	1	1	1	1	1	1	1	1	1	1	1	3
HRGM_Genome_2005	KIJ_genome_6982	d__Bacteria;p__Firmicutes;c__Bacilli;o__RF39;f__CAG-433;g__CAG-433;s__CAG-433 sp000433675	93.82	1.685	1	1	0	0	0	0	0	0	0	0	0	0	0	1	0	1	1	0	1	1	13
HRGM_Genome_2007	GUT_GENOME133022	d__Bacteria;p__Firmicutes;c__Bacilli;o__RF39;f__CAG-433;g__CAG-433;s__CAG-433 sp000433675	93.82	0.56	1	1	0	0	0	0	0	0	0	0	0	0	0	1	0	1	1	0	1	1	13
HRGM_Genome_2010	GUT_GENOME284603	d__Bacteria;p__Firmicutes;c__Bacilli;o__RF39;f__CAG-433;g__CAG-433;s__	93.82	0.72	1	1	0	0	0	0	0	0	0	0	0	0	0	1	0	1	1	0	1	1	13
HRGM_Genome_2011	KIJ_genome_22619	d__Bacteria;p__Firmicutes_A;c__Clostridia;o__Oscillospirales;f__Oscillospiraceae;g__CAG-170;s__	93.62	0.692	1	0	0	0	0	1	0	1	0	0	0	1	1	1	1	1	0	1	1	1	9
HRGM_Genome_2013	GUT_GENOME020571	d__Bacteria;p__Firmicutes_A;c__Clostridia;o__Oscillospirales;f__Oscillospiraceae;g__CAG-170;s__CAG-170 sp002404795	93.38	0	1	0	1	0	0	1	0	1	0	1	0	1	1	1	1	1	1	1	1	1	6
HRGM_Genome_2014	GUT_GENOME192801	d__Bacteria;p__Firmicutes_A;c__Clostridia;o__Oscillospirales;f__Oscillospiraceae;g__CAG-170;s__CAG-170 sp000432135	95.97	1.01	1	0	0	0	0	1	0	1	0	1	0	1	1	1	1	1	1	1	1	1	7
HRGM_Genome_2015	KIJ_genome_26079	d__Bacteria;p__Firmicutes_A;c__Clostridia;o__Oscillospirales;f__Oscillospiraceae;g__CAG-170;s__	93.95	0.671	1	0	0	0	0	0	0	0	0	0	0	0	0	1	1	1	1	0	1	0	14
HRGM_Genome_2016	KIJ_genome_22219	d__Bacteria;p__Firmicutes_A;c__Clostridia;o__Oscillospirales;f__Oscillospiraceae;g__CAG-170;s__	93.79	0.671	1	0	1	0	0	1	0	1	0	1	0	1	1	1	1	1	1	0	1	1	7
HRGM_Genome_2017	GUT_GENOME260957	d__Bacteria;p__Firmicutes_A;c__Clostridia;o__Oscillospirales;f__Oscillospiraceae;g__CAG-170;s__CAG-170 sp000436735	91.61	0.67	1	0	0	0	0	1	0	1	0	0	0	1	1	1	1	1	1	1	1	1	8
HRGM_Genome_2024	GUT_GENOME141414	d__Bacteria;p__Firmicutes;c__Bacilli;o__Lactobacillales;f__Streptococcaceae;g__Streptococcus;s__Streptococcus agalactiae	100	0	1	0	0	0	0	0	0	0	0	0	0	0	1	1	1	1	1	1	1	1	11
HRGM_Genome_2025	KIJ_genome_19801	d__Bacteria;p__Firmicutes_A;c__Clostridia;o__Oscillospirales;f__Ruminococcaceae;g__Angelakisella;s__Angelakisella massiliensis	88.32	0.671	1	0	0	0	0	1	0	1	1	0	1	1	1	1	1	1	1	0	1	1	7
HRGM_Genome_2026	GUT_GENOME141675	d__Bacteria;p__Proteobacteria;c__Gammaproteobacteria;o__Enterobacterales;f__Enterobacteriaceae;g__Moellerella;s__Moellerella wisconsensis	100	0.18	1	1	1	1	1	1	1	1	1	1	1	1	1	1	1	1	1	1	1	1	0
HRGM_Genome_2027	GUT_GENOME103721	d__Bacteria;p__Firmicutes;c__Bacilli;o__Lactobacillales;f__Enterococcaceae;g__Enterococcus;s__Enterococcus faecalis	99.63	0	1	0	0	0	0	1	0	1	1	0	0	1	1	1	1	1	1	1	1	1	7
HRGM_Genome_2028	GUT_GENOME141734	d__Bacteria;p__Firmicutes;c__Bacilli;o__Bacillales;f__Bacillaceae;g__Bacillus;s__Bacillus licheniformis	98.96	0	1	1	1	1	1	1	1	1	1	1	1	1	1	1	1	1	1	1	1	1	0
HRGM_Genome_2029	GUT_GENOME001364	d__Bacteria;p__Firmicutes;c__Bacilli;o__Bacillales;f__Bacillaceae;g__Bacillus;s__Bacillus sonorensis	99.59	1.18	1	1	1	1	1	1	1	1	1	1	1	1	1	1	1	1	1	1	1	1	0
HRGM_Genome_2030	GUT_GENOME000711	d__Bacteria;p__Firmicutes;c__Bacilli;o__Bacillales;f__Bacillaceae;g__Bacillus;s__Bacillus paralicheniformis	99.59	0.02	1	1	1	1	1	1	1	1	1	1	1	1	1	1	1	1	1	1	1	1	0
HRGM_Genome_2031	GUT_GENOME141754	d__Bacteria;p__Proteobacteria;c__Gammaproteobacteria;o__Burkholderiales;f__Burkholderiaceae;g__Pelistega;s__Pelistega indica	99.84	1.48	1	1	1	1	1	1	1	1	1	1	1	1	0	1	1	1	1	1	1	1	1
HRGM_Genome_2033	GUT_GENOME141765	d__Bacteria;p__Firmicutes;c__Bacilli;o__Lactobacillales;f__Lactobacillaceae;g__Lactobacillus_G;s__Lactobacillus_G senioris	98.75	0.31	1	0	0	0	0	1	0	0	0	0	0	0	0	1	1	1	0	0	1	1	13
HRGM_Genome_2036	GUT_GENOME158850	d__Bacteria;p__Firmicutes_A;c__Clostridia;o__Oscillospirales;f__Acutalibacteraceae;g__;s__	91.95	0	1	1	1	1	1	1	0	1	1	1	0	1	1	1	1	1	1	1	1	1	2
HRGM_Genome_2038	GUT_GENOME142014	d__Bacteria;p__Campylobacterota;c__Campylobacteria;o__Campylobacterales;f__Arcobacteraceae;g__Aliarcobacter;s__Aliarcobacter butzleri	100	0	1	1	1	1	1	1	1	1	1	1	1	1	1	1	1	1	1	1	1	1	0
HRGM_Genome_2039	GUT_GENOME142050	d__Bacteria;p__Firmicutes;c__Bacilli;o__Lactobacillales;f__Lactobacillaceae;g__Pediococcus;s__Pediococcus pentosaceus	99.38	0	1	0	0	0	0	0	0	0	1	0	0	0	0	1	1	1	0	0	1	1	13
HRGM_Genome_2040	GUT_GENOME142330	d__Bacteria;p__Firmicutes_A;c__Clostridia;o__Peptostreptococcales;f__Peptostreptococcaceae;g__Clostridioides;s__Clostridioides difficile	99.51	0.37	1	1	1	1	1	1	0	1	1	1	1	1	1	1	1	1	1	1	1	1	1
HRGM_Genome_2041	GUT_GENOME142388	d__Bacteria;p__Firmicutes_A;c__Clostridia;o__Peptostreptococcales;f__Peptostreptococcaceae;g__Clostridioides;s__Clostridioides difficile_A	99.3	0	1	1	1	1	1	1	0	1	1	1	1	1	1	1	1	1	1	1	1	1	1
HRGM_Genome_2042	KIJ_genome_4204	d__Bacteria;p__Bacteroidota;c__Bacteroidia;o__Bacteroidales;f__Rikenellaceae;g__Tidjanibacter;s__Tidjanibacter inops	99.51	0	1	0	1	0	0	0	0	0	1	0	0	0	0	1	1	1	1	0	1	0	12
HRGM_Genome_2043	GUT_GENOME142391	d__Bacteria;p__Firmicutes_A;c__Clostridia;o__Clostridiales;f__Clostridiaceae;g__Clostridium_P;s__Clostridium_P perfringens	100	0	1	0	0	0	0	1	0	0	1	0	0	0	0	1	0	1	1	1	1	1	11
HRGM_Genome_2044	GUT_GENOME142392	d__Bacteria;p__Firmicutes_A;c__Clostridia;o__Clostridiales;f__Clostridiaceae;g__Clostridium;s__Clostridium septicum	97.15	0.16	1	0	0	0	0	1	0	1	1	0	0	1	0	1	1	1	1	1	1	1	8
HRGM_Genome_2046	GUT_GENOME142395	d__Bacteria;p__Firmicutes_A;c__Clostridia;o__Clostridiales;f__Clostridiaceae;g__Clostridium_G;s__Clostridium_G tetani	98.62	0.14	1	0	1	0	0	1	0	0	1	0	0	0	1	1	0	1	1	1	1	1	9
HRGM_Genome_2047	GUT_GENOME207893	d__Bacteria;p__Firmicutes_A;c__Clostridia;o__Clostridiales;f__Clostridiaceae;g__Clostridium_G;s__Clostridium_G cochlearium	97.24	0.87	1	0	0	0	0	1	0	0	1	0	0	0	1	1	1	1	1	1	1	1	9
HRGM_Genome_2056	KIJ_genome_2200	d__Bacteria;p__Bacteroidota;c__Bacteroidia;o__Bacteroidales;f__Bacteroidaceae;g__Prevotella;s__Prevotella disiens	98.31	0	1	0	0	0	0	0	0	0	1	0	0	0	0	1	1	1	1	0	1	0	13
HRGM_Genome_2057	KIJ_genome_25933	d__Bacteria;p__Bacteroidota;c__Bacteroidia;o__Bacteroidales;f__Bacteroidaceae;g__Prevotella;s__Prevotella timonensis	98.12	0.089	1	0	0	0	0	0	0	0	1	0	0	1	0	1	1	1	0	0	1	1	12
HRGM_Genome_2058	GUT_GENOME243241	d__Bacteria;p__Bacteroidota;c__Bacteroidia;o__Bacteroidales;f__Bacteroidaceae;g__Prevotella;s__Prevotella buccalis	97.09	0.04	1	0	0	0	0	0	0	0	1	0	0	1	0	1	1	1	1	1	1	1	10
HRGM_Genome_2059	GUT_GENOME027309	d__Bacteria;p__Bacteroidota;c__Bacteroidia;o__Bacteroidales;f__Bacteroidaceae;g__Prevotella;s__	99.29	0	1	0	0	0	1	0	0	0	1	0	0	1	0	1	1	1	0	1	1	1	10
HRGM_Genome_2060	KIJ_genome_18523	d__Bacteria;p__Firmicutes_A;c__Clostridia;o__Oscillospirales;f__Ruminococcaceae;g__Anaerotruncus;s__Anaerotruncus colihominis	97.98	0	1	0	1	1	1	1	0	1	1	1	1	1	1	1	1	1	1	1	1	1	2
HRGM_Genome_2061	KIJ_genome_1545	d__Bacteria;p__Fusobacteriota;c__Fusobacteriia;o__Fusobacteriales;f__Leptotrichiaceae;g__Sneathia;s__	100	0.374	1	1	0	0	0	0	0	0	1	0	0	0	0	1	1	1	0	0	1	1	12
HRGM_Genome_2062	GUT_GENOME279935	d__Bacteria;p__Fusobacteriota;c__Fusobacteriia;o__Fusobacteriales;f__Leptotrichiaceae;g__Sneathia;s__Sneathia amnii	98.88	0	1	0	0	0	0	0	0	0	1	0	0	0	0	1	1	1	0	0	1	1	13
HRGM_Genome_2063	GUT_GENOME231555	d__Bacteria;p__Fusobacteriota;c__Fusobacteriia;o__Fusobacteriales;f__Leptotrichiaceae;g__Sneathia;s__Sneathia sanguinegens	98.88	0.16	1	1	0	0	0	0	0	0	1	0	0	0	0	1	1	1	0	0	1	1	12
HRGM_Genome_2064	KIJ_genome_13947	d__Bacteria;p__Actinobacteriota;c__Actinobacteria;o__Actinomycetales;f__Bifidobacteriaceae;g__Bifidobacterium;s__Bifidobacterium vaginale	97.57	0.454	1	0	0	0	0	1	0	1	0	0	0	1	1	1	1	1	0	1	1	1	9
HRGM_Genome_2065	KIJ_genome_25474	d__Bacteria;p__Actinobacteriota;c__Actinobacteria;o__Actinomycetales;f__Bifidobacteriaceae;g__Bifidobacterium;s__Bifidobacterium vaginale_E	98.82	0.738	1	0	0	0	0	0	0	0	0	0	0	0	1	1	1	1	1	1	1	1	11
HRGM_Genome_2067	GUT_GENOME095712	d__Bacteria;p__Actinobacteriota;c__Actinobacteria;o__Actinomycetales;f__Bifidobacteriaceae;g__Bifidobacterium;s__Bifidobacterium vaginale_G	100	0.7	1	0	1	0	0	1	0	0	0	0	0	1	1	1	1	1	0	1	1	1	9
HRGM_Genome_2069	KIJ_genome_2053	d__Bacteria;p__Bacteroidota;c__Bacteroidia;o__Bacteroidales;f__Marinifilaceae;g__Butyricimonas;s__Butyricimonas virosa	98.36	0.537	1	0	1	0	0	0	0	0	1	1	1	0	0	1	1	1	1	0	1	1	9
HRGM_Genome_2070	GUT_GENOME001189	d__Bacteria;p__Bacteroidota;c__Bacteroidia;o__Bacteroidales;f__Marinifilaceae;g__Butyricimonas;s__Butyricimonas virosa	99.46	0	1	0	1	0	0	0	0	0	1	1	1	0	0	1	1	1	1	0	1	1	9
HRGM_Genome_2071	KIJ_genome_8281	d__Bacteria;p__Bacteroidota;c__Bacteroidia;o__Bacteroidales;f__Marinifilaceae;g__Butyricimonas;s__Butyricimonas synergistica_A	99.46	0.537	1	0	1	0	0	0	0	0	1	1	1	0	0	1	1	1	1	1	1	1	8
HRGM_Genome_2072	GUT_GENOME101082	d__Bacteria;p__Bacteroidota;c__Bacteroidia;o__Bacteroidales;f__Marinifilaceae;g__Butyricimonas;s__Butyricimonas sp900258545	97.85	0.05	1	0	1	0	0	0	0	0	1	1	1	0	0	1	1	1	1	0	1	1	9
HRGM_Genome_2073	KIJ_genome_1870	d__Bacteria;p__Bacteroidota;c__Bacteroidia;o__Bacteroidales;f__Marinifilaceae;g__Butyricimonas;s__Butyricimonas synergistica_A	99.46	0	1	0	1	0	0	0	0	0	1	1	1	0	0	1	1	1	1	1	1	1	8
HRGM_Genome_2074	GUT_GENOME001003	d__Bacteria;p__Bacteroidota;c__Bacteroidia;o__Bacteroidales;f__Marinifilaceae;g__Butyricimonas;s__Butyricimonas sp002161485	99.46	0	1	0	1	0	0	0	0	0	1	1	1	0	0	1	1	1	1	1	1	1	8
HRGM_Genome_2076	GUT_GENOME000872	d__Bacteria;p__Bacteroidota;c__Bacteroidia;o__Bacteroidales;f__Marinifilaceae;g__Butyricimonas;s__	99.46	1.61	1	0	1	0	0	0	0	1	1	1	1	0	0	1	1	1	1	1	1	1	7
HRGM_Genome_2077	GUT_GENOME216940	d__Bacteria;p__Bacteroidota;c__Bacteroidia;o__Bacteroidales;f__Marinifilaceae;g__Butyricimonas;s__	95.68	0	1	0	1	0	0	0	0	0	1	0	1	0	0	1	1	1	1	0	1	1	10
HRGM_Genome_2078	KIJ_genome_18032	d__Bacteria;p__Firmicutes;c__Bacilli;o__Lactobacillales;f__Streptococcaceae;g__Streptococcus;s__Streptococcus thermophilus	99.89	0.145	1	1	1	1	1	1	1	1	1	1	1	1	1	1	1	1	1	1	1	1	0
HRGM_Genome_2079	GUT_GENOME076493	d__Bacteria;p__Firmicutes;c__Bacilli;o__Lactobacillales;f__Streptococcaceae;g__Streptococcus;s__Streptococcus sp000187445	99.5	0.19	1	1	1	1	1	1	1	1	1	1	1	1	1	1	1	1	1	1	1	1	0
HRGM_Genome_2080	GUT_GENOME140340	d__Bacteria;p__Firmicutes;c__Bacilli;o__Lactobacillales;f__Streptococcaceae;g__Streptococcus;s__Streptococcus vestibularis	99.56	0.23	1	1	1	1	1	1	1	1	1	1	0	1	1	1	1	1	1	1	1	1	1
HRGM_Genome_2081	GUT_GENOME000571	d__Bacteria;p__Firmicutes;c__Bacilli;o__Lactobacillales;f__Streptococcaceae;g__Streptococcus;s__Streptococcus salivarius	99.84	0.25	1	1	1	1	1	1	1	1	1	1	1	1	1	1	1	1	1	1	1	1	0
HRGM_Genome_2083	GUT_GENOME017828	d__Bacteria;p__Firmicutes;c__Bacilli;o__Lactobacillales;f__Streptococcaceae;g__Streptococcus;s__Streptococcus vestibularis	99.65	0.15	1	1	1	1	1	1	1	1	1	1	1	1	1	1	1	1	1	1	1	1	0
HRGM_Genome_2084	GUT_GENOME255999	d__Bacteria;p__Firmicutes_A;c__Clostridia;o__Lachnospirales;f__Lachnospiraceae;g__Clostridium_M;s__	99.37	0	1	1	1	1	1	1	1	1	1	1	1	1	1	1	1	1	1	1	1	1	0
HRGM_Genome_2085	GUT_GENOME000725	d__Bacteria;p__Firmicutes_A;c__Clostridia;o__Lachnospirales;f__Lachnospiraceae;g__Hungatella;s__Hungatella hathewayi	99.37	0.32	1	1	1	1	1	1	1	1	1	1	1	1	1	1	1	1	1	1	1	1	0
HRGM_Genome_2086	GUT_GENOME000133	d__Bacteria;p__Firmicutes_A;c__Clostridia;o__Lachnospirales;f__Lachnospiraceae;g__Hungatella;s__Hungatella effluvii	99.37	1.58	1	1	1	1	1	1	1	1	1	1	1	1	1	1	1	1	1	1	1	1	0
HRGM_Genome_2087	KIJ_genome_11810	d__Bacteria;p__Bacteroidota;c__Bacteroidia;o__Bacteroidales;f__Rikenellaceae;g__Alistipes_A;s__Alistipes_A sp900240235	100	0	1	1	1	1	1	0	1	1	1	1	1	1	1	1	1	1	1	1	1	1	1
HRGM_Genome_2088	GUT_GENOME239663	d__Bacteria;p__Firmicutes_A;c__Clostridia;o__Oscillospirales;f__Ruminococcaceae;g__Ruthenibacterium;s__Ruthenibacterium lactatiformans	98.64	0	1	1	1	1	1	1	0	1	1	0	1	1	1	1	1	1	1	1	1	1	2
HRGM_Genome_2089	KIJ_genome_21460	d__Bacteria;p__Campylobacterota;c__Campylobacteria;o__Campylobacterales;f__Campylobacteraceae;g__Campylobacter_B;s__	97.83	0.553	1	1	1	1	1	1	1	1	1	1	1	1	1	1	1	1	1	1	1	1	0
HRGM_Genome_2091	GUT_GENOME242646	d__Bacteria;p__Campylobacterota;c__Campylobacteria;o__Campylobacterales;f__Campylobacteraceae;g__Campylobacter_B;s__	97.96	0	1	1	1	1	1	1	1	1	1	1	1	1	1	1	1	1	1	1	1	1	0
HRGM_Genome_2093	GUT_GENOME239673	d__Bacteria;p__Firmicutes_A;c__Clostridia;o__Lachnospirales;f__Lachnospiraceae;g__Eisenbergiella;s__Eisenbergiella massiliensis	98.28	1.15	1	1	1	1	1	1	1	1	1	1	1	1	1	1	1	1	1	1	1	1	0
HRGM_Genome_2094	GUT_GENOME243002	d__Bacteria;p__Firmicutes_A;c__Clostridia;o__Tissierellales;f__Peptoniphilaceae;g__Peptoniphilus_A;s__Peptoniphilus_A lacrimalis	99.3	0	1	0	0	0	0	1	0	0	0	0	0	0	1	1	1	1	1	1	1	1	10
HRGM_Genome_2095	GUT_GENOME244253	d__Bacteria;p__Firmicutes_A;c__Clostridia;o__Tissierellales;f__Peptoniphilaceae;g__Peptoniphilus_A;s__	89.51	0	1	0	0	0	0	1	0	0	0	0	0	0	1	1	1	1	1	1	1	1	10
HRGM_Genome_2096	GUT_GENOME098331	d__Bacteria;p__Firmicutes_C;c__Negativicutes;o__Veillonellales;f__Dialisteraceae;g__Dialister_A;s__Dialister_A pneumosintes	96.11	0	1	0	0	0	0	1	0	0	1	0	0	0	0	1	0	1	1	0	1	1	12
HRGM_Genome_2097	GUT_GENOME003569	d__Bacteria;p__Firmicutes_A;c__Clostridia;o__Peptostreptococcales;f__Peptostreptococcaceae;g__Peptostreptococcus;s__Peptostreptococcus anaerobius	100	0	1	0	0	0	0	0	0	0	1	0	0	0	1	1	1	1	1	1	1	1	10
HRGM_Genome_2098	GUT_GENOME188398	d__Bacteria;p__Firmicutes_A;c__Clostridia;o__Oscillospirales;f__Oscillospiraceae;g__Oscillibacter;s__Oscillibacter ruminantium	86.38	1.34	1	0	0	0	0	0	0	1	1	1	1	1	1	1	1	1	1	1	1	1	6
HRGM_Genome_2099	KIJ_genome_23311	d__Bacteria;p__Firmicutes_A;c__Clostridia;o__Oscillospirales;f__Oscillospiraceae;g__Oscillibacter;s__	87.53	0.805	1	0	0	0	0	0	0	1	1	1	1	1	0	1	1	1	0	1	1	1	8
HRGM_Genome_2103	GUT_GENOME166385	d__Bacteria;p__Firmicutes_A;c__Clostridia;o__4C28d-15;f__CAG-727;g__;s__	94.48	0.81	1	1	0	1	1	0	0	1	1	1	1	1	1	1	0	1	1	1	1	1	4
HRGM_Genome_2104	GUT_GENOME062382	d__Bacteria;p__Firmicutes_C;c__Negativicutes;o__Veillonellales;f__Dialisteraceae;g__Dialister;s__	95.48	0	1	0	0	0	0	1	0	0	1	0	0	0	1	1	0	1	0	0	1	1	12
HRGM_Genome_2105	GUT_GENOME169909	d__Bacteria;p__Firmicutes_C;c__Negativicutes;o__Veillonellales;f__Dialisteraceae;g__Dialister;s__	89.15	0.63	1	0	0	0	0	1	0	0	1	0	0	0	1	1	0	1	1	0	1	1	11
HRGM_Genome_2106	KIJ_genome_20864	d__Bacteria;p__Bacteroidota;c__Bacteroidia;o__Bacteroidales;f__Rikenellaceae;g__Alistipes;s__	98.55	0.881	1	1	1	1	1	1	0	1	1	1	1	1	1	1	1	1	1	1	1	1	1
HRGM_Genome_2107	GUT_GENOME009480	d__Bacteria;p__Bacteroidota;c__Bacteroidia;o__Bacteroidales;f__Rikenellaceae;g__Alistipes;s__	99.04	0.96	1	1	1	1	1	1	1	1	1	1	1	1	1	1	1	1	1	1	1	1	0
HRGM_Genome_2109	GUT_GENOME172958	d__Bacteria;p__Firmicutes_A;c__Clostridia;o__Lachnospirales;f__Lachnospiraceae;g__Faecalicatena;s__	99.06	0.73	1	1	1	1	1	1	1	1	1	1	1	1	1	1	1	1	0	1	1	1	1
HRGM_Genome_2110	GUT_GENOME262636	d__Bacteria;p__Firmicutes_A;c__Clostridia;o__Oscillospirales;f__Oscillospiraceae;g__ER4;s__	97.32	0	1	0	0	0	0	1	0	1	0	1	0	1	1	1	1	1	1	1	1	1	7
HRGM_Genome_2111	KIJ_genome_5470	d__Bacteria;p__Firmicutes_A;c__Clostridia;o__Oscillospirales;f__Oscillospiraceae;g__ER4;s__ER4 sp900317525	96.33	0	1	0	0	0	0	1	0	1	0	1	0	1	0	1	1	1	1	1	1	1	8
HRGM_Genome_2112	GUT_GENOME277087	d__Bacteria;p__Firmicutes_A;c__Clostridia;o__Oscillospirales;f__Oscillospiraceae;g__ER4;s__	98.66	0	1	0	0	0	0	1	0	1	0	1	0	1	1	1	1	1	1	1	1	1	7
HRGM_Genome_2113	KIJ_genome_15903	d__Bacteria;p__Firmicutes_A;c__Clostridia;o__Oscillospirales;f__Oscillospiraceae;g__ER4;s__ER4 sp000765235	98.65	0	1	0	0	1	0	1	0	1	0	1	0	1	1	1	1	1	1	1	1	1	6
HRGM_Genome_2114	GUT_GENOME258268	d__Bacteria;p__Firmicutes_A;c__Clostridia;o__Oscillospirales;f__Oscillospiraceae;g__ER4;s__ER4 sp003522105	97.82	0	1	0	0	0	0	1	0	1	0	1	0	1	1	1	1	1	1	1	1	1	7
HRGM_Genome_2115	KIJ_genome_14678	d__Bacteria;p__Firmicutes_A;c__Clostridia;o__Oscillospirales;f__Oscillospiraceae;g__ER4;s__ER4 sp000765235	97.98	0	1	0	0	1	0	1	1	1	0	1	0	1	1	1	1	1	1	1	1	1	5
HRGM_Genome_2117	GUT_GENOME159035	d__Bacteria;p__Firmicutes_A;c__Clostridia;o__Oscillospirales;f__Oscillospiraceae;g__ER4;s__ER4 sp900317525	97.99	0	1	0	0	0	0	1	0	1	0	1	0	1	0	1	1	1	1	1	1	1	8
HRGM_Genome_2119	GUT_GENOME277265	d__Bacteria;p__Firmicutes_A;c__Clostridia;o__Oscillospirales;f__Oscillospiraceae;g__ER4;s__	96.98	0	1	0	0	1	0	1	1	1	0	1	0	1	1	1	1	1	1	1	1	1	5
HRGM_Genome_2120	GUT_GENOME026837	d__Bacteria;p__Firmicutes_A;c__Clostridia;o__Oscillospirales;f__Oscillospiraceae;g__ER4;s__	93.29	0	1	0	0	0	0	1	0	1	0	1	0	1	1	1	1	1	1	1	1	1	7
HRGM_Genome_2123	GUT_GENOME257123	d__Bacteria;p__Firmicutes_A;c__Clostridia;o__Oscillospirales;f__Oscillospiraceae;g__UBA1777;s__	89.26	0	1	0	0	0	0	0	0	0	0	0	0	0	0	1	1	1	1	1	1	1	12
HRGM_Genome_2124	GUT_GENOME255258	d__Bacteria;p__Firmicutes_A;c__Clostridia;o__Oscillospirales;f__Oscillospiraceae;g__UBA1777;s__UBA1777 sp003150355	91.01	0	1	0	0	0	0	0	0	0	1	0	0	0	1	1	1	1	1	1	1	1	10
HRGM_Genome_2125	KIJ_genome_2698	d__Bacteria;p__Firmicutes_A;c__Clostridia;o__Oscillospirales;f__Oscillospiraceae;g__UBA1777;s__	89.93	0	1	0	0	0	0	1	0	0	1	0	0	0	1	1	1	1	1	1	1	1	9
HRGM_Genome_2126	GUT_GENOME170498	d__Bacteria;p__Firmicutes_A;c__Clostridia;o__Oscillospirales;f__Oscillospiraceae;g__UBA1777;s__	88.5	0	1	0	0	0	0	1	0	1	1	0	0	1	1	1	1	1	1	1	1	1	7
HRGM_Genome_2127	GUT_GENOME244777	d__Bacteria;p__Firmicutes_A;c__Clostridia;o__Oscillospirales;f__Oscillospiraceae;g__UBA1777;s__	88.59	0.22	1	0	0	0	0	0	0	0	0	0	0	0	0	1	1	1	1	1	1	1	12
HRGM_Genome_2130	GUT_GENOME091228	d__Bacteria;p__Firmicutes_A;c__Clostridia;o__Oscillospirales;f__Oscillospiraceae;g__UBA1777;s__	89.26	0	1	0	0	0	0	1	0	1	0	0	0	1	1	1	1	1	1	1	1	1	8
HRGM_Genome_2131	GUT_GENOME082811	d__Bacteria;p__Proteobacteria;c__Gammaproteobacteria;o__Burkholderiales;f__Burkholderiaceae;g__Duodenibacillus;s__	94.88	0.75	1	1	0	1	1	1	1	1	1	1	1	1	1	1	1	1	0	1	1	1	2
HRGM_Genome_2132	KIJ_genome_24142	d__Bacteria;p__Proteobacteria;c__Gammaproteobacteria;o__Burkholderiales;f__Burkholderiaceae;g__Duodenibacillus;s__	98.75	1.25	1	1	0	1	1	1	1	1	1	1	1	1	1	1	1	1	1	1	1	1	1
HRGM_Genome_2133	GUT_GENOME246915	d__Bacteria;p__Proteobacteria;c__Gammaproteobacteria;o__Burkholderiales;f__Burkholderiaceae;g__Duodenibacillus;s__	93.8	1.28	1	1	0	1	1	0	1	1	1	1	1	1	1	1	1	1	1	1	1	1	2
HRGM_Genome_2134	KIJ_genome_9361	d__Bacteria;p__Firmicutes_A;c__Clostridia;o__Oscillospirales;f__Ruminococcaceae;g__;s__	97.98	0	1	1	1	1	1	1	0	1	1	1	1	1	1	1	1	1	0	1	1	1	2
HRGM_Genome_2135	KIJ_genome_27019	d__Bacteria;p__Firmicutes_A;c__Clostridia;o__Oscillospirales;f__Acutalibacteraceae;g__;s__	95.63	1.006	1	0	0	1	1	1	0	1	1	1	1	1	1	1	1	1	1	1	1	1	3
HRGM_Genome_2136	GUT_GENOME011049	d__Bacteria;p__Firmicutes_A;c__Clostridia;o__Oscillospirales;f__Acutalibacteraceae;g__UBA737;s__	94.63	0	1	0	0	0	0	0	0	1	1	1	0	1	1	1	1	1	1	1	1	1	7
HRGM_Genome_2137	KIJ_genome_767	d__Bacteria;p__Firmicutes_A;c__Clostridia;o__Oscillospirales;f__Acutalibacteraceae;g__UBA737;s__	91.27	0.167	1	0	0	0	0	1	0	1	1	1	0	1	0	1	1	1	1	1	1	1	7
HRGM_Genome_2138	GUT_GENOME094508	d__Bacteria;p__Firmicutes_A;c__Clostridia;o__Oscillospirales;f__Acutalibacteraceae;g__UBA737;s__	94.3	0.67	1	0	1	0	0	1	0	1	1	1	0	1	1	1	1	1	1	1	1	1	5
HRGM_Genome_2140	GUT_GENOME259081	d__Bacteria;p__Firmicutes_A;c__Clostridia;o__Oscillospirales;f__Acutalibacteraceae;g__UBA737;s__UBA737 sp002431945	96.64	0	1	0	0	0	0	1	0	1	1	1	0	1	1	1	1	1	1	1	1	1	6
HRGM_Genome_2141	GUT_GENOME139879	d__Bacteria;p__Firmicutes_A;c__Clostridia;o__Oscillospirales;f__Acutalibacteraceae;g__UBA737;s__	92.95	0	1	0	0	0	0	1	0	1	1	1	0	1	1	1	1	1	1	1	1	1	6
HRGM_Genome_2143	GUT_GENOME085736	d__Bacteria;p__Firmicutes_A;c__Clostridia;o__Oscillospirales;f__Acutalibacteraceae;g__UBA737;s__	96.64	0	1	0	0	0	0	1	0	1	1	1	0	1	1	1	1	1	0	1	1	1	7
HRGM_Genome_2144	GUT_GENOME000094	d__Bacteria;p__Firmicutes;c__Bacilli;o__Lactobacillales;f__Streptococcaceae;g__Streptococcus;s__Streptococcus parasanguinis	98.81	0.17	1	1	1	1	1	1	1	1	1	0	0	1	1	1	1	1	1	1	1	1	2
HRGM_Genome_2145	GUT_GENOME140314	d__Bacteria;p__Firmicutes;c__Bacilli;o__Lactobacillales;f__Streptococcaceae;g__Streptococcus;s__Streptococcus sp000479315	99.83	0	1	1	1	1	1	0	1	1	1	0	0	1	1	1	1	1	1	1	1	1	3
HRGM_Genome_2146	GUT_GENOME001139	d__Bacteria;p__Firmicutes;c__Bacilli;o__Lactobacillales;f__Streptococcaceae;g__Streptococcus;s__Streptococcus parasanguinis_B	99.92	0	1	1	1	1	1	1	1	1	1	0	0	1	1	1	1	1	1	1	1	1	2
HRGM_Genome_2149	GUT_GENOME095879	d__Bacteria;p__Firmicutes;c__Bacilli;o__Lactobacillales;f__Streptococcaceae;g__Streptococcus;s__	97.18	0.18	1	1	1	1	1	1	0	1	1	0	0	1	1	1	1	1	1	1	1	1	3
HRGM_Genome_2153	GUT_GENOME000564	d__Bacteria;p__Firmicutes;c__Bacilli;o__Lactobacillales;f__Streptococcaceae;g__Streptococcus;s__	100	0	1	1	1	1	1	1	1	1	1	0	0	1	1	1	1	1	1	1	1	1	2
HRGM_Genome_2154	GUT_GENOME000572	d__Bacteria;p__Firmicutes;c__Bacilli;o__Lactobacillales;f__Streptococcaceae;g__Streptococcus;s__	99.66	0.17	1	1	1	1	1	1	1	1	1	0	0	1	1	1	1	1	1	1	1	1	2
HRGM_Genome_2157	GUT_GENOME025308	d__Bacteria;p__Firmicutes_A;c__Clostridia;o__Oscillospirales;f__Oscillospiraceae;g__CAG-110;s__	93.06	0	1	0	0	0	0	1	0	1	0	0	0	1	1	1	1	1	1	1	1	1	8
HRGM_Genome_2160	GUT_GENOME024836	d__Bacteria;p__Firmicutes_A;c__Clostridia;o__Oscillospirales;f__Oscillospiraceae;g__CAG-110;s__	91.72	0.67	1	0	0	0	0	1	0	1	1	0	0	1	1	1	1	1	1	1	1	1	7
HRGM_Genome_2161	GUT_GENOME129046	d__Bacteria;p__Firmicutes_A;c__Clostridia;o__Oscillospirales;f__Oscillospiraceae;g__CAG-110;s__	86.65	1.95	1	0	0	0	0	1	0	1	1	0	0	1	1	1	1	1	1	1	1	1	7
HRGM_Genome_2162	KIJ_genome_15385	d__Bacteria;p__Bacteroidota;c__Bacteroidia;o__Bacteroidales;f__Bacteroidaceae;g__UBA6398;s__	95.95	0.371	1	1	1	1	1	1	1	1	1	1	1	1	1	1	1	1	1	1	1	1	0
HRGM_Genome_2163	KIJ_genome_3154	d__Bacteria;p__Firmicutes_A;c__Clostridia;o__4C28d-15;f__CAG-727;g__;s__	93.95	0.052	1	1	1	1	1	0	0	1	1	1	1	1	1	1	1	1	1	1	1	1	2
HRGM_Genome_2166	KIJ_genome_10801	d__Bacteria;p__Firmicutes;c__Bacilli;o__Bacillales;f__Bacillaceae;g__Bacillus;s__Bacillus velezensis	98.48	0.392	1	1	1	1	1	1	1	1	1	1	1	1	1	1	1	1	1	1	1	1	0
HRGM_Genome_2167	GUT_GENOME000031	d__Bacteria;p__Firmicutes;c__Bacilli;o__Bacillales;f__Bacillaceae;g__Bacillus;s__Bacillus subtilis	99.81	0.2	1	1	1	1	1	1	1	1	1	1	1	1	1	1	1	1	1	1	1	1	0
HRGM_Genome_2168	GUT_GENOME000109	d__Bacteria;p__Firmicutes;c__Bacilli;o__Erysipelotrichales;f__Erysipelatoclostridiaceae;g__Catenibacterium;s__Catenibacterium mitsuokai	100	0	1	1	1	1	1	1	0	1	1	1	1	1	1	1	1	1	1	1	1	1	1
HRGM_Genome_2169	KIJ_genome_1161	d__Bacteria;p__Firmicutes;c__Bacilli;o__Erysipelotrichales;f__Erysipelatoclostridiaceae;g__Catenibacterium;s__Catenibacterium sp000437715	100	0	1	1	1	1	1	1	0	1	1	1	1	1	1	1	1	1	1	1	1	1	1
HRGM_Genome_2170	GUT_GENOME164213	d__Bacteria;p__Firmicutes;c__Bacilli;o__Erysipelotrichales;f__Erysipelatoclostridiaceae;g__Catenibacterium;s__	96.98	0.09	1	1	1	1	1	1	1	1	1	1	1	0	1	1	1	1	1	1	1	1	1
HRGM_Genome_2172	GUT_GENOME034317	d__Bacteria;p__Firmicutes;c__Bacilli;o__Erysipelotrichales;f__Erysipelatoclostridiaceae;g__Catenibacterium;s__	96.23	0	1	1	1	1	1	1	0	1	1	1	1	1	1	1	1	1	1	1	1	1	1
HRGM_Genome_2173	GUT_GENOME225784	d__Bacteria;p__Firmicutes;c__Bacilli;o__Erysipelotrichales;f__Erysipelatoclostridiaceae;g__Catenibacterium;s__	99.21	0	1	1	1	1	1	1	1	0	1	1	1	1	1	1	1	1	1	1	1	1	1
HRGM_Genome_2174	GUT_GENOME238401	d__Bacteria;p__Firmicutes;c__Bacilli;o__Erysipelotrichales;f__Erysipelatoclostridiaceae;g__Catenibacterium;s__	99.06	0	1	1	1	1	1	1	0	1	1	1	1	1	1	1	1	1	1	1	1	1	1
HRGM_Genome_2175	KIJ_genome_19496	d__Bacteria;p__Firmicutes_A;c__Clostridia;o__Oscillospirales;f__Ruminococcaceae;g__Ruminococcus;s__	97.98	0	1	1	1	1	1	1	1	1	1	1	1	1	1	1	1	1	1	1	1	1	0
HRGM_Genome_2176	GUT_GENOME103007	d__Bacteria;p__Firmicutes_A;c__Clostridia;o__Oscillospirales;f__Ruminococcaceae;g__Ruminococcus;s__	91.28	0	1	1	1	1	1	1	1	1	1	1	1	1	1	1	1	1	1	1	1	1	0
HRGM_Genome_2179	GUT_GENOME276476	d__Bacteria;p__Firmicutes_A;c__Clostridia;o__Oscillospirales;f__CAG-272;g__QALR01;s__	95.75	1.34	1	1	0	1	1	1	1	1	1	1	1	1	0	1	1	1	1	1	1	1	2
HRGM_Genome_2181	KIJ_genome_1303	d__Bacteria;p__Proteobacteria;c__Gammaproteobacteria;o__Enterobacterales;f__Pasteurellaceae;g__Haemophilus_D;s__	99.54	0.212	1	1	1	1	1	1	1	1	1	1	0	1	1	1	1	1	1	1	1	1	1
HRGM_Genome_2185	KIJ_genome_2661	d__Bacteria;p__Proteobacteria;c__Gammaproteobacteria;o__Enterobacterales;f__Pasteurellaceae;g__Haemophilus_D;s__Haemophilus_D parainfluenzae_K	99.88	0	1	1	1	1	1	1	1	1	1	1	0	1	1	1	1	1	1	1	1	1	1
HRGM_Genome_2186	GUT_GENOME079379	d__Bacteria;p__Proteobacteria;c__Gammaproteobacteria;o__Enterobacterales;f__Pasteurellaceae;g__Haemophilus_D;s__Haemophilus_D parainfluenzae_L	99.89	0	1	1	1	1	1	1	1	1	1	1	0	1	1	1	1	1	1	1	1	1	1
HRGM_Genome_2189	GUT_GENOME207512	d__Bacteria;p__Proteobacteria;c__Gammaproteobacteria;o__Enterobacterales;f__Pasteurellaceae;g__Haemophilus_D;s__Haemophilus_D parainfluenzae	99.89	0	1	1	1	1	1	1	1	1	1	1	0	1	1	1	1	1	1	1	1	1	1
HRGM_Genome_2190	KIJ_genome_22225	d__Bacteria;p__Proteobacteria;c__Gammaproteobacteria;o__Enterobacterales;f__Pasteurellaceae;g__Haemophilus_D;s__Haemophilus_D parainfluenzae_K	88.51	0.973	1	1	1	1	1	1	1	1	1	1	0	1	1	1	1	1	1	0	1	0	3
HRGM_Genome_2191	KIJ_genome_11573	d__Bacteria;p__Proteobacteria;c__Gammaproteobacteria;o__Enterobacterales;f__Pasteurellaceae;g__Haemophilus_D;s__	92.9	1.204	1	1	1	0	1	0	0	1	1	0	0	1	1	1	0	1	0	1	1	1	7
HRGM_Genome_2192	KIJ_genome_24006	d__Bacteria;p__Proteobacteria;c__Gammaproteobacteria;o__Enterobacterales;f__Pasteurellaceae;g__Haemophilus_D;s__	99.65	0	1	1	1	1	1	1	1	1	1	1	0	1	1	1	1	1	1	1	1	1	1
HRGM_Genome_2193	GUT_GENOME082800	d__Bacteria;p__Proteobacteria;c__Gammaproteobacteria;o__Enterobacterales;f__Pasteurellaceae;g__Haemophilus_D;s__	99.58	0	1	1	1	1	1	1	1	1	1	1	0	1	1	1	1	1	1	1	1	1	1
HRGM_Genome_2195	GUT_GENOME156122	d__Bacteria;p__Proteobacteria;c__Gammaproteobacteria;o__Enterobacterales;f__Pasteurellaceae;g__Haemophilus;s__Haemophilus sp002998595	94.2	0.98	1	1	1	1	1	1	1	1	1	1	0	1	1	1	0	1	1	1	1	1	2
HRGM_Genome_2196	GUT_GENOME062339	d__Bacteria;p__Proteobacteria;c__Gammaproteobacteria;o__Enterobacterales;f__Pasteurellaceae;g__Haemophilus_D;s__	99.66	0	1	1	1	1	1	1	1	1	1	1	0	1	1	1	1	1	1	1	1	1	1
HRGM_Genome_2197	GUT_GENOME176758	d__Bacteria;p__Proteobacteria;c__Gammaproteobacteria;o__Enterobacterales;f__Pasteurellaceae;g__Haemophilus_D;s__Haemophilus_D parainfluenzae_N	97.5	0.08	1	1	1	1	1	1	1	1	1	0	0	1	1	1	1	1	1	1	1	1	2
HRGM_Genome_2198	GUT_GENOME177056	d__Bacteria;p__Proteobacteria;c__Gammaproteobacteria;o__Enterobacterales;f__Pasteurellaceae;g__Haemophilus_D;s__Haemophilus_D pittmaniae	97.54	0.34	1	1	1	1	1	1	1	1	1	1	1	1	1	1	1	1	1	1	1	1	0
HRGM_Genome_2202	GUT_GENOME207341	d__Bacteria;p__Proteobacteria;c__Gammaproteobacteria;o__Enterobacterales;f__Pasteurellaceae;g__Haemophilus_D;s__Haemophilus_D parainfluenzae_J	99.66	0.03	1	1	1	1	1	1	1	1	1	1	0	1	1	1	1	1	1	1	1	1	1
HRGM_Genome_2203	GUT_GENOME212287	d__Bacteria;p__Proteobacteria;c__Gammaproteobacteria;o__Enterobacterales;f__Pasteurellaceae;g__Haemophilus_D;s__Haemophilus_D parainfluenzae_M	99.89	0	1	1	1	1	1	1	1	1	1	1	0	1	1	1	1	1	1	1	1	1	1
HRGM_Genome_2204	GUT_GENOME038289	d__Bacteria;p__Proteobacteria;c__Gammaproteobacteria;o__Enterobacterales;f__Pasteurellaceae;g__Haemophilus_D;s__	93.87	1.21	1	1	0	1	1	1	1	1	1	1	0	1	1	1	1	1	1	1	1	1	2
HRGM_Genome_2205	GUT_GENOME232013	d__Bacteria;p__Proteobacteria;c__Gammaproteobacteria;o__Enterobacterales;f__Pasteurellaceae;g__Haemophilus;s__Haemophilus influenzae	99.64	0	1	1	1	1	1	1	1	1	1	0	1	1	1	1	1	1	1	1	1	1	1
HRGM_Genome_2207	KIJ_genome_14975	d__Bacteria;p__Proteobacteria;c__Gammaproteobacteria;o__Burkholderiales;f__Burkholderiaceae;g__Duodenibacillus;s__	98.75	0.625	1	1	0	1	1	1	1	1	1	1	1	1	1	1	1	1	1	1	1	1	1
HRGM_Genome_2208	GUT_GENOME194902	d__Bacteria;p__Proteobacteria;c__Gammaproteobacteria;o__Burkholderiales;f__Burkholderiaceae;g__Duodenibacillus;s__	98.75	0	1	1	0	1	1	1	1	1	1	1	1	1	1	1	1	1	1	1	1	1	1
HRGM_Genome_2210	KIJ_genome_8509	d__Bacteria;p__Proteobacteria;c__Gammaproteobacteria;o__Burkholderiales;f__Burkholderiaceae;g__Duodenibacillus;s__	98.75	1.25	1	1	0	1	1	1	1	1	1	1	1	1	1	1	1	1	1	1	1	1	1
HRGM_Genome_2211	GUT_GENOME014491	d__Bacteria;p__Proteobacteria;c__Gammaproteobacteria;o__Burkholderiales;f__Burkholderiaceae;g__Duodenibacillus;s__	99.38	0.62	1	1	0	1	1	1	1	1	1	1	1	1	1	1	1	1	1	1	1	1	1
HRGM_Genome_2212	GUT_GENOME017455	d__Bacteria;p__Proteobacteria;c__Gammaproteobacteria;o__Burkholderiales;f__Burkholderiaceae;g__Duodenibacillus;s__	92.92	2	1	0	0	1	0	1	1	0	1	1	1	0	1	1	1	1	1	1	1	1	5
HRGM_Genome_2213	KIJ_genome_23864	d__Bacteria;p__Bacteroidota;c__Bacteroidia;o__Bacteroidales;f__Bacteroidaceae;g__Prevotella;s__	98.7	0.37	1	1	1	1	1	1	1	0	1	1	1	1	1	1	1	1	1	1	1	1	1
HRGM_Genome_2214	KIJ_genome_20777	d__Bacteria;p__Firmicutes_A;c__Clostridia;o__Oscillospirales;f__Oscillospiraceae;g__CAG-110;s__	97.09	0	1	0	0	0	0	1	0	1	1	0	0	1	1	1	1	1	0	1	1	1	8
HRGM_Genome_2215	KIJ_genome_25084	d__Bacteria;p__Firmicutes_A;c__Clostridia;o__Oscillospirales;f__Oscillospiraceae;g__CAG-83;s__CAG-83 sp000435975	94.63	0.671	1	0	0	0	0	0	0	0	0	0	0	0	0	1	1	1	1	1	1	0	13
HRGM_Genome_2216	GUT_GENOME153166	d__Bacteria;p__Firmicutes_A;c__Clostridia;o__Oscillospirales;f__Oscillospiraceae;g__CAG-83;s__	86.74	1.34	1	0	0	0	0	1	0	0	1	0	0	0	1	1	1	1	1	1	1	1	9
HRGM_Genome_2217	GUT_GENOME270730	d__Bacteria;p__Firmicutes_A;c__Clostridia;o__Oscillospirales;f__Oscillospiraceae;g__CAG-83;s__	89.35	0.67	1	0	0	0	0	1	0	1	0	0	0	1	1	1	1	1	1	1	1	1	8
HRGM_Genome_2218	KIJ_genome_6426	d__Bacteria;p__Firmicutes_A;c__Clostridia;o__Oscillospirales;f__Oscillospiraceae;g__CAG-83;s__CAG-83 sp000435555	91.94	0.671	1	0	0	0	0	1	0	0	1	0	0	0	0	1	1	1	1	1	1	1	10
HRGM_Genome_2219	GUT_GENOME104910	d__Bacteria;p__Firmicutes_A;c__Clostridia;o__Oscillospirales;f__Oscillospiraceae;g__CAG-83;s__	87.92	0.67	1	0	0	0	0	0	0	1	0	0	0	1	1	1	1	1	1	1	1	1	9
HRGM_Genome_2220	GUT_GENOME024543	d__Bacteria;p__Firmicutes_A;c__Clostridia;o__Oscillospirales;f__Oscillospiraceae;g__CAG-83;s__	93.62	0.67	1	0	0	0	0	1	0	0	1	0	0	0	1	1	1	1	1	1	1	1	9
HRGM_Genome_2221	KIJ_genome_5924	d__Bacteria;p__Firmicutes_A;c__Clostridia;o__Oscillospirales;f__Oscillospiraceae;g__CAG-83;s__CAG-83 sp000435555	89.76	0.692	1	0	0	0	0	0	0	0	1	0	0	0	0	1	1	1	0	1	1	1	12
HRGM_Genome_2222	GUT_GENOME130774	d__Bacteria;p__Firmicutes_A;c__Clostridia;o__Oscillospirales;f__Oscillospiraceae;g__CAG-83;s__	94.88	0.67	1	0	0	0	0	1	0	1	0	0	0	1	1	1	1	1	1	1	1	1	8
HRGM_Genome_2223	GUT_GENOME159567	d__Bacteria;p__Firmicutes_A;c__Clostridia;o__Oscillospirales;f__Oscillospiraceae;g__CAG-83;s__	91.95	0.73	1	0	0	0	0	1	0	0	0	0	0	0	1	1	1	1	1	1	1	1	10
HRGM_Genome_2224	GUT_GENOME259135	d__Bacteria;p__Firmicutes_A;c__Clostridia;o__Oscillospirales;f__Oscillospiraceae;g__CAG-83;s__CAG-83 sp001916855	93.29	0	1	0	0	0	0	0	0	0	0	0	0	0	0	1	1	1	1	1	1	0	13
HRGM_Genome_2225	GUT_GENOME169940	d__Bacteria;p__Firmicutes_A;c__Clostridia;o__Oscillospirales;f__Oscillospiraceae;g__CAG-83;s__CAG-83 sp003487665	90.72	0.34	1	0	0	0	0	1	0	1	0	0	0	1	0	1	1	1	1	1	1	1	9
HRGM_Genome_2226	GUT_GENOME276106	d__Bacteria;p__Firmicutes_A;c__Clostridia;o__Oscillospirales;f__Oscillospiraceae;g__CAG-83;s__	96.09	0.67	1	0	0	0	0	1	0	0	1	0	0	0	1	1	1	1	1	1	1	1	9
HRGM_Genome_2227	GUT_GENOME154896	d__Bacteria;p__Firmicutes_A;c__Clostridia;o__Oscillospirales;f__Oscillospiraceae;g__CAG-83;s__CAG-83 sp003539495	91.95	0.67	1	0	0	0	0	1	0	0	1	0	0	0	1	1	1	1	1	1	1	1	9
HRGM_Genome_2228	GUT_GENOME130814	d__Bacteria;p__Firmicutes_A;c__Clostridia;o__Oscillospirales;f__Oscillospiraceae;g__CAG-83;s__	87.12	0.67	1	0	0	0	0	1	0	0	1	0	0	0	0	1	1	1	1	1	1	1	10
HRGM_Genome_2229	KIJ_genome_19835	d__Bacteria;p__Firmicutes_A;c__Clostridia;o__Oscillospirales;f__Oscillospiraceae;g__CAG-83;s__CAG-83 sp000431575	91.94	0	1	0	0	0	0	1	0	0	0	0	0	0	0	1	1	1	1	1	1	0	12
HRGM_Genome_2230	GUT_GENOME042389	d__Bacteria;p__Firmicutes_A;c__Clostridia;o__Oscillospirales;f__Oscillospiraceae;g__CAG-83;s__	93.96	0.73	1	0	0	0	0	1	0	0	1	0	0	0	0	1	1	1	1	1	1	1	10
HRGM_Genome_2232	GUT_GENOME277106	d__Bacteria;p__Firmicutes_A;c__Clostridia;o__Oscillospirales;f__Oscillospiraceae;g__CAG-83;s__	91.95	0.67	1	0	0	0	0	1	0	0	0	0	0	0	0	1	1	1	1	1	1	1	11
HRGM_Genome_2233	GUT_GENOME276700	d__Bacteria;p__Firmicutes_A;c__Clostridia;o__Oscillospirales;f__Oscillospiraceae;g__CAG-83;s__	90.6	0.67	1	0	0	0	0	1	0	0	1	0	0	0	0	1	1	1	0	0	1	1	12
HRGM_Genome_2236	GUT_GENOME159485	d__Bacteria;p__Firmicutes_A;c__Clostridia;o__Oscillospirales;f__Oscillospiraceae;g__CAG-83;s__CAG-83 sp000435555	92.28	0	1	0	0	0	0	1	0	0	1	0	0	0	0	1	1	1	0	1	1	1	11
HRGM_Genome_2237	GUT_GENOME253317	d__Bacteria;p__Firmicutes_A;c__Clostridia;o__Oscillospirales;f__Oscillospiraceae;g__CAG-83;s__	89.09	1.34	1	0	0	0	0	1	0	1	1	0	0	1	0	1	1	1	1	1	1	1	8
HRGM_Genome_2238	GUT_GENOME254213	d__Bacteria;p__Firmicutes_A;c__Clostridia;o__Oscillospirales;f__Oscillospiraceae;g__CAG-83;s__	90.46	0.76	1	0	0	0	0	1	0	0	1	0	0	0	1	1	1	1	1	1	1	1	9
HRGM_Genome_2239	GUT_GENOME273305	d__Bacteria;p__Firmicutes_A;c__Clostridia;o__Oscillospirales;f__Oscillospiraceae;g__CAG-83;s__CAG-83 sp900313295	91.28	0.67	1	0	0	0	0	0	0	0	0	0	0	0	1	1	1	1	0	1	1	1	12
HRGM_Genome_2240	GUT_GENOME280504	d__Bacteria;p__Firmicutes_A;c__Clostridia;o__Oscillospirales;f__Oscillospiraceae;g__CAG-83;s__	92.28	0	1	0	0	0	0	1	0	0	1	0	0	0	1	1	1	1	1	1	1	1	9
HRGM_Genome_2242	GUT_GENOME111335	d__Bacteria;p__Firmicutes_A;c__Clostridia;o__Oscillospirales;f__Oscillospiraceae;g__CAG-83;s__	88.79	0.67	1	0	0	0	0	1	0	0	1	0	0	0	0	1	1	1	1	1	1	1	10
HRGM_Genome_2243	KIJ_genome_13337	d__Bacteria;p__Desulfobacterota_A;c__Desulfovibrionia;o__Desulfovibrionales;f__Desulfovibrionaceae;g__Desulfovibrio;s__	100	0	1	1	1	1	1	1	1	1	1	1	1	1	1	1	1	1	1	1	1	1	0
HRGM_Genome_2244	GUT_GENOME155459	d__Bacteria;p__Desulfobacterota_A;c__Desulfovibrionia;o__Desulfovibrionales;f__Desulfovibrionaceae;g__Desulfovibrio;s__Desulfovibrio desulfuricans	100	0	1	1	1	1	1	1	1	1	1	1	1	1	1	1	1	1	1	1	1	1	0
HRGM_Genome_2246	GUT_GENOME250990	d__Bacteria;p__Desulfobacterota_A;c__Desulfovibrionia;o__Desulfovibrionales;f__Desulfovibrionaceae;g__Desulfovibrio;s__Desulfovibrio desulfuricans	100	0	1	1	1	1	1	1	1	1	1	1	1	1	1	1	1	1	1	1	1	1	0
HRGM_Genome_2248	KIJ_genome_8793	d__Bacteria;p__Actinobacteriota;c__Actinobacteria;o__Actinomycetales;f__Actinomycetaceae;g__Pauljensenia;s__Pauljensenia turicensis	99.52	0.473	1	1	0	1	1	1	1	1	1	0	1	1	1	1	1	1	1	1	1	1	2
HRGM_Genome_2249	GUT_GENOME186342	d__Bacteria;p__Desulfobacterota_A;c__Desulfovibrionia;o__Desulfovibrionales;f__Desulfovibrionaceae;g__Desulfovibrio;s__Desulfovibrio sp900319575	93.96	0.2	1	1	1	1	1	1	1	1	1	1	1	1	1	1	1	1	1	1	1	1	0
HRGM_Genome_2250	GUT_GENOME193080	d__Bacteria;p__Desulfobacterota_A;c__Desulfovibrionia;o__Desulfovibrionales;f__Desulfovibrionaceae;g__Desulfovibrio;s__	94.56	1.08	1	1	1	1	1	1	1	1	1	1	1	1	1	1	1	1	1	1	1	1	0
HRGM_Genome_2251	KIJ_genome_19295	d__Bacteria;p__Firmicutes_A;c__Clostridia;o__Oscillospirales;f__Oscillospiraceae;g__CAG-110;s__CAG-110 sp003525905	95.97	0	1	0	0	0	0	0	0	0	0	0	0	0	0	1	1	1	1	1	1	0	13
HRGM_Genome_2252	KIJ_genome_7286	d__Bacteria;p__Firmicutes_A;c__Clostridia;o__Christensenellales;f__CAG-74;g__;s__	98.18	0.403	1	0	0	0	0	1	0	1	1	0	0	0	1	1	1	1	1	0	1	1	9
HRGM_Genome_2253	GUT_GENOME198459	d__Bacteria;p__Firmicutes_A;c__Clostridia;o__Oscillospirales;f__Acutalibacteraceae;g__;s__	86.31	0.06	1	1	1	1	1	0	1	1	1	1	1	1	1	1	1	1	0	1	1	1	2
HRGM_Genome_2254	KIJ_genome_9188	d__Bacteria;p__Firmicutes_A;c__Clostridia;o__Oscillospirales;f__Acutalibacteraceae;g__;s__	97.98	0	1	1	1	1	1	1	1	1	1	1	1	1	1	1	1	1	1	1	1	1	0
HRGM_Genome_2255	GUT_GENOME260369	d__Bacteria;p__Firmicutes_A;c__Clostridia;o__Oscillospirales;f__Acutalibacteraceae;g__;s__	97.99	0	1	1	1	1	1	1	1	1	1	1	1	1	1	1	1	1	1	1	1	1	0
HRGM_Genome_2257	GUT_GENOME000268	d__Bacteria;p__Firmicutes_A;c__Clostridia;o__Oscillospirales;f__Acutalibacteraceae;g__Clostridium_A;s__Clostridium_A leptum	99.33	0	1	1	1	1	1	1	1	1	1	1	1	1	1	1	1	1	1	1	1	1	0
HRGM_Genome_2260	GUT_GENOME246551	d__Bacteria;p__Firmicutes_A;c__Clostridia;o__Oscillospirales;f__Acutalibacteraceae;g__Clostridium_A;s__	97.27	0	1	1	1	1	1	1	1	1	1	1	1	1	1	1	1	1	1	1	1	1	0
HRGM_Genome_2261	GUT_GENOME208504	d__Bacteria;p__Bacteroidota;c__Bacteroidia;o__Bacteroidales;f__Bacteroidaceae;g__Prevotella;s__Prevotella denticola	97.64	0	1	0	0	0	1	0	0	1	1	0	0	1	0	1	1	1	0	1	1	1	9
HRGM_Genome_2262	KIJ_genome_15071	d__Bacteria;p__Bacteroidota;c__Bacteroidia;o__Bacteroidales;f__Muribaculaceae;g__Paramuribaculum;s__	99.05	0.377	1	0	1	0	0	0	0	1	1	1	0	1	1	1	1	1	1	0	1	1	7
HRGM_Genome_2264	GUT_GENOME001806	d__Bacteria;p__Firmicutes;c__Bacilli;o__Lactobacillales;f__Streptococcaceae;g__Streptococcus;s__Streptococcus mutans	100	0	1	1	1	1	1	1	1	1	1	1	1	1	1	1	1	1	1	1	1	1	0
HRGM_Genome_2265	KIJ_genome_13087	d__Bacteria;p__Firmicutes_A;c__Clostridia;o__Lachnospirales;f__Lachnospiraceae;g__CAG-81;s__CAG-81 sp900066535	100	0	1	1	1	1	1	1	0	1	1	1	0	1	1	1	1	1	1	1	1	1	2
HRGM_Genome_2266	GUT_GENOME001401	d__Bacteria;p__Firmicutes_A;c__Clostridia;o__Lachnospirales;f__Lachnospiraceae;g__CAG-81;s__CAG-81 sp900066785	100	0	1	1	1	1	1	1	0	1	1	1	0	1	1	1	1	1	1	1	1	1	2
HRGM_Genome_2267	KIJ_genome_17740	d__Bacteria;p__Firmicutes_A;c__Clostridia;o__Lachnospirales;f__Lachnospiraceae;g__CAG-81;s__CAG-81 sp900066785	100	0	1	1	1	1	1	1	0	1	1	1	0	1	1	1	1	1	1	1	1	1	2
HRGM_Genome_2268	GUT_GENOME001636	d__Bacteria;p__Firmicutes_A;c__Clostridia;o__Lachnospirales;f__Lachnospiraceae;g__CAG-81;s__CAG-81 sp900066055	100	0	1	1	1	1	1	1	0	1	1	1	0	1	1	1	1	1	1	1	1	1	2
HRGM_Genome_2269	GUT_GENOME283627	d__Bacteria;p__Firmicutes_A;c__Clostridia;o__Lachnospirales;f__Lachnospiraceae;g__CAG-81;s__	100	0.17	1	1	1	1	1	1	0	1	1	1	0	1	1	1	1	1	1	1	1	1	2
HRGM_Genome_2270	KIJ_genome_3100	d__Bacteria;p__Firmicutes;c__Bacilli;o__Lactobacillales;f__Lactobacillaceae;g__Weissella;s__Weissella koreensis	96.99	0	1	0	0	0	0	1	0	0	0	0	0	0	0	1	1	1	0	0	1	1	13
HRGM_Genome_2271	KIJ_genome_18668	d__Bacteria;p__Firmicutes_A;c__Clostridia;o__Oscillospirales;f__Acutalibacteraceae;g__;s__	96.29	0.671	1	1	0	1	1	1	0	1	1	1	1	1	1	1	1	1	1	1	1	1	2
HRGM_Genome_2273	GUT_GENOME258161	d__Bacteria;p__Firmicutes_A;c__Clostridia;o__Oscillospirales;f__Acutalibacteraceae;g__;s__	93.96	1.23	1	1	1	1	1	0	0	1	1	1	1	1	1	1	1	1	1	1	1	1	2
HRGM_Genome_2274	KIJ_genome_7119	d__Bacteria;p__Firmicutes_A;c__Clostridia;o__Oscillospirales;f__Ruminococcaceae;g__Negativibacillus;s__	95.97	0.134	1	0	1	0	0	0	0	1	1	0	0	1	0	1	1	1	1	0	1	0	10
HRGM_Genome_2275	GUT_GENOME100192	d__Bacteria;p__Firmicutes_A;c__Clostridia;o__Lachnospirales;f__Lachnospiraceae;g__Agathobacter;s__	96.86	0	1	1	1	1	1	1	0	1	1	1	1	1	1	1	1	1	1	1	1	1	1
HRGM_Genome_2276	KIJ_genome_863	d__Bacteria;p__Firmicutes_A;c__Clostridia;o__Lachnospirales;f__Lachnospiraceae;g__Agathobacter;s__Agathobacter faecis	99.21	1.207	1	1	1	1	1	1	1	1	1	1	1	1	1	1	1	1	1	1	1	1	0
HRGM_Genome_2278	GUT_GENOME239728	d__Bacteria;p__Firmicutes_A;c__Clostridia;o__Lachnospirales;f__Lachnospiraceae;g__Agathobacter;s__Agathobacter faecis	99.21	1.69	1	1	1	1	1	1	1	1	1	1	1	1	1	1	1	1	1	1	1	1	0
HRGM_Genome_2279	GUT_GENOME015416	d__Bacteria;p__Firmicutes_A;c__Clostridia;o__Lachnospirales;f__Lachnospiraceae;g__Agathobacter;s__	97.41	1.2	1	1	1	1	1	1	1	1	1	1	1	1	1	1	1	1	0	1	1	1	1
HRGM_Genome_2280	GUT_GENOME272761	d__Bacteria;p__Firmicutes_A;c__Clostridia;o__Lachnospirales;f__Lachnospiraceae;g__Agathobacter;s__	95.49	0.55	1	1	1	1	1	1	1	1	1	1	1	1	1	1	1	1	1	1	1	1	0
HRGM_Genome_2281	GUT_GENOME273433	d__Bacteria;p__Firmicutes_A;c__Clostridia;o__Lachnospirales;f__Lachnospiraceae;g__Agathobacter;s__	95.49	0.72	1	1	1	1	1	1	1	1	1	1	1	1	1	1	1	1	1	1	1	1	0
HRGM_Genome_2282	GUT_GENOME000629	d__Bacteria;p__Firmicutes_A;c__Clostridia;o__Lachnospirales;f__Lachnospiraceae;g__Agathobacter;s__Agathobacter sp000434275	99.21	1.36	1	1	1	1	1	1	1	1	1	1	1	1	1	1	1	1	1	1	1	1	0
HRGM_Genome_2283	KIJ_genome_24102	d__Bacteria;p__Firmicutes_A;c__Clostridia;o__Oscillospirales;f__Acutalibacteraceae;g__UBA1417;s__	94.75	1.006	1	1	1	1	1	0	0	1	1	1	1	1	0	1	1	1	1	1	1	1	3
HRGM_Genome_2284	KIJ_genome_24378	d__Bacteria;p__Firmicutes_A;c__Clostridia;o__Oscillospirales;f__Acutalibacteraceae;g__UBA1417;s__	98.65	0.356	1	0	1	1	0	1	0	1	1	1	1	1	1	1	1	1	1	1	1	1	3
HRGM_Genome_2285	KIJ_genome_25836	d__Bacteria;p__Firmicutes_A;c__Clostridia;o__Oscillospirales;f__Acutalibacteraceae;g__UBA1417;s__	97.98	0.335	1	0	1	0	0	1	0	1	1	1	1	1	1	1	1	1	1	1	1	1	4
HRGM_Genome_2286	KIJ_genome_15829	d__Bacteria;p__Synergistota;c__Synergistia;o__Synergistales;f__Dethiosulfovibrionaceae;g__Pyramidobacter;s__Pyramidobacter piscolens	100	0	1	0	0	0	0	1	0	1	1	0	1	1	0	1	1	1	1	0	1	1	8
HRGM_Genome_2290	KIJ_genome_17341	d__Bacteria;p__Firmicutes;c__Bacilli;o__Erysipelotrichales;f__Erysipelatoclostridiaceae;g__Massiliomicrobiota;s__Massiliomicrobiota timonensis	100	0.134	1	1	1	1	1	1	0	1	1	1	1	1	1	1	1	1	1	1	1	1	1
HRGM_Genome_2291	KIJ_genome_7194	d__Bacteria;p__Firmicutes;c__Bacilli;o__Erysipelotrichales;f__Erysipelatoclostridiaceae;g__Massiliomicrobiota;s__Massiliomicrobiota sp002160815	91.87	0.134	1	1	0	1	1	0	0	1	1	1	0	1	1	1	1	1	1	1	1	1	4
HRGM_Genome_2292	KIJ_genome_5343	d__Bacteria;p__Firmicutes;c__Bacilli;o__Erysipelotrichales;f__Erysipelatoclostridiaceae;g__Massiliomicrobiota;s__Massiliomicrobiota sp002160815	100	0.134	1	1	1	1	1	1	0	1	1	1	1	1	1	1	1	1	1	1	1	1	1
HRGM_Genome_2293	GUT_GENOME260346	d__Bacteria;p__Firmicutes;c__Bacilli;o__Erysipelotrichales;f__Erysipelatoclostridiaceae;g__Massiliomicrobiota;s__Massiliomicrobiota sp002160815	96.99	1.08	1	1	1	1	1	0	0	1	1	1	1	1	1	1	1	1	1	1	1	1	2
HRGM_Genome_2295	KIJ_genome_17617	d__Bacteria;p__Firmicutes_A;c__Clostridia;o__Christensenellales;f__CAG-74;g__;s__	87.03	1.631	1	0	0	0	0	0	0	1	0	0	0	1	1	1	1	1	1	1	1	1	9
HRGM_Genome_2296	KIJ_genome_6007	d__Bacteria;p__Bacteroidota;c__Bacteroidia;o__Bacteroidales;f__Porphyromonadaceae;g__Porphyromonas;s__	99.52	0	1	0	0	0	0	0	0	0	1	0	0	0	0	1	0	1	1	0	1	0	14
HRGM_Genome_2297	KIJ_genome_4275	d__Bacteria;p__Bacteroidota;c__Bacteroidia;o__Bacteroidales;f__Porphyromonadaceae;g__Porphyromonas;s__	99.92	0.314	1	0	0	0	0	0	0	0	1	0	0	0	0	1	0	1	1	0	1	0	14
HRGM_Genome_2298	KIJ_genome_24873	d__Bacteria;p__Bacteroidota;c__Bacteroidia;o__Bacteroidales;f__Porphyromonadaceae;g__Porphyromonas;s__	99.92	0	1	0	0	0	0	0	0	0	1	0	0	0	0	1	0	1	1	0	1	0	14
HRGM_Genome_2299	GUT_GENOME167061	d__Bacteria;p__Bacteroidota;c__Bacteroidia;o__Bacteroidales;f__Porphyromonadaceae;g__Porphyromonas;s__	99.92	0	1	0	0	0	0	0	0	0	1	0	0	0	0	1	0	1	1	0	1	0	14
HRGM_Genome_2300	GUT_GENOME137702	d__Bacteria;p__Bacteroidota;c__Bacteroidia;o__Bacteroidales;f__Porphyromonadaceae;g__Porphyromonas;s__	99.29	0.47	1	0	0	0	0	0	0	0	1	0	0	0	0	1	0	1	1	0	1	0	14
HRGM_Genome_2301	GUT_GENOME244134	d__Bacteria;p__Bacteroidota;c__Bacteroidia;o__Bacteroidales;f__Porphyromonadaceae;g__Porphyromonas;s__Porphyromonas uenonis	94.89	0	1	0	0	0	0	0	0	0	0	0	0	0	0	1	0	1	1	0	1	0	15
HRGM_Genome_2302	GUT_GENOME245498	d__Bacteria;p__Bacteroidota;c__Bacteroidia;o__Bacteroidales;f__Porphyromonadaceae;g__Porphyromonas;s__	99.92	0	1	0	0	0	0	0	0	0	1	0	0	0	0	1	0	1	1	0	1	0	14
HRGM_Genome_2304	GUT_GENOME261979	d__Bacteria;p__Bacteroidota;c__Bacteroidia;o__Bacteroidales;f__Porphyromonadaceae;g__Porphyromonas;s__Porphyromonas asaccharolytica	99.92	0	1	0	0	0	0	0	0	0	1	0	0	0	0	1	0	1	1	0	1	0	14
HRGM_Genome_2306	GUT_GENOME065655	d__Bacteria;p__Bacteroidota;c__Bacteroidia;o__Bacteroidales;f__Porphyromonadaceae;g__Porphyromonas;s__	99.92	0.31	1	0	0	0	0	0	0	0	1	0	0	0	0	1	0	1	1	0	1	0	14
HRGM_Genome_2308	KIJ_genome_14211	d__Bacteria;p__Firmicutes_A;c__Clostridia;o__Christensenellales;f__CAG-74;g__;s__	99.19	0.268	1	1	0	1	1	0	0	1	1	0	0	1	1	1	1	1	1	0	1	1	6
HRGM_Genome_2309	KIJ_genome_14281	d__Bacteria;p__Firmicutes_A;c__Clostridia;o__Christensenellales;f__CAG-74;g__;s__	92.09	1.456	1	1	0	1	1	0	0	1	1	0	0	1	1	1	1	1	1	1	1	1	5
HRGM_Genome_2310	KIJ_genome_11042	d__Bacteria;p__Firmicutes_A;c__Clostridia;o__Christensenellales;f__CAG-74;g__;s__	98.38	1.948	1	1	0	1	1	0	0	1	1	0	0	1	1	1	1	1	1	1	1	1	5
HRGM_Genome_2311	KIJ_genome_7506	d__Bacteria;p__Firmicutes_A;c__Clostridia;o__Christensenellales;f__CAG-74;g__;s__	98.38	0.268	1	1	0	1	1	0	0	1	1	0	0	1	1	1	1	1	1	1	1	1	5
HRGM_Genome_2312	KIJ_genome_11092	d__Bacteria;p__Firmicutes_A;c__Clostridia;o__Oscillospirales;f__Ruminococcaceae;g__;s__	94.63	0	1	1	0	0	0	1	0	0	1	0	0	0	1	1	1	1	1	0	1	1	9
HRGM_Genome_2313	KIJ_genome_856	d__Bacteria;p__Firmicutes_A;c__Clostridia;o__Oscillospirales;f__Ruminococcaceae;g__;s__	89.62	0.335	1	0	0	0	0	0	0	0	1	0	0	0	1	1	1	1	0	0	1	1	12
HRGM_Genome_2314	KIJ_genome_3115	d__Bacteria;p__Firmicutes_A;c__Clostridia;o__4C28d-15;f__CAG-727;g__QALS01;s__	96.77	0.806	1	0	0	0	0	1	0	1	1	1	1	1	1	1	1	1	1	1	1	1	5
HRGM_Genome_2315	KIJ_genome_26051	d__Bacteria;p__Firmicutes_A;c__Clostridia;o__4C28d-15;f__CAG-727;g__QALS01;s__	97.58	0	1	1	0	1	1	1	0	1	1	1	1	1	1	1	1	1	0	1	1	1	3
HRGM_Genome_2316	KIJ_genome_6395	d__Bacteria;p__Firmicutes_A;c__Clostridia;o__4C28d-15;f__CAG-727;g__QALS01;s__QALS01 sp003150575	95.96	0	1	0	0	0	0	1	0	1	1	1	0	1	1	1	1	1	1	1	1	1	6
HRGM_Genome_2317	GUT_GENOME009249	d__Bacteria;p__Firmicutes_A;c__Clostridia;o__4C28d-15;f__CAG-727;g__QALS01;s__QALS01 sp003150575	95.97	0	1	0	0	0	0	1	0	1	1	1	0	1	1	1	1	1	1	1	1	1	6
HRGM_Genome_2318	GUT_GENOME158963	d__Bacteria;p__Firmicutes_A;c__Clostridia;o__Oscillospirales;f__Acutalibacteraceae;g__;s__	98.66	0.67	1	1	1	1	1	1	1	1	1	1	1	1	1	1	1	1	1	1	1	1	0
HRGM_Genome_2319	GUT_GENOME158781	d__Bacteria;p__Firmicutes_A;c__Clostridia;o__Oscillospirales;f__Acutalibacteraceae;g__;s__	96.77	0.67	1	1	1	1	1	1	0	1	1	1	1	1	1	1	1	1	0	1	1	1	2
HRGM_Genome_2321	KIJ_genome_23980	d__Bacteria;p__Firmicutes_A;c__Clostridia;o__Lachnospirales;f__Lachnospiraceae;g__TF01-11;s__TF01-11 sp001916135	98.65	0	1	1	1	1	1	1	1	1	1	1	1	1	1	1	1	1	1	1	1	1	0
HRGM_Genome_2322	GUT_GENOME095001	d__Bacteria;p__Firmicutes_A;c__Clostridia;o__Lachnospirales;f__Lachnospiraceae;g__TF01-11;s__	97.32	0	1	1	1	1	1	1	1	1	1	1	1	1	1	1	1	1	1	1	1	1	0
HRGM_Genome_2323	KIJ_genome_11135	d__Bacteria;p__Firmicutes_A;c__Clostridia;o__Lachnospirales;f__Lachnospiraceae;g__TF01-11;s__TF01-11 sp003524945	98.65	0	1	1	1	1	1	1	1	0	1	1	1	1	1	1	1	1	1	1	1	1	1
HRGM_Genome_2324	GUT_GENOME008975	d__Bacteria;p__Firmicutes_A;c__Clostridia;o__Lachnospirales;f__Lachnospiraceae;g__TF01-11;s__	94.63	0	1	1	1	1	1	1	1	1	1	1	1	1	1	1	1	1	1	1	1	1	0
HRGM_Genome_2325	KIJ_genome_21633	d__Bacteria;p__Firmicutes_A;c__Clostridia;o__4C28d-15;f__CAG-727;g__UBA7597;s__	94.35	0	1	0	0	0	0	0	0	1	0	0	0	1	0	1	1	1	1	1	1	0	11
HRGM_Genome_2326	GUT_GENOME236657	d__Bacteria;p__Firmicutes_A;c__Clostridia;o__4C28d-15;f__CAG-727;g__UBA7597;s__UBA7597 sp003448195	95.97	0	1	0	0	0	0	0	0	0	0	0	0	0	0	1	1	1	0	1	1	0	14
HRGM_Genome_2327	GUT_GENOME274675	d__Bacteria;p__Firmicutes_A;c__Clostridia;o__4C28d-15;f__CAG-727;g__UBA7597;s__	89.52	0	1	0	0	0	0	0	0	1	0	0	0	1	0	1	1	1	0	1	1	0	12
HRGM_Genome_2328	GUT_GENOME281445	d__Bacteria;p__Firmicutes_A;c__Clostridia;o__4C28d-15;f__CAG-552;g__UBA10677;s__	91.16	0.45	1	0	0	0	0	0	0	1	0	0	0	1	1	1	1	1	1	1	1	1	9
HRGM_Genome_2329	GUT_GENOME019305	d__Bacteria;p__Firmicutes_A;c__Clostridia;o__4C28d-15;f__CAG-552;g__UBA10677;s__	88.14	0.45	1	0	0	0	0	1	0	1	0	0	0	1	1	1	1	1	1	1	1	1	8
HRGM_Genome_2330	GUT_GENOME254905	d__Bacteria;p__Firmicutes_A;c__Clostridia;o__Oscillospirales;f__Acutalibacteraceae;g__;s__	94.63	0	1	1	1	0	1	1	1	1	1	1	0	1	1	1	1	1	1	1	1	1	2
HRGM_Genome_2331	KIJ_genome_14114	d__Bacteria;p__Firmicutes_A;c__Clostridia;o__Oscillospirales;f__Acutalibacteraceae;g__;s__	94.63	0	1	1	1	0	1	1	0	1	1	1	1	1	1	1	1	1	1	1	1	1	2
HRGM_Genome_2332	KIJ_genome_1979	d__Bacteria;p__Firmicutes_A;c__Clostridia;o__Oscillospirales;f__Acutalibacteraceae;g__;s__	94.63	0	1	1	1	1	1	1	0	1	1	1	1	1	1	1	1	1	1	1	1	1	1
HRGM_Genome_2334	KIJ_genome_10185	d__Bacteria;p__Firmicutes_A;c__Clostridia;o__Lachnospirales;f__Lachnospiraceae;g__CAG-56;s__	94.38	0.158	1	1	1	1	1	1	1	1	1	1	1	1	1	1	1	1	1	1	1	1	0
HRGM_Genome_2335	GUT_GENOME001379	d__Bacteria;p__Firmicutes_A;c__Clostridia;o__Lachnospirales;f__Lachnospiraceae;g__Coprococcus;s__Coprococcus eutactus_A	99.33	0	1	1	1	1	1	1	1	1	1	1	1	1	1	1	1	1	1	1	1	1	0
HRGM_Genome_2336	GUT_GENOME000055	d__Bacteria;p__Firmicutes_A;c__Clostridia;o__Lachnospirales;f__Lachnospiraceae;g__Coprococcus;s__Coprococcus eutactus	99.33	0	1	1	1	1	1	1	1	1	1	1	1	1	1	1	1	1	1	1	1	1	0
HRGM_Genome_2337	GUT_GENOME105828	d__Bacteria;p__Firmicutes_A;c__Clostridia;o__Lachnospirales;f__Lachnospiraceae;g__Coprococcus;s__	99.33	0	1	1	1	1	1	1	1	1	1	1	1	1	1	1	1	1	1	1	1	1	0
HRGM_Genome_2338	GUT_GENOME007858	d__Bacteria;p__Firmicutes_A;c__Clostridia;o__Lachnospirales;f__Lachnospiraceae;g__Coprococcus;s__	98.66	0	1	1	1	1	1	1	1	1	1	1	1	1	1	1	1	1	1	1	1	1	0
HRGM_Genome_2339	GUT_GENOME209482	d__Bacteria;p__Firmicutes_A;c__Clostridia;o__Lachnospirales;f__Lachnospiraceae;g__Coprococcus;s__	85.37	0.11	1	1	1	1	1	1	1	0	1	1	1	1	1	1	1	1	1	1	1	1	1
HRGM_Genome_2340	GUT_GENOME018906	d__Bacteria;p__Firmicutes;c__Bacilli;o__Erysipelotrichales;f__Erysipelotrichaceae;g__UBA636;s__	93.1	0	1	0	0	0	0	0	0	0	0	0	0	0	1	1	1	1	1	1	1	1	11
HRGM_Genome_2341	KIJ_genome_26631	d__Bacteria;p__Firmicutes_A;c__Clostridia;o__Lachnospirales;f__Lachnospiraceae;g__TF01-11;s__TF01-11 sp003149875	98.59	0	1	1	1	1	1	1	1	1	1	1	1	1	1	1	1	1	0	1	1	1	1
HRGM_Genome_2342	KIJ_genome_14090	d__Bacteria;p__Firmicutes_A;c__Clostridia;o__Lachnospirales;f__Lachnospiraceae;g__KLE1615;s__KLE1615 sp900066985	97.94	0.632	1	1	1	1	1	1	1	1	1	1	1	1	1	1	1	1	1	1	1	1	0
HRGM_Genome_2343	GUT_GENOME001056	d__Bacteria;p__Firmicutes_A;c__Clostridia;o__Lachnospirales;f__Lachnospiraceae;g__KLE1615;s__KLE1615 sp900066985	97.47	1.9	1	1	1	1	1	1	1	1	1	1	1	1	1	1	1	1	1	1	1	1	0
HRGM_Genome_2344	KIJ_genome_6301	d__Bacteria;p__Firmicutes;c__Bacilli;o__RF39;f__CAG-611;g__;s__	92.69	0.561	1	0	0	0	0	0	0	0	0	0	0	0	0	1	0	1	1	0	1	1	14
HRGM_Genome_2345	GUT_GENOME013280	d__Bacteria;p__Firmicutes;c__Bacilli;o__RF39;f__CAG-611;g__;s__	92.7	1.69	1	1	0	0	0	0	0	0	0	0	0	0	0	1	0	1	1	0	1	1	13
HRGM_Genome_2346	GUT_GENOME280747	d__Bacteria;p__Firmicutes;c__Bacilli;o__RF39;f__CAG-611;g__;s__	93.54	0	1	0	0	0	0	0	0	0	0	0	0	0	0	1	1	1	1	0	1	1	13
HRGM_Genome_2347	GUT_GENOME257612	d__Bacteria;p__Firmicutes;c__Bacilli;o__RF39;f__CAG-822;g__UBA5026;s__	93.82	0	1	1	0	0	0	0	0	0	0	0	0	0	0	1	0	1	1	1	1	1	12
HRGM_Genome_2349	GUT_GENOME217902	d__Bacteria;p__Firmicutes_G;c__SHA-98;o__DTUO25;f__;g__;s__	92.31	0.96	1	0	0	0	0	1	0	1	1	1	1	1	0	1	1	1	1	1	1	1	6
HRGM_Genome_2350	KIJ_genome_15288	d__Bacteria;p__Proteobacteria;c__Gammaproteobacteria;o__Burkholderiales;f__Burkholderiaceae;g__Duodenibacillus;s__Duodenibacillus massiliensis	98.75	0	1	1	0	1	1	1	1	1	1	1	1	1	1	1	1	1	1	1	1	1	1
HRGM_Genome_2351	KIJ_genome_10811	d__Bacteria;p__Firmicutes_A;c__Clostridia;o__Oscillospirales;f__Ruminococcaceae;g__Negativibacillus;s__Negativibacillus sp000435195	98.65	0.671	1	0	1	0	0	0	0	1	1	0	0	1	0	1	1	1	1	0	1	0	10
HRGM_Genome_2352	GUT_GENOME129695	d__Bacteria;p__Firmicutes_A;c__Clostridia;o__Oscillospirales;f__Ruminococcaceae;g__Negativibacillus;s__	92.98	0.84	1	0	1	0	0	0	0	1	1	0	0	1	0	1	1	1	1	0	1	0	10
HRGM_Genome_2355	GUT_GENOME097137	d__Bacteria;p__Firmicutes_A;c__Clostridia;o__Oscillospirales;f__Oscillospiraceae;g__Oscillibacter;s__	93.96	0	1	1	0	1	1	1	0	1	1	1	1	1	1	1	1	1	1	1	1	1	2
HRGM_Genome_2356	KIJ_genome_3297	d__Bacteria;p__Firmicutes_A;c__Clostridia;o__Oscillospirales;f__Oscillospiraceae;g__Oscillibacter;s__	92.4	1.342	1	1	1	1	1	1	0	1	1	1	1	1	1	1	1	1	1	1	1	1	1
HRGM_Genome_2358	GUT_GENOME260851	d__Bacteria;p__Firmicutes_A;c__Clostridia;o__Oscillospirales;f__CAG-272;g__;s__	96.42	0.67	1	1	1	1	1	1	0	1	1	1	1	1	1	1	1	1	1	1	1	1	1
HRGM_Genome_2359	KIJ_genome_17693	d__Bacteria;p__Firmicutes_A;c__Clostridia;o__4C28d-15;f__CAG-727;g__;s__	87.31	0.041	1	1	1	1	1	0	0	1	1	1	1	1	0	1	1	1	0	1	1	1	4
HRGM_Genome_2360	GUT_GENOME254050	d__Bacteria;p__Firmicutes_A;c__Clostridia;o__4C28d-15;f__CAG-727;g__;s__	89.11	0.83	1	1	1	1	1	0	0	1	1	1	1	1	1	1	0	1	0	1	1	1	4
HRGM_Genome_2362	KIJ_genome_15619	d__Bacteria;p__Firmicutes_C;c__Negativicutes;o__Veillonellales;f__Veillonellaceae;g__Veillonella;s__	96.7	0.199	1	1	1	1	1	0	1	1	1	1	0	0	1	1	0	1	1	1	1	1	4
HRGM_Genome_2363	GUT_GENOME155809	d__Bacteria;p__Firmicutes_C;c__Negativicutes;o__Veillonellales;f__Veillonellaceae;g__Veillonella;s__	94.31	0.5	1	1	1	1	1	0	1	0	1	1	0	0	1	1	0	1	1	1	1	1	5
HRGM_Genome_2373	GUT_GENOME087773	d__Bacteria;p__Firmicutes_A;c__Clostridia;o__Lachnospirales;f__CAG-274;g__CAG-274;s__CAG-274 sp000432155	99.33	0.67	1	1	1	1	1	1	1	1	1	1	1	1	1	1	1	1	1	1	1	1	0
HRGM_Genome_2374	KIJ_genome_18745	d__Bacteria;p__Firmicutes_A;c__Clostridia;o__Lachnospirales;f__CAG-274;g__CAG-274;s__	99.32	0.671	1	1	1	1	1	1	1	1	1	1	1	1	1	1	1	1	1	1	1	1	0
HRGM_Genome_2375	GUT_GENOME026012	d__Bacteria;p__Firmicutes_A;c__Clostridia;o__Christensenellales;f__CAG-138;g__Phil1;s__Phil1 sp001940855	99.19	0	1	0	0	0	0	0	0	1	1	0	0	1	1	1	1	1	1	1	1	1	8
HRGM_Genome_2377	GUT_GENOME282790	d__Bacteria;p__Firmicutes_A;c__Clostridia;o__Christensenellales;f__CAG-138;g__Phil1;s__	97.58	0	1	0	0	0	0	0	0	0	1	0	0	0	0	1	1	1	1	1	1	1	11
HRGM_Genome_2378	KIJ_genome_14903	d__Bacteria;p__Firmicutes_A;c__Clostridia;o__Oscillospirales;f__CAG-272;g__Firm-07;s__	97.09	0.692	1	0	0	0	0	1	0	1	1	1	0	1	1	1	1	1	1	1	1	1	6
HRGM_Genome_2379	KIJ_genome_28089	d__Bacteria;p__Firmicutes_A;c__Clostridia;o__Oscillospirales;f__CAG-272;g__Firm-07;s__	94.18	0.692	1	0	0	0	0	1	0	1	1	1	0	1	0	1	1	1	1	1	1	1	7
HRGM_Genome_2380	GUT_GENOME009542	d__Bacteria;p__Firmicutes_A;c__Clostridia;o__Oscillospirales;f__CAG-272;g__Firm-07;s__	90.04	0.69	1	0	0	0	0	1	0	1	1	1	0	1	0	1	1	1	1	1	1	1	7
HRGM_Genome_2381	GUT_GENOME010079	d__Bacteria;p__Firmicutes_A;c__Clostridia;o__Oscillospirales;f__CAG-272;g__Firm-07;s__	94.41	0.69	1	0	0	0	0	1	0	1	1	0	0	1	1	1	1	1	1	1	1	1	7
HRGM_Genome_2382	GUT_GENOME109114	d__Bacteria;p__Desulfobacterota_A;c__Desulfovibrionia;o__Desulfovibrionales;f__Desulfovibrionaceae;g__Mailhella;s__Mailhella sp003150275	99.7	0.89	1	1	1	1	1	1	1	1	1	1	1	1	1	1	1	1	1	1	1	1	0
HRGM_Genome_2383	GUT_GENOME009210	d__Bacteria;p__Firmicutes_A;c__Clostridia;o__4C28d-15;f__CAG-552;g__UBA10677;s__UBA10677 sp003533505	89.82	0	1	1	0	1	1	1	0	1	1	0	1	1	1	1	1	1	1	1	1	1	3
HRGM_Genome_2384	GUT_GENOME026764	d__Bacteria;p__Firmicutes_A;c__Clostridia;o__4C28d-15;f__CAG-552;g__UBA10677;s__	90.71	0	1	0	0	1	0	0	0	1	1	0	0	1	1	1	1	1	1	1	1	1	7
HRGM_Genome_2386	KIJ_genome_13287	d__Bacteria;p__Firmicutes_A;c__Clostridia;o__4C28d-15;f__CAG-727;g__UBA10281;s__	93.54	1.612	1	0	0	0	0	0	0	0	0	0	0	0	0	1	1	1	0	1	1	0	14
HRGM_Genome_2387	GUT_GENOME011512	d__Bacteria;p__Firmicutes_A;c__Clostridia;o__4C28d-15;f__CAG-727;g__UBA10281;s__	88.51	1.61	1	0	0	0	0	0	0	0	0	0	0	0	0	1	1	1	0	1	1	0	14
HRGM_Genome_2388	GUT_GENOME265985	d__Bacteria;p__Firmicutes_A;c__Clostridia;o__4C28d-15;f__CAG-727;g__UBA10281;s__	90.32	1.61	1	1	0	0	0	0	0	0	0	0	0	0	0	1	1	1	0	1	1	0	13
HRGM_Genome_2389	GUT_GENOME269798	d__Bacteria;p__Firmicutes_A;c__Clostridia;o__4C28d-15;f__CAG-727;g__UBA10281;s__	94.15	1.61	1	0	0	0	0	0	0	0	0	0	0	0	0	1	1	1	0	1	1	0	14
HRGM_Genome_2390	GUT_GENOME013431	d__Bacteria;p__Firmicutes_A;c__Clostridia;o__4C28d-15;f__CAG-727;g__;s__	90.69	0.81	1	0	1	0	0	0	0	0	0	0	0	0	0	1	1	1	1	1	1	0	12
HRGM_Genome_2391	GUT_GENOME026187	d__Bacteria;p__Firmicutes_A;c__Clostridia;o__4C28d-15;f__CAG-727;g__UBA10281;s__	93.95	1.61	1	1	0	0	0	0	0	0	0	0	0	0	1	1	1	1	1	1	1	0	11
HRGM_Genome_2392	GUT_GENOME116287	d__Bacteria;p__Firmicutes_A;c__Clostridia;o__4C28d-15;f__CAG-727;g__UBA10281;s__	92.54	0.88	1	1	0	0	0	0	0	0	0	0	0	0	0	1	1	1	0	1	1	0	13
HRGM_Genome_2393	GUT_GENOME222507	d__Bacteria;p__Firmicutes_A;c__Clostridia;o__4C28d-15;f__CAG-727;g__UBA10281;s__	93.55	0.81	1	0	0	0	0	0	0	0	0	0	0	0	0	1	1	1	0	1	1	0	14
HRGM_Genome_2394	KIJ_genome_11109	d__Bacteria;p__Bacteroidota;c__Bacteroidia;o__Bacteroidales;f__Bacteroidaceae;g__Prevotella;s__Prevotella sp900290275	98.68	0	1	1	1	1	1	1	1	1	1	1	1	1	1	1	1	1	1	1	1	1	0
HRGM_Genome_2395	KIJ_genome_6720	d__Bacteria;p__Bacteroidota;c__Bacteroidia;o__Bacteroidales;f__Bacteroidaceae;g__Prevotella;s__	98.51	0	1	1	1	1	1	1	1	0	1	1	1	1	1	1	1	1	0	1	1	1	2
HRGM_Genome_2396	KIJ_genome_10833	d__Bacteria;p__Bacteroidota;c__Bacteroidia;o__Bacteroidales;f__Bacteroidaceae;g__Prevotella;s__Prevotella sp000434975	91.48	0.092	1	0	1	0	0	0	0	0	1	0	0	0	0	1	1	1	0	0	1	0	13
HRGM_Genome_2397	KIJ_genome_2061	d__Bacteria;p__Bacteroidota;c__Bacteroidia;o__Bacteroidales;f__Bacteroidaceae;g__Prevotella;s__Prevotella sp000434975	99.25	0	1	0	1	0	0	0	0	0	1	0	0	0	0	1	1	1	1	0	1	0	12
HRGM_Genome_2398	KIJ_genome_25410	d__Bacteria;p__Bacteroidota;c__Bacteroidia;o__Bacteroidales;f__Bacteroidaceae;g__Prevotella;s__	98.7	0	1	1	1	1	1	1	1	1	1	0	1	1	1	1	1	1	1	1	1	1	1
HRGM_Genome_2399	KIJ_genome_26911	d__Bacteria;p__Bacteroidota;c__Bacteroidia;o__Bacteroidales;f__Bacteroidaceae;g__Prevotella;s__	96.85	0	1	1	1	1	1	1	1	1	1	1	1	1	1	1	1	1	1	1	1	1	0
HRGM_Genome_2400	KIJ_genome_3113	d__Bacteria;p__Bacteroidota;c__Bacteroidia;o__Bacteroidales;f__Bacteroidaceae;g__Prevotella;s__Prevotella sp000434975	99.25	0	1	0	1	0	0	0	0	0	1	0	0	0	0	1	1	1	1	0	1	1	11
HRGM_Genome_2401	GUT_GENOME271908	d__Bacteria;p__Bacteroidota;c__Bacteroidia;o__Bacteroidales;f__Bacteroidaceae;g__Prevotella;s__Prevotella sp002265625	99.54	0.12	1	1	1	0	1	0	0	1	1	0	0	1	1	1	1	1	1	0	1	1	6
HRGM_Genome_2402	KIJ_genome_12364	d__Bacteria;p__Bacteroidota;c__Bacteroidia;o__Bacteroidales;f__Bacteroidaceae;g__Prevotella;s__Prevotella stercorea	99.25	0	1	0	1	0	0	0	0	0	1	0	0	0	0	1	1	1	1	0	1	0	12
HRGM_Genome_2404	KIJ_genome_13332	d__Bacteria;p__Bacteroidota;c__Bacteroidia;o__Bacteroidales;f__Bacteroidaceae;g__Prevotella;s__Prevotella sp002265625	99.53	0	1	1	1	0	1	0	0	1	1	0	0	1	1	1	1	1	0	0	1	1	7
HRGM_Genome_2405	GUT_GENOME024743	d__Bacteria;p__Bacteroidota;c__Bacteroidia;o__Bacteroidales;f__Bacteroidaceae;g__Prevotella;s__	95.57	0	1	1	1	1	1	1	1	1	1	1	1	1	1	1	1	1	1	1	1	1	0
HRGM_Genome_2407	GUT_GENOME137156	d__Bacteria;p__Firmicutes;c__Bacilli;o__ML615J-28;f__CAG-313;g__CAG-313;s__CAG-313 sp000433035	100	0.11	1	0	0	0	0	0	0	1	1	0	0	1	1	1	1	1	1	1	1	1	8
HRGM_Genome_2408	GUT_GENOME215793	d__Bacteria;p__Firmicutes;c__Bacilli;o__ML615J-28;f__CAG-313;g__CAG-313;s__	98.67	0.11	1	1	0	0	0	0	0	1	1	0	0	1	1	1	1	1	1	1	1	1	7
HRGM_Genome_2409	KIJ_genome_24707	d__Bacteria;p__Firmicutes_A;c__Clostridia;o__Oscillospirales;f__CAG-382;g__;s__	97.09	0.671	1	1	0	1	1	1	0	1	1	1	1	1	1	1	1	1	1	1	1	1	2
HRGM_Genome_2411	GUT_GENOME251944	d__Bacteria;p__Firmicutes_A;c__Clostridia;o__Oscillospirales;f__CAG-272;g__UBA11512;s__UBA11512 sp003522145	94.85	0	1	1	0	1	1	0	0	1	1	1	1	1	0	1	1	1	1	1	1	1	4
HRGM_Genome_2412	KIJ_genome_17271	d__Bacteria;p__Firmicutes;c__Bacilli;o__RF39;f__CAG-822;g__UBA5026;s__	93.82	1.123	1	0	0	0	0	0	0	0	0	0	0	0	0	1	0	1	1	1	1	1	13
HRGM_Genome_2413	KIJ_genome_2425	d__Bacteria;p__Firmicutes_A;c__Clostridia;o__Oscillospirales;f__Oscillospiraceae;g__CAG-170;s__CAG-170 sp003516765	93.28	0.692	1	0	0	0	0	0	0	1	1	0	0	1	1	1	1	1	1	1	1	1	8
HRGM_Genome_2414	GUT_GENOME158868	d__Bacteria;p__Firmicutes_A;c__Clostridia;o__Oscillospirales;f__Oscillospiraceae;g__CAG-170;s__	94.63	0.67	1	0	1	0	0	1	0	1	1	0	0	1	1	1	1	1	1	1	1	1	6
HRGM_Genome_2415	GUT_GENOME269121	d__Bacteria;p__Firmicutes;c__Bacilli;o__RF39;f__CAG-1000;g__CAG-460;s__CAG-460 sp000437315	92.42	1.12	1	0	0	0	0	0	0	0	0	0	0	0	0	1	0	1	0	0	1	1	15
HRGM_Genome_2417	GUT_GENOME255983	d__Bacteria;p__Firmicutes;c__Bacilli;o__RF39;f__CAG-433;g__CAG-594;s__CAG-594 sp000434835	92.42	0	1	0	0	0	0	0	0	0	0	0	0	0	0	1	0	1	1	0	1	1	14
HRGM_Genome_2418	KIJ_genome_9536	d__Bacteria;p__Firmicutes;c__Bacilli;o__RF39;f__CAG-433;g__CAG-594;s__CAG-594 sp000434835	88.2	1.123	1	1	0	0	0	0	0	0	0	0	0	0	0	1	0	1	1	0	1	1	13
HRGM_Genome_2419	KIJ_genome_6402	d__Bacteria;p__Firmicutes;c__Bacilli;o__RF39;f__CAG-433;g__CAG-594;s__	91.29	1.123	1	1	0	0	0	0	0	0	0	0	0	0	0	1	0	1	1	0	1	1	13
HRGM_Genome_2422	GUT_GENOME000706	d__Bacteria;p__Firmicutes_A;c__Clostridia;o__Lachnospirales;f__Lachnospiraceae;g__Dorea;s__Dorea formicigenerans	99.42	0	1	1	1	1	1	1	0	1	1	1	1	1	1	1	1	1	1	1	1	1	1
HRGM_Genome_2424	KIJ_genome_2671	d__Bacteria;p__Firmicutes_A;c__Clostridia;o__Lachnospirales;f__Lachnospiraceae;g__Dorea;s__Dorea formicigenerans	95.9	0.584	1	1	1	1	1	1	0	1	1	1	1	1	1	1	1	1	1	1	1	1	1
HRGM_Genome_2426	GUT_GENOME000141	d__Bacteria;p__Firmicutes_A;c__Clostridia;o__Oscillospirales;f__Acutalibacteraceae;g__GCA-900066995;s__GCA-900066995 sp900291955	99.33	0.34	1	1	1	1	1	1	1	1	1	1	1	1	1	1	1	1	1	1	1	1	0
HRGM_Genome_2442	KIJ_genome_11718	d__Bacteria;p__Firmicutes_A;c__Clostridia;o__Lachnospirales;f__Lachnospiraceae;g__Lachnospira;s__	95.67	0	1	1	1	1	1	1	1	1	1	1	1	1	1	1	1	1	1	1	1	1	0
HRGM_Genome_2443	KIJ_genome_6234	d__Bacteria;p__Firmicutes_A;c__Clostridia;o__Lachnospirales;f__Lachnospiraceae;g__Lachnospira;s__	98.65	0	1	1	1	1	1	1	1	1	1	1	1	1	1	1	1	1	0	1	1	1	1
HRGM_Genome_2444	KIJ_genome_22799	d__Bacteria;p__Bacteroidota;c__Bacteroidia;o__Flavobacteriales;f__UBA1820;g__UBA1820;s__	99.26	0	1	1	1	1	1	1	0	1	1	1	1	1	1	1	1	1	1	1	1	1	1
HRGM_Genome_2445	GUT_GENOME010812	d__Bacteria;p__Bacteroidota;c__Bacteroidia;o__Flavobacteriales;f__UBA1820;g__UBA1820;s__UBA1820 sp002314265	98.53	0	1	1	1	1	1	1	1	1	1	1	1	1	1	1	1	1	1	1	1	1	0
HRGM_Genome_2446	GUT_GENOME248633	d__Bacteria;p__Bacteroidota;c__Bacteroidia;o__Flavobacteriales;f__UBA1820;g__UBA1820;s__	90.44	0	1	1	1	1	1	1	1	1	1	1	1	1	1	1	0	1	1	1	1	1	1
HRGM_Genome_2447	KIJ_genome_5900	d__Bacteria;p__Bacteroidota;c__Bacteroidia;o__Bacteroidales;f__UBA11471;g__UBA11471;s__	99.24	0.377	1	1	1	1	1	1	1	1	1	1	1	1	1	1	1	1	1	1	1	1	0
HRGM_Genome_2448	GUT_GENOME254063	d__Bacteria;p__Bacteroidota;c__Bacteroidia;o__Bacteroidales;f__UBA11471;g__UBA11471;s__	97.82	0.01	1	1	1	1	1	1	0	1	1	1	1	1	1	1	1	1	1	1	1	1	1
HRGM_Genome_2449	GUT_GENOME254490	d__Bacteria;p__Bacteroidota;c__Bacteroidia;o__Bacteroidales;f__UBA11471;g__UBA11471;s__	88.81	0.38	1	1	0	1	1	1	1	1	1	1	0	1	1	1	1	1	0	1	1	1	3
HRGM_Genome_2450	KIJ_genome_9741	d__Bacteria;p__Firmicutes_A;c__Clostridia;o__Oscillospirales;f__Acutalibacteraceae;g__;s__	98.65	0	1	1	1	1	1	1	1	1	1	1	1	1	1	1	1	1	1	1	1	1	0
HRGM_Genome_2451	KIJ_genome_28597	d__Bacteria;p__Firmicutes_A;c__Clostridia;o__Oscillospirales;f__Acutalibacteraceae;g__;s__	93.28	0.155	1	1	1	1	1	1	0	1	1	1	0	1	1	1	1	1	1	1	1	1	2
HRGM_Genome_2452	KIJ_genome_20354	d__Bacteria;p__Firmicutes_A;c__Clostridia;o__Lachnospirales;f__Lachnospiraceae;g__Blautia_A;s__	98.49	0.949	1	1	1	1	1	1	0	1	1	1	1	1	1	1	1	1	0	1	1	1	2
HRGM_Genome_2453	KIJ_genome_10506	d__Bacteria;p__Firmicutes_A;c__Clostridia;o__Christensenellales;f__CAG-138;g__UBA1685;s__UBA1685 sp002320595	98.38	0	1	1	1	1	1	1	0	1	1	0	1	1	1	1	1	1	1	1	1	1	2
HRGM_Genome_2454	GUT_GENOME102728	d__Bacteria;p__Firmicutes_A;c__Clostridia;o__Christensenellales;f__CAG-138;g__UBA1685;s__	97.31	0	1	1	0	1	1	1	0	1	1	0	1	1	1	1	1	1	1	1	1	1	3
HRGM_Genome_2456	KIJ_genome_12500	d__Bacteria;p__Firmicutes_A;c__Clostridia;o__Christensenellales;f__QALW01;g__;s__	97.9	0.699	1	0	0	1	0	0	0	1	1	0	0	1	1	1	1	1	1	1	1	1	7
HRGM_Genome_2457	KIJ_genome_28521	d__Bacteria;p__Bacteroidota;c__Bacteroidia;o__Bacteroidales;f__Rikenellaceae;g__Alistipes_A;s__	97.8	0.48	1	1	1	1	1	1	0	1	1	1	1	1	0	1	1	1	1	1	1	1	2
HRGM_Genome_2458	GUT_GENOME011719	d__Bacteria;p__Proteobacteria;c__Gammaproteobacteria;o__Burkholderiales;f__Burkholderiaceae;g__Duodenibacillus;s__	97.4	0.62	1	0	0	0	0	1	0	1	1	1	1	1	1	1	1	1	0	1	1	1	6
HRGM_Genome_2459	GUT_GENOME286122	d__Bacteria;p__Proteobacteria;c__Gammaproteobacteria;o__Burkholderiales;f__Burkholderiaceae;g__Duodenibacillus;s__	96.74	0.24	1	0	0	0	1	1	0	1	1	1	0	1	1	1	1	1	0	1	1	1	6
HRGM_Genome_2460	GUT_GENOME046070	d__Bacteria;p__Firmicutes_A;c__Clostridia;o__Christensenellales;f__;g__;s__	94.76	0	1	1	1	1	1	0	0	1	1	1	1	1	1	1	1	1	1	1	1	1	2
HRGM_Genome_2461	GUT_GENOME014725	d__Bacteria;p__Firmicutes_A;c__Clostridia;o__Christensenellales;f__CAG-138;g__PeH17;s__PeH17 sp000435055	97.18	0.72	1	0	0	0	0	0	0	0	0	0	0	0	0	1	1	1	1	0	1	0	14
HRGM_Genome_2462	GUT_GENOME244587	d__Bacteria;p__Firmicutes_A;c__Clostridia;o__Oscillospirales;f__Oscillospiraceae;g__UBA5446;s__	95.64	0.02	1	0	0	0	0	1	0	0	1	1	1	0	1	1	1	1	1	1	1	1	7
HRGM_Genome_2463	KIJ_genome_25141	d__Bacteria;p__Firmicutes_A;c__Clostridia;o__Oscillospirales;f__Oscillospiraceae;g__UBA5446;s__	95.63	0.671	1	0	0	1	0	1	0	0	1	1	1	0	1	1	1	1	1	1	1	1	6
HRGM_Genome_2464	KIJ_genome_24131	d__Bacteria;p__Firmicutes_A;c__Clostridia;o__Oscillospirales;f__Oscillospiraceae;g__UBA5446;s__	94.93	0.02	1	0	0	0	1	1	0	0	1	1	1	0	1	1	1	1	1	1	1	1	6
HRGM_Genome_2465	KIJ_genome_11409	d__Bacteria;p__Firmicutes_A;c__Clostridia;o__Oscillospirales;f__Oscillospiraceae;g__UBA5446;s__	95.63	0.492	1	0	0	1	0	0	0	0	1	1	1	0	1	1	1	1	1	1	1	1	7
HRGM_Genome_2466	GUT_GENOME282994	d__Bacteria;p__Firmicutes_A;c__Clostridia;o__Oscillospirales;f__Oscillospiraceae;g__UBA5446;s__	95.41	0.06	1	0	0	0	0	1	0	0	1	1	1	0	1	1	1	1	1	1	1	1	7
HRGM_Genome_2467	GUT_GENOME131843	d__Bacteria;p__Firmicutes_A;c__Clostridia;o__Oscillospirales;f__Oscillospiraceae;g__UBA5446;s__	94.97	0.94	1	0	0	0	0	1	0	0	1	1	1	0	1	1	1	1	1	1	1	1	7
HRGM_Genome_2468	KIJ_genome_372	d__Bacteria;p__Firmicutes_A;c__Clostridia;o__Oscillospirales;f__Oscillospiraceae;g__UBA5446;s__	94.07	0	1	0	0	1	0	1	0	0	1	1	1	0	1	1	1	1	1	1	1	1	6
HRGM_Genome_2472	GUT_GENOME173869	d__Bacteria;p__Firmicutes_A;c__Clostridia;o__Oscillospirales;f__Oscillospiraceae;g__UBA5446;s__	94.63	0.67	1	0	0	1	0	1	0	0	1	1	1	0	1	1	1	1	1	1	1	1	6
HRGM_Genome_2473	GUT_GENOME140104	d__Bacteria;p__Firmicutes_A;c__Clostridia;o__Lachnospirales;f__Lachnospiraceae;g__;s__	96.52	0.32	1	0	1	1	0	1	1	1	1	1	1	1	1	1	1	1	1	1	1	1	2
HRGM_Genome_2477	GUT_GENOME236325	d__Bacteria;p__Firmicutes_A;c__Clostridia;o__4C28d-15;f__CAG-314;g__CAG-1435;s__CAG-1435 sp003537755	93.15	0.03	1	0	0	0	0	0	0	0	0	0	0	0	0	1	1	1	0	1	1	0	14
HRGM_Genome_2479	GUT_GENOME201393	d__Bacteria;p__Cyanobacteria;c__Vampirovibrionia;o__Gastranaerophilales;f__Gastranaerophilaceae;g__CAG-196;s__CAG-196 sp002102975	89.74	0.28	1	1	0	1	1	1	0	1	1	0	0	1	1	1	1	1	1	1	1	1	4
HRGM_Genome_2480	GUT_GENOME127701	d__Bacteria;p__Firmicutes_A;c__Clostridia;o__Christensenellales;f__Christensenellaceae;g__;s__	93.84	1.4	1	0	1	1	0	0	0	1	1	1	1	1	1	1	1	1	1	1	1	1	4
HRGM_Genome_2481	KIJ_genome_8260	d__Bacteria;p__Bacteroidota;c__Bacteroidia;o__Bacteroidales;f__Rikenellaceae;g__Alistipes_A;s__	100	0.48	1	1	1	1	1	0	1	1	1	1	1	1	1	1	1	1	1	1	1	1	1
HRGM_Genome_2482	GUT_GENOME256509	d__Bacteria;p__Bacteroidota;c__Bacteroidia;o__Bacteroidales;f__Rikenellaceae;g__Alistipes_A;s__	99.04	0.48	1	1	1	1	1	0	1	1	1	1	1	1	1	1	1	1	1	1	1	1	1
HRGM_Genome_2483	KIJ_genome_20133	d__Bacteria;p__Cyanobacteria;c__Vampirovibrionia;o__Gastranaerophilales;f__Gastranaerophilaceae;g__QAMI01;s__	88.88	0.854	1	1	0	1	1	1	0	1	1	0	0	1	1	1	1	1	1	1	1	1	4
HRGM_Genome_2484	GUT_GENOME013942	d__Bacteria;p__Firmicutes_A;c__Clostridia;o__Oscillospirales;f__CAG-272;g__CAG-724;s__CAG-724 sp003524145	88.81	0	1	0	0	0	0	1	0	1	0	0	0	1	0	1	1	1	1	1	1	1	9
HRGM_Genome_2487	KIJ_genome_12063	d__Bacteria;p__Actinobacteriota;c__Coriobacteriia;o__Coriobacteriales;f__Eggerthellaceae;g__;s__	88.52	1.747	1	1	0	0	0	1	0	0	1	1	1	0	0	1	1	1	1	1	1	1	7
HRGM_Genome_2488	GUT_GENOME284201	d__Bacteria;p__Actinobacteriota;c__Coriobacteriia;o__Coriobacteriales;f__Eggerthellaceae;g__;s__	95.73	1.61	1	1	1	1	0	1	0	1	1	1	1	1	1	1	1	1	1	1	1	1	2
HRGM_Genome_2489	GUT_GENOME018196	d__Bacteria;p__Actinobacteriota;c__Coriobacteriia;o__Coriobacteriales;f__Eggerthellaceae;g__;s__	100	0	1	0	1	1	0	1	0	1	1	1	1	1	1	1	1	1	1	1	1	1	3
HRGM_Genome_2491	GUT_GENOME033875	d__Bacteria;p__Cyanobacteria;c__Vampirovibrionia;o__Gastranaerophilales;f__Gastranaerophilaceae;g__Zag1;s__Zag1 sp000437435	88.89	1.28	1	1	0	1	1	1	0	1	1	0	0	1	1	1	1	1	1	1	1	1	4
HRGM_Genome_2492	KIJ_genome_20696	d__Bacteria;p__Cyanobacteria;c__Vampirovibrionia;o__Gastranaerophilales;f__Gastranaerophilaceae;g__Zag1;s__Zag1 sp000438175	89.74	0.854	1	1	0	1	1	1	0	1	1	0	0	1	1	1	1	1	1	1	1	1	4
HRGM_Genome_2494	GUT_GENOME010056	d__Bacteria;p__Cyanobacteria;c__Vampirovibrionia;o__Gastranaerophilales;f__Gastranaerophilaceae;g__Zag1;s__Zag1 sp000433095	89.74	0.85	1	1	0	1	1	0	0	1	1	0	0	1	1	1	1	1	1	1	1	1	5
HRGM_Genome_2495	GUT_GENOME102790	d__Bacteria;p__Cyanobacteria;c__Vampirovibrionia;o__Gastranaerophilales;f__Gastranaerophilaceae;g__Zag1;s__	88.03	0.85	1	1	0	1	1	1	0	1	1	0	0	1	1	1	1	1	1	1	1	1	4
HRGM_Genome_2496	GUT_GENOME109093	d__Bacteria;p__Cyanobacteria;c__Vampirovibrionia;o__Gastranaerophilales;f__Gastranaerophilaceae;g__Zag1;s__	88.03	1.28	1	1	0	1	1	0	0	1	1	0	0	1	1	1	1	1	1	1	1	1	5
HRGM_Genome_2497	GUT_GENOME007807	d__Bacteria;p__Cyanobacteria;c__Vampirovibrionia;o__Gastranaerophilales;f__Gastranaerophilaceae;g__Zag1;s__Zag1 sp001917115	88.89	0.85	1	1	0	1	1	0	0	1	1	0	0	0	1	1	1	1	1	1	1	1	6
HRGM_Genome_2499	GUT_GENOME115359	d__Bacteria;p__Cyanobacteria;c__Vampirovibrionia;o__Gastranaerophilales;f__Gastranaerophilaceae;g__Zag1;s__	89.74	0.85	1	1	0	1	1	0	0	1	1	0	0	0	1	1	1	1	1	1	1	1	6
HRGM_Genome_2500	GUT_GENOME024688	d__Bacteria;p__Firmicutes_A;c__Clostridia;o__4C28d-15;f__CAG-917;g__CAG-475;s__CAG-475 sp000434435	85.46	0	1	1	0	0	0	0	0	1	1	0	0	1	1	1	1	1	0	1	1	1	8
HRGM_Genome_2501	GUT_GENOME133961	d__Bacteria;p__Firmicutes_A;c__Clostridia;o__4C28d-15;f__CAG-917;g__CAG-475;s__	85.23	0	1	1	0	0	0	0	0	1	1	0	0	1	1	1	1	1	0	0	1	1	9
HRGM_Genome_2502	GUT_GENOME245894	d__Bacteria;p__Firmicutes_A;c__Clostridia;o__4C28d-15;f__CAG-917;g__CAG-475;s__	85.46	0	1	1	0	0	0	0	0	1	1	0	0	1	1	1	1	1	1	1	1	1	7
HRGM_Genome_2503	GUT_GENOME011129	d__Bacteria;p__Firmicutes_A;c__Clostridia;o__4C28d-15;f__CAG-917;g__CAG-475;s__	86.17	0	1	0	0	0	1	0	0	1	1	0	0	1	1	1	1	1	1	1	1	1	7
HRGM_Genome_2507	GUT_GENOME115723	d__Bacteria;p__Firmicutes_A;c__Clostridia;o__4C28d-15;f__CAG-917;g__CAG-475;s__	85.46	0	1	0	0	1	0	0	0	1	1	0	0	1	1	1	1	1	0	1	1	1	8
HRGM_Genome_2508	GUT_GENOME220383	d__Bacteria;p__Firmicutes_A;c__Clostridia;o__4C28d-15;f__CAG-917;g__CAG-475;s__	86.13	0.02	1	0	1	0	0	0	0	1	1	0	0	1	1	1	1	1	0	0	1	1	9
HRGM_Genome_2512	KIJ_genome_20630	d__Bacteria;p__Bacteroidota;c__Bacteroidia;o__Bacteroidales;f__Rikenellaceae;g__Alistipes;s__	99.51	0.961	1	0	0	0	0	1	0	0	1	1	1	0	0	1	1	1	1	1	1	1	8
HRGM_Genome_2513	GUT_GENOME000586	d__Bacteria;p__Firmicutes_A;c__Clostridia;o__Eubacteriales;f__Eubacteriaceae;g__Eubacterium;s__Eubacterium callanderi	99.3	0	1	1	1	1	1	1	1	1	1	1	1	1	1	1	1	1	1	1	1	1	0
HRGM_Genome_2514	KIJ_genome_18562	d__Bacteria;p__Firmicutes_A;c__Clostridia;o__Eubacteriales;f__Eubacteriaceae;g__Eubacterium;s__Eubacterium limosum	97.88	0	1	1	1	1	1	1	1	1	1	1	1	1	1	1	1	1	1	1	1	1	0
HRGM_Genome_2515	GUT_GENOME001312	d__Bacteria;p__Firmicutes_A;c__Clostridia;o__Eubacteriales;f__Eubacteriaceae;g__Eubacterium;s__Eubacterium limosum_A	99.3	0	1	1	1	1	1	1	1	1	1	1	1	1	1	1	1	1	1	1	1	1	0
HRGM_Genome_2516	KIJ_genome_16326	d__Bacteria;p__Firmicutes_A;c__Clostridia;o__Oscillospirales;f__Ruminococcaceae;g__UBA866;s__	97.98	0	1	1	1	1	1	1	0	1	1	1	1	1	1	1	1	1	0	1	1	1	2
HRGM_Genome_2517	GUT_GENOME000518	d__Bacteria;p__Firmicutes_A;c__Clostridia;o__Oscillospirales;f__Oscillospiraceae;g__Flavonifractor;s__Flavonifractor plautii	99.33	0.13	1	1	1	1	1	1	0	1	1	1	1	1	1	1	1	1	1	1	1	1	1
HRGM_Genome_2522	GUT_GENOME158821	d__Bacteria;p__Firmicutes_A;c__Clostridia;o__Oscillospirales;f__Oscillospiraceae;g__Flavonifractor;s__	91.95	0.67	1	1	1	1	1	1	1	1	1	1	1	1	1	1	1	1	1	1	1	1	0
HRGM_Genome_2523	GUT_GENOME243824	d__Bacteria;p__Firmicutes_A;c__Clostridia;o__Oscillospirales;f__Oscillospiraceae;g__Flavonifractor;s__	99.33	0	1	1	1	1	1	1	0	1	1	1	1	1	1	1	1	1	1	1	1	1	1
HRGM_Genome_2524	GUT_GENOME246461	d__Bacteria;p__Firmicutes_A;c__Clostridia;o__Oscillospirales;f__Oscillospiraceae;g__Flavonifractor;s__	92.39	0.67	1	1	0	1	1	1	0	1	1	1	1	1	1	1	1	1	1	1	1	1	2
HRGM_Genome_2526	GUT_GENOME000271	d__Bacteria;p__Firmicutes_A;c__Clostridia;o__Oscillospirales;f__Oscillospiraceae;g__Pseudoflavonifractor;s__Pseudoflavonifractor capillosus	96.31	0	1	1	1	1	1	1	0	1	1	1	1	1	1	1	1	1	1	1	1	1	1
HRGM_Genome_2527	KIJ_genome_2942	d__Bacteria;p__Bacteroidota;c__Bacteroidia;o__Bacteroidales;f__Rikenellaceae;g__Alistipes;s__Alistipes sp002362235	99.03	0.16	1	0	0	0	0	0	0	0	0	0	0	0	0	1	1	1	1	0	1	0	14
HRGM_Genome_2528	KIJ_genome_4043	d__Bacteria;p__Firmicutes_A;c__Clostridia;o__Lachnospirales;f__Lachnospiraceae;g__Tyzzerella;s__Tyzzerella nexilis	92.34	0.949	1	1	1	1	1	1	1	1	1	1	1	1	1	1	1	1	1	1	1	1	0
HRGM_Genome_2529	KIJ_genome_6152	d__Bacteria;p__Firmicutes_A;c__Clostridia;o__Lachnospirales;f__Lachnospiraceae;g__Tyzzerella;s__Tyzzerella nexilis	96.36	1.265	1	1	1	1	1	1	1	1	1	1	1	1	1	1	1	1	1	1	1	1	0
HRGM_Genome_2530	KIJ_genome_5078	d__Bacteria;p__Firmicutes_A;c__Clostridia;o__Lachnospirales;f__Lachnospiraceae;g__Tyzzerella;s__Tyzzerella nexilis	97.46	0.632	1	1	1	1	1	1	1	0	1	1	1	1	1	1	1	1	1	1	1	1	1
HRGM_Genome_2532	KIJ_genome_20113	d__Bacteria;p__Firmicutes_A;c__Clostridia;o__Lachnospirales;f__Lachnospiraceae;g__Tyzzerella;s__Tyzzerella nexilis	97.88	0.316	1	1	1	1	1	1	1	1	1	1	1	1	1	1	1	1	1	1	1	1	0
HRGM_Genome_2534	GUT_GENOME000718	d__Bacteria;p__Firmicutes_A;c__Clostridia;o__Lachnospirales;f__Lachnospiraceae;g__Tyzzerella;s__Tyzzerella nexilis	99.37	0	1	1	1	1	1	1	1	1	1	1	1	1	1	1	1	1	1	1	1	1	0
HRGM_Genome_2535	KIJ_genome_27141	d__Bacteria;p__Firmicutes_A;c__Clostridia;o__Lachnospirales;f__Lachnospiraceae;g__Tyzzerella;s__Tyzzerella nexilis	90.53	0.632	1	1	0	1	1	1	1	1	1	1	1	1	1	1	1	1	1	1	1	1	1
HRGM_Genome_2536	KIJ_genome_26007	d__Bacteria;p__Firmicutes_A;c__Clostridia;o__Lachnospirales;f__Lachnospiraceae;g__Tyzzerella;s__Tyzzerella nexilis	94.67	1.265	1	1	1	1	1	1	1	1	1	1	1	1	1	1	1	1	1	1	1	1	0
HRGM_Genome_2537	KIJ_genome_7118	d__Bacteria;p__Proteobacteria;c__Gammaproteobacteria;o__Burkholderiales;f__Burkholderiaceae;g__Sutterella;s__	90.99	0	1	0	0	1	0	0	0	0	1	0	0	1	0	1	0	1	0	0	1	1	12
HRGM_Genome_2538	KIJ_genome_2422	d__Bacteria;p__Bacteroidota;c__Bacteroidia;o__Bacteroidales;f__Bacteroidaceae;g__Prevotella;s__Prevotella sp000434515	93.24	1.351	1	1	1	1	1	0	1	1	1	1	1	1	1	1	1	1	1	1	1	1	1
HRGM_Genome_2539	KIJ_genome_12678	d__Bacteria;p__Bacteroidota;c__Bacteroidia;o__Bacteroidales;f__Bacteroidaceae;g__Prevotella;s__Prevotella copri_A	97.46	0.52	1	1	1	1	1	1	1	1	1	1	1	1	1	1	1	1	1	1	1	1	0
HRGM_Genome_2541	KIJ_genome_12184	d__Bacteria;p__Bacteroidota;c__Bacteroidia;o__Bacteroidales;f__Bacteroidaceae;g__Prevotella;s__Prevotella copri	90.83	0.844	1	1	0	1	1	1	1	1	1	1	1	1	0	1	1	1	1	0	1	1	3
HRGM_Genome_2542	KIJ_genome_20884	d__Bacteria;p__Bacteroidota;c__Bacteroidia;o__Bacteroidales;f__Bacteroidaceae;g__Prevotella;s__Prevotella copri	95.84	1.126	1	1	1	1	1	0	1	1	1	1	1	1	1	1	1	1	1	1	1	1	1
HRGM_Genome_2543	KIJ_genome_1680	d__Bacteria;p__Bacteroidota;c__Bacteroidia;o__Bacteroidales;f__Bacteroidaceae;g__Prevotella;s__Prevotella copri_A	97.97	0.337	1	1	1	1	1	1	1	1	1	1	1	1	1	1	1	1	1	1	1	1	0
HRGM_Genome_2545	KIJ_genome_11341	d__Bacteria;p__Bacteroidota;c__Bacteroidia;o__Bacteroidales;f__Bacteroidaceae;g__Prevotella;s__Prevotella copri	98.64	0.675	1	1	1	1	1	0	1	1	1	1	1	1	1	1	1	1	1	1	1	1	1
HRGM_Genome_2546	KIJ_genome_26423	d__Bacteria;p__Bacteroidota;c__Bacteroidia;o__Bacteroidales;f__Bacteroidaceae;g__Prevotella;s__Prevotella sp900313215	98	1.351	1	1	1	1	1	0	0	1	1	1	1	1	1	1	1	1	0	1	1	1	3
HRGM_Genome_2548	KIJ_genome_23873	d__Bacteria;p__Bacteroidota;c__Bacteroidia;o__Bacteroidales;f__Bacteroidaceae;g__Prevotella;s__Prevotella copri	94.83	0.337	1	1	1	1	1	0	1	1	1	1	1	1	1	1	1	1	1	1	1	1	1
HRGM_Genome_2549	KIJ_genome_27660	d__Bacteria;p__Bacteroidota;c__Bacteroidia;o__Bacteroidales;f__Bacteroidaceae;g__Prevotella;s__Prevotella copri	98.47	1.211	1	1	1	1	1	0	1	1	1	1	1	1	1	1	1	1	1	1	1	1	1
HRGM_Genome_2550	KIJ_genome_3886	d__Bacteria;p__Bacteroidota;c__Bacteroidia;o__Bacteroidales;f__Bacteroidaceae;g__Prevotella;s__Prevotella copri	97.65	0.675	1	1	1	1	1	0	1	1	1	1	1	1	1	1	1	1	1	1	1	1	1
HRGM_Genome_2551	KIJ_genome_23087	d__Bacteria;p__Bacteroidota;c__Bacteroidia;o__Bacteroidales;f__Bacteroidaceae;g__Prevotella;s__Prevotella sp900313215	86.7	0.737	1	1	1	1	1	0	1	1	1	0	1	1	1	1	1	1	0	1	1	1	3
HRGM_Genome_2555	KIJ_genome_17701	d__Bacteria;p__Bacteroidota;c__Bacteroidia;o__Bacteroidales;f__Bacteroidaceae;g__Prevotella;s__Prevotella sp000434515	98.47	1.013	1	1	1	1	1	0	1	1	1	1	1	1	1	1	1	1	1	1	1	1	1
HRGM_Genome_2556	KIJ_genome_3052	d__Bacteria;p__Bacteroidota;c__Bacteroidia;o__Bacteroidales;f__Bacteroidaceae;g__Prevotella;s__Prevotella copri	97.63	1.801	1	1	1	1	1	0	1	1	1	1	1	1	1	1	1	1	1	1	1	1	1
HRGM_Genome_2557	KIJ_genome_12706	d__Bacteria;p__Bacteroidota;c__Bacteroidia;o__Bacteroidales;f__Bacteroidaceae;g__Prevotella;s__Prevotella sp900313215	97.38	0.844	1	1	1	1	1	0	1	1	1	1	1	1	1	1	1	1	0	1	1	1	2
HRGM_Genome_2558	KIJ_genome_21596	d__Bacteria;p__Bacteroidota;c__Bacteroidia;o__Bacteroidales;f__Bacteroidaceae;g__Prevotella;s__Prevotella copri	95.96	0.675	1	1	1	1	1	0	1	1	1	1	1	1	1	1	1	1	0	1	1	1	2
HRGM_Genome_2560	KIJ_genome_4051	d__Bacteria;p__Bacteroidota;c__Bacteroidia;o__Bacteroidales;f__Bacteroidaceae;g__Prevotella;s__	98.31	1.314	1	1	1	1	1	0	1	1	1	1	1	1	1	1	1	1	1	1	1	1	1
HRGM_Genome_2562	KIJ_genome_10525	d__Bacteria;p__Bacteroidota;c__Bacteroidia;o__Bacteroidales;f__Bacteroidaceae;g__Prevotella;s__Prevotella sp900313215	98.31	0.506	1	1	1	1	1	0	1	1	1	1	1	1	1	1	1	1	0	1	1	1	2
HRGM_Genome_2563	KIJ_genome_2565	d__Bacteria;p__Bacteroidota;c__Bacteroidia;o__Bacteroidales;f__Bacteroidaceae;g__Prevotella;s__Prevotella copri	97.86	1.463	1	1	1	1	1	0	1	1	1	1	1	1	1	1	1	1	1	1	1	1	1
HRGM_Genome_2564	KIJ_genome_24717	d__Bacteria;p__Bacteroidota;c__Bacteroidia;o__Bacteroidales;f__Bacteroidaceae;g__Prevotella;s__Prevotella copri	98.45	0.675	1	1	1	1	1	0	1	1	1	1	1	1	1	1	1	1	1	1	1	1	1
HRGM_Genome_2565	KIJ_genome_12567	d__Bacteria;p__Bacteroidota;c__Bacteroidia;o__Bacteroidales;f__Bacteroidaceae;g__Prevotella;s__Prevotella copri	97.01	1.351	1	1	1	1	1	1	1	1	1	1	1	1	1	1	1	1	1	1	1	1	0
HRGM_Genome_2566	KIJ_genome_8577	d__Bacteria;p__Bacteroidota;c__Bacteroidia;o__Bacteroidales;f__Bacteroidaceae;g__Prevotella;s__Prevotella copri	96.17	0.619	1	1	1	1	1	0	1	1	1	1	1	1	1	1	1	1	0	1	1	1	2
HRGM_Genome_2567	KIJ_genome_18010	d__Bacteria;p__Bacteroidota;c__Bacteroidia;o__Bacteroidales;f__Bacteroidaceae;g__Prevotella;s__Prevotella copri	93.24	1.689	1	1	1	1	1	0	1	1	1	1	1	1	1	1	1	1	1	0	1	1	2
HRGM_Genome_2568	KIJ_genome_28312	d__Bacteria;p__Bacteroidota;c__Bacteroidia;o__Bacteroidales;f__Bacteroidaceae;g__Prevotella;s__	97.8	1.351	1	1	1	1	1	1	1	1	1	1	1	1	1	1	1	1	1	1	1	1	0
HRGM_Genome_2569	KIJ_genome_28004	d__Bacteria;p__Bacteroidota;c__Bacteroidia;o__Bacteroidales;f__Bacteroidaceae;g__Prevotella;s__Prevotella copri	98.31	0.675	1	1	1	1	1	0	1	1	1	1	1	1	1	1	1	1	1	1	1	1	1
HRGM_Genome_2571	KIJ_genome_4580	d__Bacteria;p__Bacteroidota;c__Bacteroidia;o__Bacteroidales;f__Bacteroidaceae;g__Prevotella;s__Prevotella copri_A	97.8	1.351	1	1	1	1	1	0	1	1	1	1	1	1	1	1	1	1	1	1	1	1	1
HRGM_Genome_2573	GUT_GENOME239747	d__Bacteria;p__Bacteroidota;c__Bacteroidia;o__Bacteroidales;f__Bacteroidaceae;g__Prevotella;s__Prevotella copri_A	98.14	1.46	1	1	1	1	1	1	1	1	1	1	1	1	1	1	1	1	1	1	1	1	0
HRGM_Genome_2574	GUT_GENOME024079	d__Bacteria;p__Bacteroidota;c__Bacteroidia;o__Bacteroidales;f__Bacteroidaceae;g__Prevotella;s__Prevotella sp000436035	98.14	0.56	1	1	1	1	1	0	1	1	1	1	1	1	1	1	1	1	1	1	1	1	1
HRGM_Genome_2575	KIJ_genome_23731	d__Bacteria;p__Bacteroidota;c__Bacteroidia;o__Bacteroidales;f__Bacteroidaceae;g__Prevotella;s__Prevotella copri	88.95	1.82	1	0	1	0	0	0	1	1	1	0	1	1	0	1	1	1	1	0	1	1	7
HRGM_Genome_2576	KIJ_genome_16899	d__Bacteria;p__Bacteroidota;c__Bacteroidia;o__Bacteroidales;f__Bacteroidaceae;g__Prevotella;s__Prevotella copri	98.64	0.675	1	1	1	1	1	0	1	1	1	1	1	1	1	1	1	1	1	1	1	1	1
HRGM_Genome_2577	KIJ_genome_15060	d__Bacteria;p__Bacteroidota;c__Bacteroidia;o__Bacteroidales;f__Bacteroidaceae;g__Prevotella;s__Prevotella copri	97.29	1.013	1	1	1	1	1	0	1	1	1	1	1	1	1	1	1	1	1	1	1	1	1
HRGM_Genome_2578	GUT_GENOME275692	d__Bacteria;p__Bacteroidota;c__Bacteroidia;o__Bacteroidales;f__Bacteroidaceae;g__Prevotella;s__	97.3	1.03	1	1	1	1	1	0	1	1	1	1	1	1	1	1	1	1	1	1	1	1	1
HRGM_Genome_2579	KIJ_genome_13463	d__Bacteria;p__Bacteroidota;c__Bacteroidia;o__Bacteroidales;f__Bacteroidaceae;g__Prevotella;s__Prevotella sp900313215	97.52	0.45	1	1	1	1	1	0	1	1	1	1	1	1	1	1	1	1	0	1	1	1	2
HRGM_Genome_2580	KIJ_genome_1879	d__Bacteria;p__Bacteroidota;c__Bacteroidia;o__Bacteroidales;f__Bacteroidaceae;g__Prevotella;s__Prevotella copri	97.52	1.52	1	1	0	1	1	0	1	1	1	1	1	1	1	1	1	1	1	1	1	1	2
HRGM_Genome_2586	KIJ_genome_26301	d__Bacteria;p__Bacteroidota;c__Bacteroidia;o__Bacteroidales;f__Bacteroidaceae;g__Prevotella;s__	97.63	1.858	1	1	1	1	1	1	1	1	1	1	1	1	1	1	1	1	1	1	1	1	0
HRGM_Genome_2587	KIJ_genome_15874	d__Bacteria;p__Bacteroidota;c__Bacteroidia;o__Bacteroidales;f__Bacteroidaceae;g__Prevotella;s__Prevotella copri	98.64	1.013	1	1	1	1	1	1	1	1	1	1	1	1	1	1	1	1	1	1	1	1	0
HRGM_Genome_2588	GUT_GENOME001773	d__Bacteria;p__Bacteroidota;c__Bacteroidia;o__Bacteroidales;f__Bacteroidaceae;g__Prevotella;s__Prevotella sp000434515	98.14	1.52	1	1	1	1	1	0	1	1	1	1	1	1	1	1	1	1	1	1	1	1	1
HRGM_Genome_2589	GUT_GENOME126659	d__Bacteria;p__Bacteroidota;c__Bacteroidia;o__Bacteroidales;f__Bacteroidaceae;g__Prevotella;s__	96.62	1.01	1	1	1	1	1	0	1	1	1	1	1	1	1	1	1	1	1	1	1	1	1
HRGM_Genome_2590	GUT_GENOME019335	d__Bacteria;p__Bacteroidota;c__Bacteroidia;o__Bacteroidales;f__Bacteroidaceae;g__Prevotella;s__	97.65	1.69	1	1	1	1	1	1	1	1	1	1	1	1	1	1	1	1	1	1	1	1	0
HRGM_Genome_2591	GUT_GENOME108259	d__Bacteria;p__Bacteroidota;c__Bacteroidia;o__Bacteroidales;f__Bacteroidaceae;g__Prevotella;s__Prevotella sp900313215	97.97	0.51	1	1	1	1	1	0	1	1	1	1	1	1	1	1	1	1	1	1	1	1	1
HRGM_Genome_2595	GUT_GENOME073885	d__Bacteria;p__Bacteroidota;c__Bacteroidia;o__Bacteroidales;f__Bacteroidaceae;g__Prevotella;s__	97.3	0.17	1	1	1	1	1	0	1	1	1	1	1	1	1	1	1	1	0	1	1	1	2
HRGM_Genome_2596	KIJ_genome_494	d__Bacteria;p__Firmicutes_A;c__Clostridia;o__Lachnospirales;f__Lachnospiraceae;g__UBA7096;s__UBA7096 sp002492425	99.32	0	1	1	1	1	1	1	0	1	1	1	1	1	1	1	1	1	1	1	1	1	1
HRGM_Genome_2597	KIJ_genome_12045	d__Bacteria;p__Firmicutes_A;c__Clostridia;o__Lachnospirales;f__Lachnospiraceae;g__UBA7096;s__	95.97	0	1	1	1	1	1	1	1	1	1	1	1	1	1	1	1	1	1	1	1	1	0
HRGM_Genome_2598	GUT_GENOME244875	d__Bacteria;p__Firmicutes_A;c__Clostridia;o__Lachnospirales;f__Lachnospiraceae;g__UBA7096;s__	92.9	1.12	1	1	1	1	1	1	1	1	1	1	1	1	1	1	1	1	1	1	1	1	0
HRGM_Genome_2600	GUT_GENOME117212	d__Bacteria;p__Firmicutes_A;c__Clostridia;o__Lachnospirales;f__Lachnospiraceae;g__UBA7096;s__	91.46	0.67	1	1	1	1	1	0	1	1	1	1	1	1	1	1	1	1	1	1	1	1	1
HRGM_Genome_2601	KIJ_genome_12738	d__Bacteria;p__Firmicutes_A;c__Clostridia;o__Lachnospirales;f__Anaerotignaceae;g__;s__	98.65	0	1	1	0	1	1	1	0	1	1	1	1	1	1	1	1	1	1	1	1	1	2
HRGM_Genome_2602	KIJ_genome_20741	d__Bacteria;p__Firmicutes_A;c__Clostridia;o__Lachnospirales;f__Lachnospiraceae;g__Blautia_A;s__	98.44	0	1	1	1	1	1	1	0	1	1	1	1	1	1	1	1	1	0	1	1	1	2
HRGM_Genome_2603	KIJ_genome_8957	d__Bacteria;p__Firmicutes_A;c__Clostridia;o__Lachnospirales;f__Lachnospiraceae;g__Blautia_A;s__	95.65	0.158	1	1	1	1	1	1	0	1	1	1	1	1	1	1	1	1	0	1	1	1	2
HRGM_Genome_2604	KIJ_genome_10147	d__Bacteria;p__Firmicutes_A;c__Clostridia;o__Lachnospirales;f__Lachnospiraceae;g__Blautia_A;s__	98.73	0	1	1	1	1	1	1	0	1	1	1	1	1	1	1	1	1	0	1	1	1	2
HRGM_Genome_2605	GUT_GENOME194547	d__Bacteria;p__Firmicutes_A;c__Clostridia;o__Lachnospirales;f__Lachnospiraceae;g__Blautia_A;s__	97.72	0.32	1	1	1	1	1	1	0	1	1	1	0	1	1	1	1	1	0	1	1	1	3
HRGM_Genome_2606	KIJ_genome_28588	d__Bacteria;p__Firmicutes_A;c__Clostridia;o__Lachnospirales;f__;g__;s__	97.98	0.894	1	0	0	0	0	1	0	1	1	1	1	1	1	1	1	1	1	1	1	1	5
HRGM_Genome_2607	KIJ_genome_23411	d__Bacteria;p__Firmicutes_A;c__Clostridia;o__Oscillospirales;f__Ruminococcaceae;g__Phocea;s__Phocea massiliensis	95.3	0.671	1	0	0	0	0	1	0	0	1	0	0	0	0	1	1	1	0	0	1	1	12
HRGM_Genome_2608	GUT_GENOME103557	d__Bacteria;p__Firmicutes_A;c__Clostridia;o__Lachnospirales;f__Lachnospiraceae;g__Dorea;s__Dorea sp000433535	94.56	0	1	1	1	1	1	0	0	1	1	1	1	1	1	1	1	1	1	1	1	1	2
HRGM_Genome_2609	GUT_GENOME077706	d__Bacteria;p__Firmicutes_A;c__Clostridia;o__Lachnospirales;f__Lachnospiraceae;g__Dorea;s__	95.32	0	1	1	1	1	1	0	0	1	1	1	1	1	1	1	1	1	1	1	1	1	2
HRGM_Genome_2610	GUT_GENOME098045	d__Bacteria;p__Firmicutes_A;c__Clostridia;o__Lachnospirales;f__Lachnospiraceae;g__Dorea;s__Dorea sp900240315	92.4	0.29	1	1	1	1	1	1	0	1	1	0	1	1	1	1	1	1	1	1	1	1	2
HRGM_Genome_2611	KIJ_genome_25973	d__Bacteria;p__Firmicutes_A;c__Clostridia;o__Oscillospirales;f__Oscillospiraceae;g__;s__	99.74	1.006	1	1	1	1	1	1	0	1	1	1	1	1	0	1	1	1	1	1	1	1	2
HRGM_Genome_2619	GUT_GENOME007882	d__Bacteria;p__Firmicutes_A;c__Clostridia;o__Oscillospirales;f__CAG-382;g__;s__	96.42	0	1	1	0	1	1	1	1	1	1	1	1	1	1	1	1	1	1	1	1	1	1
HRGM_Genome_2620	GUT_GENOME011747	d__Bacteria;p__Firmicutes_A;c__Clostridia;o__Oscillospirales;f__CAG-382;g__;s__	94.41	0.67	1	1	0	1	1	1	0	1	1	1	1	1	1	1	1	1	1	1	1	1	2
HRGM_Genome_2621	GUT_GENOME260281	d__Bacteria;p__Firmicutes_A;c__Clostridia;o__Oscillospirales;f__CAG-382;g__;s__	95.41	0.67	1	1	1	1	1	1	0	1	1	1	0	1	1	1	1	1	1	1	1	1	2
HRGM_Genome_2622	GUT_GENOME001029	d__Bacteria;p__Firmicutes_A;c__Clostridia;o__Lachnospirales;f__Lachnospiraceae;g__CAG-127;s__CAG-127 sp900319515	98.66	0	1	1	1	1	1	1	1	0	1	1	1	0	1	1	1	1	1	1	1	1	2
HRGM_Genome_2623	GUT_GENOME013505	d__Bacteria;p__Firmicutes_A;c__Clostridia;o__Lachnospirales;f__Lachnospiraceae;g__CAG-127;s__	98.66	0	1	1	1	1	1	1	1	0	1	1	1	0	1	1	1	1	1	1	1	1	2
HRGM_Genome_2624	GUT_GENOME018981	d__Bacteria;p__Firmicutes_A;c__Clostridia;o__Lachnospirales;f__Lachnospiraceae;g__CAG-127;s__	89.26	0	1	1	1	1	1	1	1	0	1	1	0	0	1	1	1	1	1	1	1	1	3
HRGM_Genome_2625	GUT_GENOME234570	d__Bacteria;p__Firmicutes_A;c__Clostridia;o__Lachnospirales;f__Lachnospiraceae;g__CAG-127;s__	94.04	0.34	1	1	1	1	1	1	1	0	1	1	1	0	1	1	1	1	1	1	1	1	2
HRGM_Genome_2626	GUT_GENOME237335	d__Bacteria;p__Firmicutes_A;c__Clostridia;o__Lachnospirales;f__Lachnospiraceae;g__CAG-127;s__	98.66	0	1	1	1	1	1	1	1	0	1	1	1	0	1	1	1	1	1	1	1	1	2
HRGM_Genome_2627	KIJ_genome_15196	d__Bacteria;p__Firmicutes_A;c__Clostridia;o__Oscillospirales;f__CAG-272;g__;s__	97.29	0.167	1	0	1	0	0	1	1	1	1	1	1	1	1	1	1	1	1	1	1	1	3
HRGM_Genome_2628	KIJ_genome_17088	d__Bacteria;p__Firmicutes_A;c__Clostridia;o__Lachnospirales;f__Lachnospiraceae;g__;s__	97.06	1.142	1	1	1	1	1	1	1	1	1	1	1	1	1	1	1	1	0	1	1	1	1
HRGM_Genome_2629	GUT_GENOME254436	d__Bacteria;p__Firmicutes_A;c__Clostridia;o__Monoglobales;f__Monoglobaceae;g__;s__	96.42	0.13	1	1	1	1	1	1	0	1	1	1	1	1	1	1	1	1	1	1	1	1	1
HRGM_Genome_2630	KIJ_genome_6123	d__Bacteria;p__Firmicutes_A;c__Clostridia;o__Lachnospirales;f__Anaerotignaceae;g__;s__	96.64	0.671	1	1	1	1	1	1	1	1	1	1	1	1	1	1	1	1	1	1	1	1	0
HRGM_Genome_2631	GUT_GENOME278546	d__Bacteria;p__Verrucomicrobiota;c__Verrucomicrobiae;o__Opitutales;f__CAG-312;g__CAG-312;s__	93.92	0	1	1	1	1	1	1	1	1	1	1	0	1	1	1	1	1	0	1	1	1	2
HRGM_Genome_2632	GUT_GENOME026473	d__Bacteria;p__Verrucomicrobiota;c__Verrucomicrobiae;o__Opitutales;f__CAG-312;g__CAG-312;s__CAG-312 sp001917305	95.27	0.68	1	1	1	1	1	1	1	1	1	1	1	1	1	1	1	1	0	1	1	1	1
HRGM_Genome_2633	KIJ_genome_17840	d__Bacteria;p__Firmicutes_A;c__Clostridia;o__Oscillospirales;f__CAG-272;g__;s__	94.4	0.671	1	0	1	0	0	1	0	1	1	1	0	1	0	1	1	1	1	1	1	1	6
HRGM_Genome_2634	GUT_GENOME129323	d__Bacteria;p__Firmicutes_A;c__Clostridia;o__Oscillospirales;f__CAG-272;g__;s__	93.4	0.67	1	1	1	1	0	1	0	1	1	1	0	1	0	1	1	1	1	1	1	1	4
HRGM_Genome_2636	GUT_GENOME009602	d__Bacteria;p__Firmicutes_A;c__Clostridia;o__Lachnospirales;f__;g__;s__	96.73	1.57	1	1	1	1	1	1	0	1	1	1	1	1	1	1	1	1	1	1	1	1	1
HRGM_Genome_2637	GUT_GENOME140345	d__Bacteria;p__Firmicutes_A;c__Clostridia;o__Lachnospirales;f__Lachnospiraceae;g__UBA7182;s__	99.37	0	1	1	1	1	1	1	1	1	1	1	1	1	1	1	1	1	1	1	1	1	0
HRGM_Genome_2638	GUT_GENOME007693	d__Bacteria;p__Firmicutes_A;c__Clostridia;o__Lachnospirales;f__Lachnospiraceae;g__UBA7182;s__	94.7	1.27	1	1	1	1	1	1	1	1	1	1	1	1	1	1	1	1	1	1	1	1	0
HRGM_Genome_2639	GUT_GENOME000662	d__Bacteria;p__Firmicutes_A;c__Clostridia;o__Lachnospirales;f__Lachnospiraceae;g__;s__	99.37	0	1	1	1	1	1	1	1	1	1	1	1	1	1	1	1	1	1	1	1	1	0
HRGM_Genome_2641	KIJ_genome_5201	d__Bacteria;p__Firmicutes_B;c__Peptococcia;o__Peptococcales;f__Peptococcaceae;g__;s__	86.81	0.595	1	0	1	1	0	1	0	1	1	1	1	1	1	1	1	1	0	1	1	1	4
HRGM_Genome_2645	KIJ_genome_1899	d__Bacteria;p__Firmicutes_A;c__Clostridia;o__Oscillospirales;f__Oscillospiraceae;g__;s__	98.65	0.805	1	1	1	1	1	1	0	1	1	1	0	1	1	1	1	1	1	1	1	1	2
HRGM_Genome_2647	KIJ_genome_25502	d__Bacteria;p__Firmicutes_A;c__Clostridia;o__Lachnospirales;f__Anaerotignaceae;g__UBA8514;s__	98.65	0	1	1	1	1	1	1	0	1	1	1	1	1	1	1	1	1	1	1	1	1	1
HRGM_Genome_2648	GUT_GENOME001239	d__Bacteria;p__Firmicutes_A;c__Clostridia;o__Lachnospirales;f__Lachnospiraceae;g__Eubacterium_G;s__Eubacterium_G ventriosum	99.33	0	1	1	1	1	1	1	1	1	1	1	1	1	1	1	1	1	1	1	1	1	0
HRGM_Genome_2649	KIJ_genome_10479	d__Bacteria;p__Firmicutes_A;c__Clostridia;o__Lachnospirales;f__Lachnospiraceae;g__Eubacterium_G;s__Eubacterium_G sp000432355	99.32	0	1	1	1	1	1	1	0	1	1	1	1	1	1	1	1	1	1	1	1	1	1
HRGM_Genome_2650	KIJ_genome_28916	d__Bacteria;p__Firmicutes_A;c__Clostridia;o__Lachnospirales;f__Lachnospiraceae;g__Eubacterium_G;s__Eubacterium_G sp000435815	99.66	0	1	1	1	1	1	1	1	1	1	1	1	1	1	1	1	1	1	1	1	1	0
[truncated: 1,726 more rows]

## Sheet: Table S2
Supplementary table S2
[truncated: 41 more rows]
[truncated: 16 more columns]

## Sheet: Table S3
Supplementary Table S3
[truncated: 5,558 more rows]

[truncated: 3 more sheets: Table S4, Table S5, Table S6]
